# Supplementary material for: Detection of driver mutations and genomic signatures in endometrial cancers using artificial intelligence algorithms
Source: PLoS One. 2024 Feb 26;19(2):e0299114. doi: 10.1371/journal.pone.0299114 (PMC10896512; doi:10.1371/journal.pone.0299114)
Supplement: S2 Table — (XLSX) [file pone.0299114.s007.xlsx]

## Sheet: Z-values for TCGA samples
Supplementary Table S2. Z-scores for all endometrial TCGA samples.
TCGA-FI-A2D2-01	Z_SCORE	Z_SCORE	Z_SCORE	Z_SCORE	Z_SCORE	Z_SCORE	Z_SCORE	Z_SCORE	Z_SCORE	Z_SCORE	Z_SCORE	Z_SCORE	Z_SCORE	Z_SCORE	Z_SCORE	Z_SCORE	Z_SCORE	Z_SCORE	Z_SCORE	Z_SCORE	Z_SCORE	Z_SCORE	Z_SCORE	Z_SCORE	Z_SCORE	Z_SCORE	Z_SCORE	Z_SCORE	Z_SCORE	Z_SCORE	Z_SCORE	Z_SCORE	Z_SCORE	Z_SCORE	Z_SCORE	Z_SCORE	Z_SCORE	Z_SCORE	Z_SCORE	Z_SCORE	Z_SCORE	Z_SCORE	Z_SCORE	Z_SCORE	Z_SCORE	Z_SCORE	Z_SCORE	Z_SCORE	Z_SCORE
FOXD4L5	-2.195	3.643	-2.012	-1.478	-2.327	-0.37	-2.146	-2.272	0.711	2.007	-2.163	-1.768	-2.549	-1.184	-1.472	2.767	-2.207	-0.448	-1.365	-0.967	-3.172	-1.194	-0.741	0.612	0.8	-1.949	-2.241	0.461	-2.868	-2.293	-2.56	-1.995	-2.118	-1.2	-1.044	-1.596	-0.929	-2.245	-0.82	-2.403	2.137	-2.392	-0.906	6.901	2.739	-1.956	-2.215	-2.334	-3.095
FAM72D	-0.781	-0.117	-2.229	2.331	-4.172	9.091	0.843	2.315	-1.575	-1.689	11.363	4.95	-0.116	-4.867	-4.587	-6.34	-3.111	-5.475	-5.996	-6.08	-0.728	-4.401	-2.411	5.771	0.707	2.535	-0.707	-3.445	2.491	-4.038	-1.316	-6.41	2.802	-0.945	-1.39	-2.265	-5.804	-0.082	-5.625	-0.822	-4.256	-5.185	0.262	0.952	1.044	10.002	-4.918	-0.47	2.144
FOXD4L3	-1.541	2.278	-1.363	-0.85	-1.498	-0.833	-1.708	-1.593	1.005	2.005	-1.088	-1.498	-1.593	-1.248	-1.271	1.575	-1.391	-0.339	-1.277	-0.395	-2.043	-0.658	-0.363	-0.238	1.199	-1.293	-1.502	0.762	-1.507	-1.085	-1.497	-0.867	-1.664	-0.099	-0.364	-1.38	-1.301	-1.77	-1.321	-1.5	0.827	-1.735	-1.335	3.358	0.986	-1.276	-1.598	-1.479	-1.602
WWP2	1.785	1.827	-0.848	0.104	-0.336	-1.019	-1.063	1.263	-2.917	-2.617	-1.453	-1.368	-1.5	-1.452	1.453	-0.428	-2.188	1.169	4.692	2.939	0.192	-1.263	1.401	-2.753	-2.431	-1.034	0.153	1.015	-1.238	-2.329	-2.998	-0.183	1.038	-1.105	2.951	2.486	2.103	-1.497	2.625	-2.18	-0.137	-1.148	-0.652	-1.294	-2.338	-2.03	-1.106	0.219	-0.784
ZNF675	0.003	0.176	0.007	0.366	-1.302	-0.17	0.868	-1.277	1.346	-0.765	-1.037	0.552	-0.494	-2.02	-1.945	-1.276	-1.019	-2.154	-2.179	-2.221	1.393	2.344	0.908	0.586	-0.929	0.077	-0.224	-0.681	-0.373	-1.551	-0.926	-1.162	1.268	1.064	-0.183	1.465	-2.16	-0.52	-2.255	1.076	-0.459	-1.46	-1.561	-0.127	-0.772	1.466	-0.478	-0.963	-0.514
C16orf70	0.419	2.543	-1.72	-0.563	0.099	-1.713	-1.292	0.489	-2.349	-1.886	-1.753	-0.943	-0.747	-1.78	3.092	0.316	-0.969	2.56	2.883	2.11	0.64	1.725	0.855	-1.804	-1.418	-1.474	-1.166	0.257	1.215	-2.024	-2.432	0.657	2.302	-0.278	0.926	-1.501	1.491	-0.079	0.933	-0.863	-0.42	-2.194	-1.495	-1.609	-0.952	-1.761	-0.993	0.157	-2.121
N4BP1	1.237	0.037	-0.039	-1.229	-0.115	-1.55	-1.41	-0.875	-1.222	-1.538	-1.692	-1.243	-0.456	-1.303	-0.36	1.455	-1.781	0.847	0.218	0.305	-1.255	-0.684	-0.492	-1.667	-1.129	-1.605	-0.314	-0.737	-0.729	-1.091	-0.974	0.259	-1.198	0.943	-0.666	0.266	-0.212	-0.775	-0.154	-0.889	-0.906	0.076	0.235	-0.765	0.644	-0.37	-0.364	0.24	-0.869
DUS2	-1.149	0.711	-1.822	-1.061	-0.802	-0.426	-0.862	0.07	-2.126	-1.895	-1.458	2.492	-1.275	-1.438	0.362	0.173	3.025	0.161	-0.801	1.156	0.012	0.279	-0.307	-1.636	-2.195	-1.646	-0.054	-1.575	-0.409	0.646	-0.769	0.43	1.158	-1.875	-1.133	-0.768	1.359	-1.656	0.224	-1.634	-0.739	-0.612	-1.265	-1.59	-0.841	-1.514	-1.45	-0.519	-1.602
ZNF492	-0.591	-0.175	-0.397	1.73	-0.96	-1.027	-0.211	-0.954	-0.576	-0.263	0.632	0.427	0.112	-0.905	-0.9	-1.004	0.722	-1.041	-1.059	-1.059	-0.884	0.833	-0.26	0.767	0.175	0.603	0.938	-0.381	-0.994	-0.989	-0.676	-0.888	-0.6	0.144	-0.91	-0.502	-1.059	-0.524	-1.006	0.272	-0.616	-1.059	-0.973	-1.042	-0.659	0.167	-1.012	0.119	-1.059
MON1B	0.612	1.873	-0.21	-0.315	0.772	-0.583	-0.483	1.108	-2.472	-1.959	-2.371	-1.459	-1.984	0.05	2.821	-0.603	-0.649	2.035	4.039	3.615	-0.463	-1.11	1.274	-2.059	-2.481	-1.999	-1.229	0.402	0.001	1.396	-1.028	-0.487	1.114	-0.61	0.664	4.525	3.812	-0.077	2.361	-1.524	-0.01	-0.854	0.21	-1.657	-1.881	-1.366	0.652	0.422	-1.521
TRADD	-0.495	-0.358	0.351	-1.476	-0.962	0.184	-1.598	-0.934	-1.386	-1.683	-0.914	-1.836	-1.371	-0.943	-0.587	2.02	-1.256	1.033	1.274	0.917	-1.444	-1.749	-0.5	-1.676	-0.827	-1.262	-1.233	0.584	-1.821	-0.096	-1.133	-0.509	-1.039	-1.631	-0.119	0.033	-0.268	-1.655	0.371	-1.618	-0.014	1.006	-1.156	-1.113	-0.61	-1.269	-1.037	-0.258	-1.138
ZSWIM7	-2.458	-0.763	-2.15	-2.519	-1.432	2.134	0.274	-0.999	-2.737	-2.021	-2.264	0.555	-1.088	1.165	-0.377	1.616	-1.229	1.793	-1.809	-0.864	-1.581	-2.668	-1.291	-0.963	-1.157	-2.141	-0.385	0.583	-2.347	0.676	-0.197	-0.877	-2.127	-2.595	-1.574	-1.528	-0.196	-1.515	0.185	-1.192	0.207	-1.426	-2.65	-1.83	0.799	-2.301	-1.129	-0.399	-2.405
ANKRD20A3	-1.306	-0.85	-1.473	-0.05	-1.547	0.943	-1.375	6.629	-1.337	-0.298	-0.775	-0.954	0.058	-1.263	-1.116	-0.068	-1.046	-0.927	-0.944	-0.981	-0.876	0.206	-0.813	-0.835	3.271	-0.593	-0.896	-0.107	1.411	-0.362	-0.995	-1.183	-0.315	-1.116	-1.46	-1.158	-1.102	-1.448	-0.962	1.584	0.133	-0.688	-0.779	-1.024	1.288	-0.079	-1.097	-1.186	-1.513
DDX19B	0.155	-0.124	-2.091	4.505	-0.929	-0.908	0.27	-0.094	-1.94	-2.921	-1.633	1.275	-2.181	-2.993	1.49	-1.722	-3.269	0.386	-0.437	-0.778	1.495	0.876	-1.702	-1.524	-2.47	-2.023	0.794	-1.955	1.868	1.97	-1.862	1.986	2.002	-0.149	-2.128	-0.102	1.613	-3.175	0.633	-2.345	-0.547	-1.283	-1.629	-2.008	-0.791	-2.793	0.273	0.318	-1.994
MAP2K4	-1.124	0.023	-0.375	-1.382	1.502	-0.57	1.496	1.761	-2.536	-1.995	-2.092	0.744	-2.042	-0.192	1.34	-0.916	-0.352	-1.187	-1.03	-1.206	0.915	-1.954	0.081	-2.086	-1.718	-1.458	1.016	-0.908	-1.91	-1.091	-0.656	0.176	-1.032	-0.547	-0.571	1.393	-1.131	-1.448	-1.443	0.328	-0.012	-1.654	-1.246	-1.485	0.112	-1.311	1.685	-2.801	0.366
NFATC3	1.665	-0.683	-1.392	-1.515	0.122	-0.289	0.173	1.499	-2.172	-1.841	-1.988	-0.03	-0.483	-2.115	0.895	-0.15	0.607	-0.227	0.385	0.163	-0.372	-0.131	0.074	-1.629	-1.765	-1.04	2.226	0.309	-0.617	-0.878	-1.499	-0.31	1.317	-1.033	-0.773	1.112	-0.191	-0.826	-0.715	-1.999	-1.034	-1.561	-1.641	-0.115	-0.252	-0.588	-0.059	-0.265	-1.936
SCAMP4	-1.659	0.014	-0.787	-2.184	-0.36	-1.136	-1.421	-1.628	-1.411	-1.943	-1.712	-1.587	-1.963	0.196	0.817	0.485	-1.948	3.917	0.249	1.093	-0.855	-1.658	0.578	-1.685	-1.146	-1.992	-1.323	2.04	-2.075	-0.997	-1.227	-1.045	-1.043	-1.506	-1.176	-0.284	0.962	-0.982	3.107	-1.846	1.359	-0.719	-0.259	-1.425	-0.821	-1.23	-1.203	-1.304	-0.684
RANBP3	-2.468	0.257	-1.764	-2.447	-1.373	0.045	-2.13	-0.24	-2.665	-2.165	-1.09	-0.586	-1.946	0.425	1.831	1.666	-1.609	3.173	0.802	1.651	-1.439	0.007	-1.072	-1.978	-1.553	-1.69	-0.696	-0.96	-2.71	-0.136	0.005	1.094	-0.523	-1.777	-0.97	-0.92	1.342	-1.1	2.325	-2.382	-0.356	-0.028	-1.467	-1.776	0.593	-1.739	-1.688	-1.325	-0.245
PIP5K1C	-1.03	0.019	-1.024	-1.713	0.448	-0.428	-2.273	-0.551	-2.146	-1.326	-1.413	-2.25	-2.074	0.669	1.769	1.537	-2.027	0.675	0.983	0.523	-1.312	-1.303	-0.442	-1.485	-1.222	-1.794	-1.718	-0.597	-1.626	0.402	-0.263	3.878	-0.589	-0.568	-1.074	-0.933	-0.117	-0.075	1.234	-1.517	-1.053	0.909	-0.173	-1.68	2.046	-0.247	-1.608	-0.625	-0.75
NRIP1	0.103	-0.538	0.219	-0.982	0.12	0.622	0.832	0.344	-1.119	-0.78	-1.138	-0.855	-0.899	-0.902	0.915	-0.102	-0.871	-0.969	-0.693	-1.067	-0.965	-0.879	-0.463	-0.908	-1.09	-0.855	-1.151	-0.033	0.351	-0.793	-0.822	-0.928	-0.445	-0.365	0.941	-0.513	-0.881	-1.065	-0.802	-0.831	0.659	-0.878	-0.663	-0.069	-0.353	-1.104	0.553	-0.854	-1.067
GFOD2	-0.492	0.006	-0.843	-0.684	-0.33	-0.102	-0.828	-1.017	-1.225	-0.633	-1.472	1.528	-0.948	-0.492	0.758	-0.278	-1.208	2.47	1.09	1.271	-0.142	1.279	0.542	-1.392	-1.708	-1.475	-0.86	1.549	-0.163	-0.324	-0.714	0.297	-0.491	-0.819	-0.323	-0.919	2.46	-0.789	2.413	-1.208	0.296	-0.75	-0.97	-1.451	-0.38	-1.417	-0.606	-0.058	-1.439
TERF2IP	0.228	-1.352	-0.642	-0.024	1.005	0.444	-0.274	-1.321	-1.206	-0.815	-1.604	-0.84	-1.536	-2.726	-1.746	-0.461	-2.22	-1.745	-1.729	-2.315	-0.769	0.398	-0.36	-1.357	-1.348	-1.881	0.374	-1.025	-1.25	1.607	-1.454	0.426	-0.122	-1.207	0.401	-0.227	-2.084	-1.551	-1.919	-1.524	-0.114	0.466	-1.459	-1.826	-0.202	-1.361	1.027	-0.436	-1.329
ATP6V0D1	0.976	-0.164	-0.209	-1.137	-0.012	-0.917	-0.381	-0.682	-1.279	-1.34	-0.889	-0.463	-1.196	-0.425	4.104	-0.436	-0.663	3.825	4.898	4.249	-0.755	-1.243	-0.679	-1.551	-1.789	-1.302	-0.224	0.11	-0.781	-1.352	-1.303	-0.466	2.339	-0.206	-0.174	-0.361	2.981	-0.443	3.454	-1.221	-0.647	-0.009	-0.47	-1.089	-1.455	-1.59	-1.122	-0.302	-0.735
ABHD17B	-0.352	-0.092	-0.902	-0.002	1.683	-1.339	0.411	0.342	-1.845	-0.729	-0.013	1.861	-0.257	-1.216	-0.846	-1.487	-1.715	-0.561	-0.764	-1.231	0.121	0.522	0.589	0.4	-1.571	-1.643	1.872	2.549	0.547	-2.213	-1.859	-0.085	-0.757	-0.234	1.069	0.476	-1.164	-1.419	-0.884	-1.25	0.764	-1.379	-1.102	0.275	-1.515	-0.977	1.249	-1.014	-1.957
NDUFAF1	-2.425	-1.019	-1.06	-1.843	-0.966	0.468	-0.04	-0.307	0.367	-1.073	-0.838	-0.169	-0.78	-1.998	-1.419	-0.422	-1.275	-0.958	-1.725	-1.664	-1.106	0.522	-0.635	0.647	-1.458	-1.346	-0.187	-0.301	-2.113	0.054	-2.261	-1.134	-0.87	-1.62	0.307	-0.83	-1.93	-2.443	-2.088	-1.229	0.754	-1.159	-1.557	-1.661	0.187	-1.666	-1.177	-1.241	-1.756
ENKD1	-1.064	-0.952	-0.848	-0.995	-0.856	-0.314	-0.767	-0.948	-0.965	-0.819	-0.891	-1.058	-1.111	-1.014	-0.807	0.697	-1.302	1.211	-0.522	-0.451	-0.911	-0.719	-0.255	-0.637	-0.634	-0.85	-1.059	1.08	-0.72	0.58	-0.529	-0.499	-0.613	-0.966	-0.317	-0.87	-0.599	-0.8	0.476	-0.644	0.705	-0.644	-1.026	-1.041	1.464	-0.979	-0.833	-0.782	-1.169
MED31	-2.041	0.035	-2.502	-2.012	-1.345	-0.068	0.945	-1.072	-1.012	-1.295	-1.206	2.461	-0.978	-1.783	-0.945	-1.375	-0.354	-1.186	-2.087	-2.497	-1.506	-2.351	-1.39	-0.678	-0.685	-1.634	-0.632	1.757	-2.294	1.474	-1.286	0.467	0.687	-1.37	-0.78	-0.085	-2.454	-0.342	-2.044	2.052	0.511	-0.256	-1.836	-1.632	-0.694	-0.675	-0.843	0.438	-0.36
DHODH	-0.888	0.662	-1.127	0.447	-0.751	0.538	-0.49	-0.522	-0.643	-1.926	-0.638	0.803	-1.577	-1.642	-0.617	0.9	-0.334	-0.656	-0.931	-0.774	-1.111	-0.447	-0.901	0.09	-0.925	-1.42	-0.437	-0.277	-1.614	-0.116	-0.749	-0.988	0.693	-1.658	-0.364	-1.442	-0.348	-1.079	-0.107	-1.548	0.12	-0.803	-1.615	-1.709	-0.161	-0.801	-1.517	0.457	-0.909
CREB3	-1.252	-1.227	-1.175	-1.311	-1.03	-1.036	-1.405	-1.484	-0.32	8.563	-1.248	-0.109	-1.769	-0.926	-0.614	0.619	0.184	1.085	-0.866	0.53	-1.527	-0.704	-1.719	0.316	0.021	0.077	-1.055	-1.039	-1.595	1.706	0.17	0.27	-1.7	-1.344	-1.745	-1.374	-0.604	-1.525	0.2	0.641	-1.118	0.218	-2.246	1.788	1.149	0.056	1.955	-0.43	-2.293
SGTA	-1.781	1.856	-1.361	-2.059	-1.099	-0.341	-1.482	-0.669	-0.958	-1.466	-0.82	-0.406	-0.926	-0.574	0.001	0.117	-1.263	1.906	-0.888	-0.194	-0.899	-1.422	-0.802	-1.205	-1.486	-1.345	-0.862	-1.208	-1.554	-0.488	0.081	0.183	0.486	-1.05	-1.251	-0.778	-0.041	0.327	0.682	-1.202	-0.211	0.085	-0.608	-1.334	1.569	-1.258	-0.82	-0.967	-0.944
AP1G1	1.912	1.064	-0.341	0.651	1.347	-0.324	1.315	2.514	-1.375	-1.366	-1.511	-0.44	-1.485	-2.269	0.077	-0.397	-1.233	-0.987	-0.668	-0.543	1.484	1.559	1.991	-1.539	-1.617	-1.596	0.393	0.75	-0.183	-1.445	-1.944	-0.66	3.481	-0.241	2.532	2.294	-1.208	-1.111	-1.831	-0.869	0.548	-1.735	-0.866	-0.743	-1.057	-1.345	0.685	-0.383	-0.578
GOLGA1	-0.87	1.304	-0.565	-1.816	0.531	-0.37	-0.307	0.511	-2.468	-1.477	-2.37	-0.085	-1.611	-0.498	-0.235	1.831	-1.873	-0.597	-0.789	-0.341	-1.993	-1.569	0.543	0.013	-0.327	-1.478	-0.106	-0.197	-0.543	-0.611	-1.349	0.545	-1.489	-1.775	1.536	1.362	-1.126	-0.877	-0.527	-0.864	0.616	-1.159	-1.481	-1.175	0.998	-0.436	-1.117	-1.729	0.446
MPND	-1.599	-1.045	-1.187	-1.482	-0.989	-0.461	-1.22	-0.884	-1.386	-1.29	-0.498	-0.832	-1.211	0.152	0.755	0.295	-1.683	2.16	1.345	1.047	-1.358	-1.165	-0.843	-1.326	-1.234	-1.036	-0.509	-0.992	-1.787	-0.71	0.757	-0.001	-0.141	-1.571	-1.067	-1.712	0.511	-0.724	0.894	-1.763	0.329	0.937	-1.249	-1.205	2.87	-1.402	-1.343	-0.337	-1.255
SIRT6	-1.77	0.491	-0.927	-1.87	-0.84	-0.834	-1.463	-1.144	-1.266	-1.025	-0.729	-1.538	-1.251	-0.53	0.478	2.024	-1.399	1.092	-0.181	-0.095	-1.688	-1.496	-0.899	-0.731	-1.015	-1.23	-1.107	-1.286	-2.101	0.157	0.74	0.8	-0.848	-1.481	-1.608	-1.619	-0.2	-0.821	0.389	-1.647	-0.642	0.65	-1.656	-1.658	2.124	-1.077	-0.761	-0.536	-1.385
ARHGEF18	-0.892	-0.763	-0.897	-1.77	2.454	-1.324	-1.444	-0.656	-1.002	-1.567	-1.676	-1.648	-1.942	0.405	2.025	1.116	-2.061	1.254	2.012	1.42	-1.74	-1.301	-0.496	-2.188	-1.975	-0.118	-1.546	2.969	-1.704	-1.136	-1.39	0.083	-0.077	-1.035	-1.085	0.128	0.685	-0.474	1.358	-1.81	0.021	-0.748	0.053	-1.848	0.706	-1.617	-1.189	-1.14	-0.87
AC008878.3	-0.897	-0.767	-0.902	-1.785	2.484	-1.334	-1.455	-0.659	-1.009	-1.579	-1.69	-1.661	-1.958	0.413	2.05	1.133	-2.079	1.271	2.037	1.44	-1.754	-1.311	-0.497	-2.206	-1.991	-0.115	-1.558	3.005	-1.718	-1.144	-1.401	0.088	-0.074	-1.042	-1.092	0.133	0.696	-0.474	1.376	-1.825	0.026	-0.751	0.058	-1.864	0.718	-1.629	-1.197	-1.148	-0.875
TTC19	-1.547	-0.147	-1.237	-0.744	2.783	-0.298	-0.137	-0.316	-0.468	-0.782	-1.207	-0.118	-0.787	-0.824	-0.566	-0.616	0	-1.26	-0.888	-1.65	1.07	-1.335	-1.507	-2.041	-1.983	-1.112	0.379	-0.56	-1.961	-0.435	-1.258	-1.064	-0.281	-1.541	0.125	1.565	-0.535	-1.145	-1.82	-1.003	0.411	-2.123	-2.116	-1.577	-1.423	-1.825	0.379	0.626	-1.814
MRPL54	-1.952	-0.012	-1.409	-1.883	-1.399	1.732	-1.37	-1.039	-0.364	-1.472	-0.192	0.105	-1.07	-1.751	-1.31	1.157	-0.801	-1.249	-1.138	-1.142	-1.547	-1.634	-0.427	-0.495	-0.819	-1.329	-0.542	0.229	-2.066	1.542	0.852	-0.559	-0.245	-1.906	-0.832	-1.129	-1.304	-1.044	-1.183	-1.663	-0.126	0.687	-1.8	-1.549	0.859	-0.946	-0.119	-0.888	-1.281
DYNC1LI2	1.46	0.035	-0.491	-0.887	0.718	-0.398	0.247	0.741	-1.711	-1.49	-1.969	0.887	-1.709	-2.677	-0.928	-0.576	-2.282	-1.929	-1.565	-1.714	0.032	0.195	-0.026	-1.603	-1.28	-1.103	-0.277	0.281	0.707	1.811	-1.467	0.48	0.304	2.374	0.264	0.557	-1.938	-1.325	-2.084	-1.229	1.128	-1.488	-1.262	-1.216	-0.668	-1.342	0.761	-0.677	-0.939
TXNL4B	-0.693	0.657	-0.977	-0.987	-0.845	-1.091	0.224	-0.926	-1.303	-0.698	-1.002	0.458	-0.434	-1.451	-0.832	-0.591	-1	-0.565	-0.883	-0.68	-0.721	-0.516	-0.228	-0.923	-0.849	-0.905	-0.773	-0.677	-1.348	0.427	-0.341	-0.496	0.069	-0.975	-0.352	-0.225	-0.784	-0.421	-0.928	-0.952	-0.294	-0.854	-1.536	-1.339	0.606	-1.183	0.372	-0.167	-1.142
CCDC32	-1.961	-0.596	-1.395	-1.745	-0.954	1.434	-0.026	-0.41	0.553	-1.482	-1.569	0.439	-1.873	-1.942	-1.651	0.141	-1.845	-0.879	-1.725	-1.419	-0.866	0.576	-0.476	0.193	-0.94	-2.065	-0.456	1.332	-2.199	2.468	-0.312	-0.302	-0.004	-1.337	0.309	1.093	-1.039	-0.793	-1.278	-0.455	-0.479	-0.459	-1.033	-1.715	0.976	-1.985	0.06	-1.493	-2.071
ID1	-1.002	-0.78	-0.389	-0.843	1.533	-1.084	-0.703	-0.811	-0.06	-1.083	-1.069	-1.28	-1.03	-0.042	0.638	2.187	-1.013	0.218	1.927	-0.163	-1.111	-0.975	-0.839	-1.013	0.16	-1.271	-0.542	-0.659	-0.238	0.221	-0.326	1.749	-1.166	-1.258	-1.098	-0.483	0.276	-0.677	0.818	-0.082	-0.623	-0.767	0.561	-1.298	-0.519	-1.183	-0.733	-1.122	-0.972
GLE1	-0.51	2.045	-1.486	1.018	-0.709	1.118	-0.88	1.574	-1.719	-0.502	-0.815	3.338	0.662	-0.801	-1.216	0.601	-1.727	-1.089	-0.52	-1.479	-2.173	-2.112	-0.416	0.299	-0.914	2.895	0.454	1.349	-0.006	0.605	-2.136	-1.092	-0.917	-2.247	0.558	1.606	-1.033	-0.939	-1.709	-1.87	0.15	-1.184	-2.597	0.937	0.838	-0.586	-0.933	-1.839	-0.947
VCP	-1.254	-0.499	-1.338	-0.763	-0.141	-1.327	-0.524	0.052	-0.23	-0.692	-0.733	0.911	-0.778	1.474	3.052	-1.02	-0.099	2.13	2.154	3.306	0.106	-1.089	-0.652	-0.504	-1.249	1.358	0.115	-0.439	-0.331	-1.839	0.035	0.433	0.149	-0.944	-0.683	-0.266	1.924	-1.382	2.006	0.97	-0.295	-0.692	-0.314	0.687	-0.478	-0.274	-1.454	-0.372	-1.418
ANXA8	-0.518	-0.453	-0.516	-0.513	-0.318	-0.518	-0.342	-0.511	-0.456	-0.521	0.065	-0.522	-0.472	-0.484	-0.095	-0.227	-0.405	-0.376	-0.504	-0.064	-0.509	-0.502	-0.414	1.447	-0.483	-0.521	-0.373	-0.144	-0.52	-0.418	-0.503	0.469	-0.492	-0.495	-0.463	-0.49	-0.522	-0.494	1.859	-0.486	-0.495	-0.52	-0.515	-0.501	-0.519	-0.515	-0.519	-0.517	-0.463
TANGO6	-0.931	0.002	-1.413	0.301	-0.267	-0.461	0.129	2.793	-1.821	-1.597	-0.909	0.686	-0.455	-0.644	-1.04	-0.967	-0.714	-0.71	0.397	-0.229	1.171	-0.26	-0.442	-1.779	-1.69	-1.195	1.789	-0.176	0.198	-1.464	-1.318	0.802	-0.055	-0.76	-0.447	0.538	1.098	-1.605	-0.047	-1.163	-0.667	-0.464	-0.814	-1.143	-1.37	-1.155	-1.507	0.348	-1.217
PPP6C	-0.047	0.226	-1.019	-1.628	1.778	-0.528	1.86	1.74	-1.563	-1.042	0.659	2.301	-0.753	-2.448	-1.142	-1.555	-1.854	-2.241	-2.076	-2.196	-1.829	-1.78	-0.512	0.099	-0.233	-1.559	1.185	-0.511	-1.157	0.48	-2.386	-0.635	-0.717	-1.777	0.731	0.866	-2.193	-1.182	-2.562	-1.602	-0.607	-1.341	-2.186	-0.711	-0.679	-0.763	0.328	-1.791	0.533
RIPOR1	0.369	-0.309	1.907	-0.613	1.46	-0.484	-0.961	-0.44	-0.89	-0.307	-1.009	-1.326	-0.827	-0.474	0.755	0.14	-0.228	-0.4	0.25	0.354	0.731	-0.316	0.082	-1.549	-0.909	-1.006	-1.078	-1.543	0.439	-0.563	-0.685	0.98	0.385	0.942	1.589	-1.003	0.793	-0.524	0.687	-1.333	-1.217	1.02	-1.05	-0.722	-0.825	-0.918	-0.396	1.015	0.432
COQ9	-0.68	0.359	-1.848	0.062	-1.674	-0.64	-1.082	-0.614	-1.071	-1.508	-1.084	0.744	-1.334	-1.427	0.585	1.114	-0.831	2.599	0.048	1.036	-1.287	0.401	-1.254	-0.613	-1.607	-1.594	-0.98	-0.607	0.214	0.023	-1.579	0.1	0.854	-0.274	-0.529	-0.597	1.361	-1.23	1.058	-1.417	-0.051	-0.853	1.157	-1.58	0.817	-1.402	-0.899	-0.991	-1.415
HSDL2	-0.823	-0.327	-1.553	-0.629	-0.491	1.008	1.314	1.171	-1.458	-1.709	-1.787	0.181	-1.399	-1.512	-0.128	0.656	-0.906	-0.65	-1.374	-1.668	-1.494	-1.457	-0.887	-1.048	-1.187	-1.476	-0.578	1.38	-1.639	-0.019	-1.673	-1.254	-1.154	-2.068	-0.322	-1.186	-0.469	-0.414	-0.403	-1.925	2.161	-1.242	-1.967	-1.838	2.275	-0.61	0.877	-2.255	-0.668
CTU2	-1.136	0.831	-0.97	-0.077	-1.501	-1.118	-1.688	-0.729	-1.927	-1.109	-0.474	-0.934	-0.997	-1.546	0.006	1.004	-0.982	0.834	-0.068	-0.307	-1.366	-1.003	-1.04	-1.491	-1.425	-0.657	-1.346	-1.089	-0.617	-1.154	0.777	0.925	0.342	-0.881	-1.662	-1.106	0.702	-1.23	-0.168	-1.686	-0.527	0.433	-1.948	-1.054	0.043	-1.539	-1.211	0.518	1.675
ZNF99	-0.419	-0.3	-0.529	-0.529	-0.529	-0.529	-0.529	-0.529	-0.529	-0.529	-0.529	-0.529	-0.419	-0.529	-0.529	-0.529	-0.529	-0.529	-0.412	-0.529	-0.445	0.489	-0.529	-0.311	-0.529	-0.529	-0.529	-0.529	-0.529	-0.529	-0.529	-0.398	-0.529	-0.337	-0.529	-0.529	-0.529	-0.319	-0.529	0.669	-0.404	-0.529	-0.529	-0.529	-0.169	-0.308	-0.286	-0.529	-0.529
ADPRM	-1.823	0.19	-2.193	-1.663	-1.113	0.751	-0.401	-0.845	-1.343	-1.949	-1.525	-0.452	-0.609	-1.402	-1.443	-0.59	-0.278	-0.318	-1.801	-1.276	-1.312	-0.792	-0.948	-1.585	0.2	-1.903	-0.924	-1.416	-2.165	2.736	-0.497	-1.055	-1.943	-1.362	-0.419	-0.832	-0.488	-1.771	-1	0.473	0.234	-1.061	-2.489	-1.714	-0.61	-0.692	2.733	-2.039	-1.253
VAC14	1.479	-1.353	-1.094	0.407	-0.804	-0.753	-1.677	-0.127	1.128	-1.061	-0.552	-1.514	-0.799	-1.327	0.806	0.688	-0.512	1.044	0.814	1.021	-0.218	0.413	-0.926	-0.594	-1.58	-0.999	-0.648	-0.698	-0.836	-0.976	-1.026	0.061	1.829	0.334	-1.425	-0.271	1.14	-0.923	0.517	-1.508	-0.822	0.428	-1.018	-0.997	0.02	-1.308	-2.16	0.732	-1.009
ECPAS	1.456	0.266	-1.073	-1.314	0.59	0.617	0.059	1.168	-0.624	-1.23	-0.963	4.995	0.662	-0.687	-0.083	-0.473	-1.166	-1.415	-0.375	-0.762	-1.627	-2.049	-0.043	0.171	-1.221	-0.772	0.724	-1.21	0.005	0.709	-1.512	-0.866	0.461	-1.693	0.942	1.545	-0.266	-1.484	-1.276	-2.415	0.012	-0.979	-1.381	1.556	-0.04	-0.699	-0.131	-1.671	0.071
RANBP10	1.196	0.523	-1.107	-0.734	-0.47	-1.038	-1.454	-0.222	-1.786	-0.031	-2.163	-0.708	-1.614	-1.244	2.714	2.861	-2.077	4.624	3.721	2.778	0.388	0.183	0.14	-0.858	-0.683	-1.35	-1.287	1.688	-0.49	-1.793	-1.996	0.532	-0.22	0.105	1.489	1.034	1.685	-0.724	2.614	-1.361	2.564	-0.831	-1.065	-1.157	-0.216	-0.69	-0.28	-0.548	-1.108
TRPC4AP	-1.656	-0.938	2.886	2.297	0.048	-1.94	-1.38	-0.983	-0.427	-0.766	0.606	-1.091	2.157	0.741	1.971	-0.115	0.083	1.259	1.95	2.563	0.031	-0.539	2.799	-1.075	-0.749	-0.63	0.008	-0.998	-0.437	-1.632	-0.868	0.536	0.018	0.748	0.035	1.16	0.755	1.463	0.563	-0.286	-0.95	-0.285	0.443	0.907	-1.057	-0.644	-0.091	-0.109	-0.125
CCM2L	0.627	-1.118	-0.229	-0.991	-0.885	0.88	-1.078	-0.683	-0.895	-0.756	-0.185	-1.118	-0.687	-0.169	-0.349	0.005	-0.718	-0.268	-0.153	-0.695	-0.976	-0.661	-0.376	-0.262	-0.614	-0.811	-0.768	-0.699	-0.312	-0.416	-0.215	12.573	-0.765	-0.072	-0.879	-1.215	-0.654	-0.543	1.452	-0.282	-0.498	2.212	-0.57	-0.632	-0.298	1.434	-1.274	-0.763	-0.978
DOLPP1	-1.025	1.361	-0.24	-1.688	-0.71	0.331	0.058	0.28	-2.31	-1.363	-1.493	2.304	-1.466	1.288	-0.084	-1.499	-2.336	-0.139	-0.157	0.731	-1.996	-2.055	-0.137	2.605	-1.439	-2.109	0.493	-0.871	-1.314	-1.323	-2.161	-0.606	-0.808	-2.42	-0.073	1.56	0.964	0.254	0.13	-1.743	-1.365	-2.109	-2.006	-0.242	-1.126	-0.216	-0.82	-2.149	-1.38
RPL13	-0.865	-0.586	-1.439	-0.195	-1.243	-0.853	-1.103	-1.375	-0.652	-0.766	-0.771	-0.429	-0.654	-1.125	-1.231	1.418	-0.645	0.223	-1.034	-0.266	-1.449	-0.723	-1.068	-0.763	-0.426	-1.202	-0.839	-1.234	-1.283	2.027	-0.234	-0.342	-0.941	-1.202	-0.833	-1.188	-0.124	-1.33	-0.128	-1.439	-0.029	0.668	-1.312	-1.156	1.867	-1.052	-0.556	-0.977	-0.976
ZNF485	-1.38	0.702	-0.951	1.245	-1.492	1.657	2.048	-0.804	-0.716	0.367	-1.504	2.438	-0.681	-1.414	-1.245	0.891	0.132	-1.137	-1.496	-1.948	0.467	0.916	0.88	-0.302	0.888	1.253	-1.167	-1.396	-0.392	-0.354	-0.808	-1.587	-0.817	-2.069	-0.544	-1.454	-0.845	0.18	-1.238	0.838	0.125	-2.071	-1.42	1.451	0.105	-0.37	-1.003	0.15	-0.987
MTHFSD	-0.717	0.14	-0.94	-0.49	-0.758	0.427	-1.279	-0.728	-1.152	0.165	-0.584	-0.799	-0.68	-1.517	-0.723	3.506	-1.432	0.433	-0.765	-0.914	-1.19	0.911	0.387	-0.998	-0.218	-1.298	-1.388	0.877	-0.475	-0.361	-0.125	-0.165	0.372	-0.585	-0.667	-0.462	-0.393	-0.662	-0.148	-0.966	0.082	-0.534	-0.937	-0.367	0.146	-0.98	-0.808	-0.044	-1.581
PSMD7	-0.185	0.703	-1.219	0.114	-0.153	5.202	-0.101	-0.046	-1.752	-1.579	-0.534	0.774	-1.22	-2.03	0.802	-0.054	-1.503	0.16	0.175	0.294	0.282	-0.745	-0.963	-2.017	-2.49	-1.203	0.341	-0.631	-0.168	1.473	-1.058	-0.78	5.26	-0.701	-0.799	-0.729	-0.03	-1.412	-0.88	-2.079	0.108	0.076	-0.919	-0.465	0.217	-1.769	-0.667	0.427	0.232
ZNF830	-1.055	-0.34	-1.375	-0.993	-1.586	-1.573	-0.232	-0.732	0.51	-2.527	1.047	5.765	2.219	-1.21	-0.754	-0.859	-1.707	-0.732	-1.92	-1.338	-1.659	-0.307	-1.598	1.11	-0.493	-2.042	-0.4	-0.854	-0.735	-0.218	0.3	-0.648	-2.29	-0.241	-1.481	-1.351	-0.837	-1.739	-0.985	1.86	0.337	-1.692	-1.569	2.531	-1.146	1.381	1.078	0.75	0.166
CCDC125	-0.815	0.373	-0.64	-1.529	-0.679	-0.582	0.679	-0.205	-0.324	-1.119	-1.913	0.781	-0.442	-1.39	-0.896	0.41	-1.442	0.176	-0.951	-0.898	-0.227	0.381	0.929	-0.343	-1.603	-1.375	-0.519	2.717	-0.557	-0.112	-1.384	-1.622	-0.904	-1.422	1.658	0.601	-0.221	0.435	-1.399	-0.011	1.152	-1.977	-1.257	-0.674	1.17	-1.293	-0.254	-0.92	-0.742
ZNF682	-1.167	0.368	-0.768	0.194	-0.818	3.092	-0.11	-0.468	-1.141	-1.432	-1.267	0.803	0.879	-1.631	-1.029	0.215	-0.183	-1.512	-1.674	-1.564	-1.326	2.167	1.17	1.23	-0.402	0.119	-0.668	-0.614	-0.849	-0.749	-0.284	-0.842	-0.444	-0.584	1.011	-0.401	-1.484	-0.368	-1.567	2.363	-0.346	-1.284	-1.655	-0.627	2.054	-0.208	-0.253	-1.308	-1.092
USB1	0.527	0.706	0.258	-0.83	0.249	-1.245	-0.681	-0.042	-2.237	-1.526	-1.117	-2.617	-2.206	-1.336	1.581	0.307	-2.064	-0.205	1.147	0.876	-0.32	-0.365	-0.272	-2.113	-2.264	-0.528	0.735	-1.4	-0.138	-1.495	-1.304	3.977	1.893	3.44	-0.255	1.113	0.112	-0.145	0.318	-1.92	-1.995	-0.442	-0.935	-1.362	-0.075	-1.21	-0.969	1.662	-1.068
RPAIN	-2.633	-0.828	-1.684	-2.043	-0.693	-0.393	-0.057	-1.953	-1.939	0.709	-1.36	2.667	-1.659	-1.074	0.219	-1.566	-1.078	0.729	-0.975	-0.201	-1.169	-1.364	-0.992	-1.513	-0.686	-1.551	-0.867	-0.324	-2.038	2.429	-1.029	0.73	-2.093	-1.953	-1.72	-0.788	-0.083	-1.468	-0.31	1.246	0.399	-1.692	-2.341	-1.114	-0.311	0.059	-0.165	1.533	-2.274
GOT2	-0.798	1.303	-1.832	-0.865	0.332	-0.09	-0.451	1.537	-1.587	-2.241	-0.642	-0.555	-1.159	-2.099	0.871	-0.552	0.588	0.459	0.27	-0.919	-0.497	1.103	-1.69	-1.942	-1.814	-1.158	3.706	-1.061	0.241	0.746	-1.664	0.583	0.97	1.072	0.636	0.238	0.03	-2.188	0.086	-2.308	-0.539	-1.26	-1.758	-1.214	-0.189	-0.827	-1.317	-0.188	-1.684
CYB5D1	-1.895	0.99	-1.329	-1.338	-0.559	-0.954	0.773	0.542	-0.798	-1.535	-1.252	2.138	-0.876	-0.941	0.292	-0.668	-0.633	1.308	-0.246	0.215	-0.544	-1.28	0.938	-0.96	-0.254	-1.238	-1.197	3.915	-1.484	-1.178	-0.528	-1.438	-1.084	-1.04	0.101	0.343	0.023	-1.45	0.599	0.765	2.853	-1.971	-1.393	-0.464	0.068	-1.033	0.048	-0.28	-0.54
CDPF1	-2.051	0.122	-1.525	-1.35	-1.063	0.511	-1.055	-0.564	0.503	0.148	-0.022	-0.605	-1.103	-0.565	-0.756	1.42	-1.3	0.155	-1.026	-0.721	-0.65	-0.159	-0.709	-1.207	-0.723	-1.857	-0.962	0.047	-2.09	0.965	0.101	-0.699	-1.852	-1.637	-1.339	-1.157	-0.696	0.07	-0.186	-1.253	-0.041	-0.84	-1.323	-1.856	2.229	-1.086	-1.064	-1.201	-1.744
PLPP2	-1.613	-0.727	-0.307	-1.731	-1.254	1.444	-0.979	-1.21	-1.312	-1.487	-1.924	-0.716	-1.861	2.147	1.439	2.501	-1.16	1.549	2.037	1.01	-1.595	-1.541	-0.293	-1.703	-1.312	-1.338	-1.982	0.034	-0.007	0.845	1.133	-0.861	-0.706	-1.696	0.672	-1.227	1.777	-0.813	0.379	-1.917	-0.324	-0.664	-1.156	-1.685	0.498	-1.639	-0.145	-1.586	-1.069
ZDHHC1	-0.803	-0.36	-0.694	-0.95	-0.997	-0.6	-0.826	-0.745	-0.929	-1.039	-0.912	-1.154	-0.943	-0.293	0.354	1.079	-1.038	1.962	0.876	1.411	-1.002	-0.994	0.605	-0.725	-0.804	-0.968	-0.061	3.16	-0.991	-0.232	-0.906	-0.37	-0.847	-0.782	0.796	-0.611	0.318	-1.019	1.681	-0.884	0.761	0.174	-0.74	-1.025	-0.443	-0.872	-0.519	-1.016	-0.953
TMEM208	-0.502	-0.651	-0.509	-1.61	-1.535	-0.566	-1.559	-1.629	-1.628	-1.376	-0.414	-0.998	-1.622	-2.17	-0.625	0.552	-0.902	0.146	-1.014	-0.282	-0.926	-0.985	-1.494	-0.758	-0.916	-1.2	-1.331	-1.304	-1.235	0.383	-0.198	0.866	0.303	-0.932	-1.384	-1.682	-1.454	-1.433	-0.775	-1.965	-0.292	2.807	-1.536	-1.364	0.633	-1.511	-0.974	-0.488	-2.196
NOP10	-2.228	-0.857	-0.66	-1.847	-1.011	1.058	-0.241	-0.514	0.055	-1.29	-0.907	1.408	-1.442	-1.3	-0.526	0.108	-1.474	1.298	-0.417	-1.362	-0.582	-0.437	-1.28	-0.017	-0.614	-1.397	-0.903	-0.546	-1.743	-0.071	-1.247	-0.459	-0.359	-1.922	-0.542	-1.376	-1.173	-1.397	-0.351	-0.777	0.061	-0.89	-0.888	-1.896	0.217	-1.552	0.179	-1.634	0.236
CKLF	-0.463	-1.065	-0.925	-0.999	-0.752	0.359	0.215	-0.469	-1.032	-1.461	0.421	-1.217	-0.699	-1.085	-0.106	-0.238	-1.408	0.604	1.979	0.937	-0.61	-0.854	-1.161	-1.026	-1.122	-0.389	-0.918	-0.609	-0.204	0.741	-0.893	-0.6	0.383	-0.912	-0.64	-0.78	-0.177	-0.487	0.101	-1.429	-1.132	0.008	-1.246	-1.167	-0.744	-1.339	-1.136	-0.388	0.584
SPG11	0.225	0.783	-0.959	-1.264	0.072	-0.581	0.281	0.062	-0.553	-1.217	-1.806	0.25	-1.794	-0.222	1.099	1.13	-2.534	0.865	0.552	0.422	0.22	-0.502	0.41	-0.673	-1.335	-1.931	-0.571	1.734	-2.145	-1.328	-2.9	-1.339	1.074	-1.055	3.474	2.241	1.312	-1.648	0.47	-0.484	1.222	-1.555	1.179	0.103	-0.663	-1.578	-0.84	-1.209	-0.701
UNC13B	-0.512	0.739	-0.993	-0.521	1.433	-0.435	-0.437	1.95	-0.399	0.611	-2.185	-0.871	-1.954	0.627	0.11	1.851	-0.734	0.712	2.432	2.171	-0.668	0.543	0.301	-1.279	-0.558	-0.536	-0.526	0.756	0.049	-1.102	-0.918	0.524	-2.284	-2.225	0.593	-0.125	2.056	-1.518	0.459	2.191	0.508	-1.662	-1.311	-1.605	-0.501	-0.272	-0.216	-1.257	-1.322
ZNF23	0.179	-0.088	-1.47	0.395	-0.521	0.75	0.569	-0.611	-1.625	-0.153	-1.436	0.482	-1.225	-2.029	-1.159	0.208	-1.727	-0.387	-1.622	-1.806	-0.649	0.827	-0.478	-0.694	-0.029	-0.659	-1.059	-0.003	-0.377	0.896	-1.364	-0.57	0.193	0.305	-0.701	-0.972	-1.322	-2.104	-1.155	-0.166	1.666	-1.205	-1.17	-1.185	0.814	-0.563	0.136	-0.273	-1.364
PTPA	-0.989	2.362	-0.22	-1.821	-1.217	0.758	-1.365	-0.925	-1.433	-0.551	-1.14	-1.141	-1.83	-0.284	-0.271	1.33	-0.977	0.345	0.251	-0.213	-2.134	-2.587	-0.434	1.734	-1.538	-1.978	0.397	-0.937	-1.215	1.535	-1.186	1.084	-1.403	-1.947	0.67	0.737	-0.854	-0.814	0.092	-2.162	-0.837	0.838	-1.324	-1.515	2.055	-1.1	-1.239	-1.73	-2.086
TK2	0.247	-0.334	-0.459	-0.99	-0.475	-0.205	-0.888	-0.297	-1.523	-0.853	-1.387	-1.321	-1.358	-0.902	-0.133	-0.358	-1.595	-0.144	0.049	-0.338	0.021	0.111	-0.159	-0.843	-1.221	-1.058	-0.273	-0.942	-0.381	0.305	-1.344	-0.092	-0.116	0.391	-0.359	0.657	-0.048	-0.961	-0.026	-1.084	-0.372	0.448	-0.794	-1.473	-0.841	-0.648	-1.126	-1.083	-0.716
ZFYVE19	-2.328	0.531	2.976	-2.369	-1.116	-0.52	-1.445	-1.469	-0.869	-1.486	-0.74	-0.373	-1.666	0.084	-0.282	1.663	-1.533	2.637	0.779	0.622	-0.32	-0.323	-1.798	-0.462	-1.598	-1.858	-1.159	-0.829	-2.467	1.4	-1.176	0.165	0.485	-1.911	0.286	-0.829	0.356	0.9	1.351	-1.173	-0.622	-0.996	-0.994	-2.27	-1.007	-1.966	-1.368	-2.022	-2.015
AEN	-1.946	0.523	-2.223	-0.353	-0.804	-1.637	-0.654	0.797	-1.919	-1.712	-1.409	2.474	-0.722	2.153	1.739	0.302	2.65	1.337	0.415	0.747	-1.258	-1.751	-0.538	-1.571	-1.885	-2.089	-1.534	-0.32	0.164	-0.55	-0.938	0.767	-1.366	-0.971	-1.327	0.712	3.302	-1.538	0.594	-1.104	1.665	-0.524	-1.087	-1.901	0.176	-1.98	0.436	-0.878	-2.052
HSDL1	1.382	-0.569	0.262	-0.278	0.326	-0.801	-0.806	-1.062	-1.171	-0.893	-0.824	0.263	-0.9	-1.697	-0.986	-1.361	-0.962	0.726	-0.683	-0.621	-1.669	-0.574	0.477	-1.597	-1.55	-1.67	0.473	0.12	-0.938	0.072	-0.928	0.228	1.554	0.381	-0.478	-0.635	-0.069	-0.435	-0.957	-1.126	-0.667	-1.12	-1.874	-1.071	-1.087	-0.63	0.086	0.307	-1.321
MARVELD3	1.456	-0.303	-0.414	0.102	-1.285	0.612	-0.053	-0.782	-0.969	-1.476	-1.766	1.419	-0.685	-1.887	2.611	0.33	-0.99	0.136	0.339	-0.274	-1.133	-0.596	0.997	-1.43	-1.47	-0.454	-1.379	0.94	-0.989	-0.148	-0.353	-1.791	2.248	-0.521	1.598	0.188	0.199	-1.278	-0.017	-1.625	0.326	-1.56	-0.932	-1.307	2.802	-0.667	-1.166	-1.056	-1.204
MVD	-0.992	-0.587	-0.644	-1.076	-0.934	-0.368	-1.051	-0.25	-1.312	-1.298	-0.261	0.608	-1.184	-0.268	1.418	0.089	-0.646	2.35	0.964	1.919	-0.814	-0.879	-0.805	-1.453	-1.277	-0.669	-0.704	-0.559	-0.25	-0.684	-0.193	-0.252	1.484	-0.999	-0.851	-0.759	1.155	-0.969	2.606	-1.281	-0.457	0.181	-0.535	-0.926	0.867	-1.057	-0.642	-0.655	-0.926
FBXO31	-0.019	0.548	-1.415	0.159	-0.559	-0.455	-1.273	-0.334	-1.457	-0.685	-0.803	-0.648	-1.172	-0.992	1.578	0.124	-0.572	1.071	3.815	1.655	-1.188	-0.739	-0.104	-1.654	-1.253	-1.664	-0.361	1.595	0.065	-0.957	-0.433	2.219	-0.739	-0.58	0.316	-0.159	2.024	-0.966	3.068	-1.66	1.382	0.261	-0.638	-1.27	-0.594	-1.426	-0.933	0.943	-1.202
NANP	-0.948	0.037	0.504	0.461	-2.353	-1.046	0.541	1.662	0.133	-0.63	-0.249	1.855	0.335	-1.533	0.053	-0.83	0.293	-2.296	-0.837	-0.689	-0.16	-0.542	0.674	-0.053	-0.639	0.366	-0.176	-0.646	-0.023	-1.677	-0.461	-1.294	-0.131	-0.586	-0.306	-0.422	-0.444	0.969	-1.355	-0.044	-0.544	-1.127	-1.624	0.118	-0.341	-0.366	0.159	-0.103	-0.158
FUK	0.469	0.657	-0.056	-0.035	-0.88	0.378	-0.728	-0.431	-1.028	-1.113	-1.766	-1.812	-1.566	-0.631	2.108	3.996	-1.148	1.483	0.794	1.206	0.274	-0.295	0.056	-1.33	-1.242	-0.975	-1.55	-0.737	-0.525	-0.314	-1.083	-1.085	3.29	-1.624	0.001	-0.136	2.81	-1.422	0.818	-1.596	0.869	-0.658	-0.5	-1.478	-0.821	-1.358	-0.828	-0.575	-1.455
ALG12	-2.066	-0.508	-1.684	-2.114	-2.337	-0.079	-1.142	-0.523	-0.653	-1.235	-1.586	0.039	-2.146	1.222	1.324	0.604	-1.454	1.044	0.103	1.745	-0.494	-0.276	-0.548	-1.976	-0.78	-2.011	-1.944	-0.581	-1.817	-0.52	-0.229	-0.612	-2.21	-1.585	-0.761	-0.295	0.901	-0.558	1.727	-1.016	-0.096	-0.246	0.247	-2.131	1.791	-1.718	-0.967	-1.747	-1.517
SMPD3	-0.663	-0.726	3.909	-0.79	-0.756	-0.667	-0.583	-0.297	-0.801	-0.844	0.008	-0.781	-0.784	-0.555	-0.524	-0.316	-0.755	0.754	0.477	0.314	-0.828	-0.66	-0.486	-0.812	-0.736	-0.807	-0.773	0.735	-0.78	-0.754	-0.773	-0.568	-0.783	-0.82	-0.668	0.159	-0.576	-0.703	0.154	-0.788	0.314	-0.312	-0.841	-0.822	-0.177	-0.825	-0.377	-0.829	-0.83
SPOUT1	-1.247	2.001	-1.42	0.109	-0.965	1.261	-1.188	-0.671	-2.069	-1.02	-1.479	1.524	-0.758	1.351	2.23	1.781	-1.116	2.335	-0.073	1.241	-1.699	-2.204	-1.214	3.258	-1.613	-1.112	-0.372	0.159	-0.713	-0.838	-1.325	-0.152	-1.751	-1.555	-0.662	-0.866	2.006	-1.082	1.036	-2.169	0.131	-0.839	-1.446	-1.142	0.964	-0.796	-1.492	-1.608	-1.204
LRRC29	-0.719	-0.362	-0.358	-1.249	-0.945	-0.031	-1.276	-1.3	-1.137	-1.03	-0.905	-1.581	-0.805	-0.679	-1.176	1.178	-1.169	1.878	-0.552	0.69	-1.387	-0.509	-0.491	-0.362	-0.624	-1.066	-0.611	-0.31	-1.272	0.211	-0.612	0.37	-0.33	-1.186	0.06	-1.304	0.091	0.293	1.197	-0.71	0.219	1.666	-1.272	-1.05	1.826	-0.718	-1.133	-0.462	-1.119
PRMT7	-1.212	0.358	-1.382	-0.859	-1.387	-0.491	-1.361	-0.848	-1.115	-1.126	-0.869	-0.599	-0.876	-0.888	1.236	1.197	1.466	1.686	2.5	1.011	-0.854	-0.537	-0.6	-1.238	-1.194	-1.456	-0.955	3.368	-1.378	-1.438	-0.594	0.325	0.169	-1.367	-0.47	-1.266	1.527	-1.143	1.801	-1.556	1.179	-1.006	-1.583	-1.188	1.309	-1.188	-1.685	-1.334	-1.581
BBS4	-1.593	-0.736	-1.501	-1.583	-0.275	-0.264	1.519	0.259	-1.047	-1.763	-1.474	0.22	-0.622	-1.318	0.786	0.433	-1.534	0.711	-0.583	-0.406	0.363	-0.057	0.546	-0.104	-0.03	-1.138	-0.385	4.935	-0.991	-1.359	-1.569	-1.508	-0.574	-1.163	-1.04	-0.933	-0.851	-1.563	-0.57	0.031	2.843	-1.455	0.285	-1.637	0.351	-1.086	-0.088	-0.848	-1.577
COX4I1	-1.272	-0.79	-1.641	-0.889	-1.362	-0.163	-1.02	-1.278	-0.748	-1.304	0.054	-0.654	-0.948	-1.472	0.181	1.352	0.125	0.685	-0.489	-0.136	-1.737	-0.829	-1.477	-0.588	-0.688	-1.369	-1.003	-0.967	-1.202	1.035	0.981	-0.017	-0.357	-1.476	-0.817	-1.475	-0.174	-1.243	0.23	-1.672	-0.245	1.536	-1.582	-1.342	0.963	-1.092	-0.907	-1.26	-1.502
TSNAXIP1	-0.687	-0.621	-0.691	-0.542	-0.663	-0.649	-0.138	-0.587	-0.695	-0.654	-0.694	-0.574	-0.706	-0.692	-0.518	-0.073	-0.727	1.733	-0.266	0.271	-0.702	-0.501	0.485	-0.358	-0.525	-0.686	-0.716	3.83	-0.631	-0.599	-0.405	-0.532	-0.643	-0.648	0.087	-0.622	-0.237	-0.674	0.986	-0.309	1.786	-0.71	-0.644	-0.721	0.299	-0.652	-0.559	-0.648	-0.653
C9orf85	-0.59	0.532	-1.035	-0.379	0.061	-0.982	1.892	-0.406	-1.482	-1.069	0.881	1.993	0.687	-2.37	-2.299	-0.776	-2.249	-1.71	-1.893	-1.59	-1.469	1.228	-1.153	1.855	1.898	-1.716	0.477	-1.861	-0.482	-0.64	-1.381	1.101	-2.089	-0.116	-1.204	-0.614	-1.081	-1.676	-2.028	-0.997	-0.017	-1.029	-2.292	1.894	-1.017	-1.043	2.327	-0.644	-2.631
ENTR1	-1.26	4.207	-1.804	0.105	-1.262	0.262	-1.263	-0.015	-1.556	-0.733	-1.447	4.152	-0.066	-0.808	-1.231	-0.076	2.017	-0.432	-1.299	-0.948	-1.002	-2.082	-0.63	1.194	-0.95	-2.243	-0.786	-1.096	-0.449	-1.053	-1.196	-0.847	-1.93	-1.312	-1.467	-1.435	0.291	-0.649	-1.103	-1.643	-0.191	-1.474	-1.989	0.111	0.1	0.102	-0.654	-1.29	-1.949
ZNF98	-0.302	-0.261	0.423	3.562	-0.564	-0.668	-0.206	-0.76	-0.446	-0.498	0.268	0.268	-0.08	-0.723	-0.68	-0.8	2.041	-0.8	-0.8	-0.752	-0.558	-0.022	-0.432	0.227	-0.481	-0.064	0.075	-0.24	-0.682	-0.67	-0.682	-0.753	-0.531	0.484	-0.593	-0.31	-0.759	-0.458	-0.689	-0.041	-0.255	-0.683	-0.761	-0.735	-0.475	-0.241	-0.668	1.108	-0.744
ZNF79	-0.985	2.225	-1.065	-1.79	-0.192	-0.805	-0.724	0.972	-1.713	-1.09	-1.584	2.16	-0.536	-0.51	0.952	1.277	-1.418	-0.387	0.031	0.334	-1.479	-1.035	-0.359	-0.203	-1.861	0.044	-0.056	-0.426	-0.429	0.19	-1.518	0.042	-1.17	0.897	0.414	0.31	0.073	-0.771	-0.054	-1.209	1.204	0.52	-1.435	-0.588	-0.056	-0.958	-0.353	-0.872	2.071
CLCC1	-0.474	2.263	-0.479	-0.134	-0.013	0.899	0.372	-0.391	1.158	-1.423	-1.941	-0.134	-0.137	-1.627	-1.931	0.491	-0.491	-1.492	-1.518	-1.95	-0.476	-0.501	-0.281	-0.865	-1.573	1.212	-0.263	-0.95	-1.621	-1.063	-0.306	-2.061	0.68	-1.907	1.385	1.128	-2.052	1.454	-1.674	-0.924	-0.217	-0.43	-1.787	-1.185	0.897	0.234	-0.16	-1.425	-0.21
L3MBTL2	-2.518	0.929	-2.058	-1.14	-0.162	-0.613	-1.357	-0.475	-0.051	-0.7	0.202	-0.552	-1.599	1.543	2.7	1.605	-1.673	2.86	1.437	2.406	-0.738	-0.518	-0.098	-1.96	-1.124	-2.253	-1.017	3.044	-2.92	-1.626	1.378	0.162	1.063	0.424	-0.287	0.238	1.647	-1.993	2.356	-1.013	0.349	-2.021	0.242	-1.757	0.578	-2.389	-1.755	-1.908	-1.315
FAM122A	-0.196	-0.343	-0.234	-1.647	1.618	-1.136	1.081	0.407	-2.392	-1.642	-1.34	0.473	-1.241	-1.136	-0.676	-0.534	-2.325	-0.751	-1.12	-1.066	-2.054	-0.042	0.715	0.056	-0.373	-2.313	-0.081	0.712	-1.671	-1.153	-1.786	-0.484	-1.731	-0.864	1.068	-1.499	-0.485	-1.551	0.005	-1.337	0.801	-0.619	-1.537	0.992	-0.698	-0.634	0.055	-1.088	-0.988
FKBP15	0.396	1.209	-0.859	-1.773	-0.042	-0.65	-1.94	0.551	-1.777	-1.165	-0.479	1.292	-0.838	-0.364	-0.121	0.642	-1.363	-0.024	1.567	1.033	-1.792	-1.538	-0.44	1.649	-0.284	-1.736	-0.433	-0.241	-0.749	-0.2	-1.315	0.009	-0.262	-0.939	0.331	1.335	-0.078	-1.068	-0.161	-1.301	-0.743	-0.136	-0.926	0.789	-0.5	-0.159	0.074	-0.261	0.121
GAS8	-0.608	-0.248	-0.943	-0.875	-0.596	-0.638	-0.085	-0.997	-0.446	-0.872	-0.957	-0.647	-1.115	-1.103	0.458	1.347	-1.345	2.554	0.673	1	-1.015	-0.924	0.333	-0.833	-1.002	0.316	-1.394	3.236	-0.983	-0.878	-0.65	-0.987	-1.063	-1.107	0.073	-0.848	0.561	-0.794	1.755	-1.493	1.357	-0.656	-1.134	-1.182	1.506	-1.113	-1.011	-1.038	-0.588
CIRBP	-1.822	-0.576	-1.98	-1.635	-0.323	0.418	-1.356	-1.638	-1.516	-1.456	-1.143	-0.115	-1.476	-1.35	-0.43	2.24	-2.311	0.612	-0.939	-0.511	-0.923	-1.368	0.766	-0.838	0.609	-2.251	-0.702	0.821	-2.159	0.253	0.079	-0.315	-2.11	-1.673	-0.084	-1.594	-0.476	-1.672	-0.397	-1.621	0.784	-1.123	-1.361	-1.715	-0.07	-0.485	-0.629	-1.212	-2.013
ZFP90	-0.773	-1.403	-1.252	-0.322	0.572	0.338	-0.011	-0.634	-1.578	-1.227	-1.42	0.022	-0.817	-2.153	-0.275	0.814	-1.395	-0.422	-1.351	-0.929	-0.48	1.89	0.441	-1.096	-1.068	-1.954	2.075	-0.018	1.167	1.217	-1.792	0.288	-1.395	-0.142	-1.176	-0.86	-0.576	-1.466	-1.061	-0.342	-0.315	-1.46	-1.524	-1.256	7.133	-0.552	-0.897	0.234	-1.108
KATNB1	-0.995	-0.268	-0.913	-0.561	-0.799	-0.913	-0.915	-0.807	-1.012	-1.006	-0.84	0.051	-1.089	-0.77	0.761	0.107	-1.36	2.145	1.466	1.589	-0.294	-0.531	-0.1	-0.387	-1.102	-0.897	-0.35	2.832	0.488	-1.053	-0.96	-0.001	0.168	0.234	0.269	-0.118	2.017	-0.999	2.424	-0.679	0.84	-0.645	-0.675	-0.81	0.464	-0.966	-1.075	-0.454	-1.052
MYO5C	-0.408	2.626	-1.232	-1.325	0.392	-1.173	1.426	0.528	-1.029	-1.481	-1.301	0.658	-1.284	0.182	1.547	0.025	-1.883	0.366	-0.124	0.108	-0.436	0.27	-0.22	0.173	0.349	-1.49	-1.529	1.324	-0.95	-1.612	-1.453	-0.798	-1.098	-1.188	-0.006	2.48	0.113	-1.219	-0.336	-1.119	1.043	-1.804	-0.859	-0.143	0.265	-1.446	-0.389	-1.185	-1.289
URM1	-0.983	1.964	-0.914	-0.769	-1.175	-0.388	-0.587	-1.006	-1.771	-1.496	0.428	2.712	-0.52	-1.064	-1.204	0.721	-1.185	1.789	-0.84	-0.158	-3.093	-2.668	-0.595	0.785	-0.374	-0.99	-0.109	-1.185	-1.299	0.608	-2.33	1.758	-1.421	-1.64	-2.659	-0.753	-0.394	0.159	0.517	-2.681	0.271	0.178	-1.956	0.526	-0.843	-1.14	1.252	-1.894	-1.806
BMS1	1.459	0.114	-4.026	1.002	0.191	1.092	3.536	2.563	-3.554	-0.912	-1.205	12.026	-0.352	-2.975	-0.397	-1.848	0.15	-1.59	-2.45	-1.973	2.623	-0.315	2.324	-0.253	0.362	-0.075	3.629	-2.45	3.645	-2.828	-0.278	-1.136	2.165	-1.687	-1.519	0.97	-0.408	-1.811	-2.338	1.293	0.23	-3.632	2.087	4.88	-2.32	-1.343	-2.791	1.585	5.988
STX12	0.327	-0.474	0.308	-1.334	0.345	0.251	0.9	0.193	-0.183	-1.608	-0.96	-1.043	-1.281	-1.688	-2.255	-1.301	-1.253	-1.756	-1.718	-1.915	-0.491	-2.006	0.245	-1.047	-0.406	-1.232	-0.255	0.051	-1.148	2.127	-0.893	-0.539	-0.086	0.291	2.101	0.224	-1.785	0.207	-1.876	-0.821	0.263	0.308	-1.013	-1.227	-0.518	-1.147	1.018	-0.549	-1.327
VPS53	-1.689	1.211	-1.827	-2.678	0.712	0.076	-1.425	1.044	-3.048	-1.38	-2.552	0.114	-2.606	-0.856	1.245	0.751	-0.13	1.338	0.684	0.831	-0.67	0.953	0.378	-2.651	-0.983	-2.713	-0.075	-0.264	-2.485	0.236	-2.505	0.042	-1.124	-0.437	-0.451	0.519	1.058	-2.1	0.298	0.935	-0.217	-0.985	-1.675	-2.257	0.433	-0.585	-1.927	-0.219	-0.08
STXBP2	-0.618	0.109	-0.39	-1.254	-1.129	-0.33	-0.776	-0.92	0.328	-1.149	-0.227	-1.449	-1.298	1.45	4.154	1.974	-0.738	1.736	1.779	2.377	-1.33	-0.981	-0.727	-1.375	-0.842	0.133	-1.44	-0.577	-1.533	-0.637	0.267	0.161	-0.196	-1.253	0.078	-0.389	2.234	-1.626	1.834	-1.363	-0.41	0.055	-0.985	-0.892	-0.173	-1.316	-0.708	-1.18	-0.682
CDK10	-0.677	1.093	-1.024	-0.572	-0.996	-0.211	-1.164	-0.813	-1.125	-0.322	-0.918	-0.281	-1.066	-0.995	-0.277	2.83	-1.529	0.938	-0.459	0.203	-1.341	-0.298	-0.138	-0.877	-0.728	0.889	-1.031	-0.135	-0.925	-0.247	-0.239	-0.139	-0.94	-0.802	-0.757	-0.99	0.044	-0.83	-0.11	-1.033	0.465	-0.276	-1.242	-1.003	0.669	-0.891	-0.019	-0.692	-0.333
ZNF57	-1.8	1.795	-0.625	-0.316	-0.295	0.987	0.056	0.124	-0.459	-1.144	-0.852	1.606	-0.96	-1.14	-0.76	0.142	-1.603	0.055	-0.948	-1.515	-1.328	-1.422	0.188	-1.46	-0.656	-0.476	-0.453	0.187	-1.711	-0.431	-1.678	-1.631	-0.147	-1.915	0.802	-0.355	-1.135	-0.888	-1.093	-0.763	0.312	-1.34	-1.832	-1.789	2.323	-1.703	-0.213	-1.045	-1.146
ZNF19	1.045	-1.179	-1.445	-0.565	-1.024	0.103	-0.228	-0.893	-1.427	-0.98	-0.896	-0.003	-1.002	-1.815	-0.963	-0.752	-1.843	-0.995	-1.742	-0.543	-1.139	-0.437	0.423	-0.265	-0.428	-1.233	-0.194	3.691	-0.447	0.13	-1.046	-0.859	-0.705	-0.938	0.12	-0.238	-0.714	-1.925	-0.708	-0.698	1.264	-1.475	-0.943	-1.212	0.397	-0.755	-0.011	-0.114	-1.171
FXN	-1.485	0.843	-1.647	-0.919	-0.843	0.761	0.313	0.308	-1.003	-1.176	-0.911	3.864	-0.123	-1.038	-0.718	-0.61	-0.083	-1.127	-1.068	-1.558	-1.055	0.678	0.066	-0.164	-0.304	-1.138	0.253	-0.316	-1.804	-0.793	-0.804	-1.323	-1.179	-1.255	-0.478	-1.2	-0.43	-1.586	-1.134	-1.062	0.048	-1.339	-1.409	-0.077	-0.232	-0.36	0.594	-1.342	-1.123
HSBP1	-0.689	-1.654	-0.86	-0.901	0.272	0.671	0.668	-0.84	-1.692	-1.654	-0.365	0.164	-1.965	-2.873	-0.572	-0.477	-2.203	0.147	-0.951	-0.989	-1.856	-0.212	0.623	-1.566	-1.452	-2.028	-0.584	0.457	-1.615	1.166	-0.57	1.112	0.297	0.184	-1.042	-1.032	-1.018	-1.178	-0.478	-1.901	0.858	-0.684	-1.584	-1.906	0.269	-1.628	-0.218	-1.195	-1.586
TAF1C	-0.332	0.772	-0.781	-0.056	-0.886	-0.266	-1.067	-0.644	-1.18	-0.204	-1.071	-0.451	-0.919	-1.091	0.219	3.372	-0.746	0.539	-0.376	-0.156	-1.213	-0.248	0.199	-0.663	-0.391	-0.989	-1.103	-0.205	-0.533	-1.055	-0.108	0.168	0.089	-0.106	-1.116	-0.729	-0.203	-0.43	0.047	-0.316	0.493	-0.477	-0.981	-0.894	0.305	-0.296	-0.484	-0.432	-0.911
RETREG3	-2.187	0.43	-0.037	-2.599	-0.929	0.68	-0.694	-0.973	-2.794	-1.948	-0.705	-1.696	0.838	-0.359	0.166	-0.481	-2.794	-0.446	-1.169	-1.019	0.089	-1.263	0.577	-1.684	-0.688	-1.977	0.79	0.111	-2.424	2.869	1.343	-0.177	-0.305	-1.906	0.372	0.753	-0.961	-0.478	-0.957	-0.06	-0.581	0.143	-2.024	-0.171	1.719	0.095	-0.446	-0.949	-2.076
COG4	-0.522	-0.429	-1.632	-0.584	-0.655	-0.354	-1.168	-1.308	-1.498	-1.465	-1.235	-0.91	-1.524	-1.187	0.521	9.542	-2	2.2	0.199	1.235	-0.306	-0.439	-0.864	-0.998	-1.05	-0.873	-0.702	-0.065	-0.607	-0.303	-1.52	-0.02	1.564	-0.828	-0.916	-0.567	1.122	-1.012	0.534	-1.797	-0.252	-0.746	-0.24	-1.874	-0.61	-1.417	-1.469	-0.739	-1.515
SLC12A4	-0.42	-1.576	-0.658	0.039	-0.357	-0.493	-1.071	0.134	-1.241	-0.801	-0.827	-1.416	-1.222	0.807	1.125	-0.49	-1.567	0.749	0.711	2.103	0.511	-0.093	-0.754	-0.987	-1.22	-0.526	1.25	-0.463	0.361	0.263	-0.803	1.898	-0.294	0.597	-0.768	0.903	0.097	-0.326	2.625	-1.176	-0.996	0.319	-0.371	-1.289	-0.351	-0.563	-0.852	0.456	-0.558
ZNF91	0.558	0.707	0.013	1.112	2.96	2.068	0.091	-0.619	1.259	-1.831	-1.788	1.639	-0.569	-2.37	-2.443	-0.932	-1.521	-1.779	-2.753	-2.656	1.259	0.765	1.374	1.421	-0.042	-0.295	-0.916	-0.863	-0.046	9.374	-2.246	-1.639	-0.386	2.019	-0.179	2.292	-2.547	-1.403	-2.602	0.307	0.011	-1.659	-3.307	0.794	-0.932	2.109	0.518	-1.41	1.177
AMH	-0.697	0.593	-0.663	-0.726	-0.291	0.366	-0.593	-0.624	-0.73	-0.366	-0.734	-0.151	-0.738	0.027	-0.611	0.134	-0.045	0.575	0.222	-0.675	-0.735	-0.734	-0.019	-0.369	-0.081	-0.612	-0.625	-0.738	-0.498	-0.713	-0.672	-0.291	-0.389	-0.712	-0.63	-0.647	-0.402	-0.724	1.756	-0.53	-0.637	-0.608	-0.562	-0.727	-0.244	-0.73	0.023	-0.651	-0.732
MLKL	-0.959	0.56	-0.436	-1.072	-1.174	0.456	-0.35	0.332	-0.965	-0.942	-0.881	-0.902	-0.196	-0.965	-1.16	1.668	0.218	-0.911	0.035	-0.281	-0.703	-0.741	-0.829	-0.939	-0.791	-0.643	-0.808	-1.059	-0.877	0.991	0.257	-0.611	-0.354	-0.898	-0.969	-0.331	-0.613	-0.723	-0.729	-0.888	-0.872	0.215	-1.177	-0.248	0.753	-0.83	-0.042	0.024	-0.106
KDM4B	-1.298	0.653	-0.19	-1.912	-0.54	-0.422	-1.292	-0.55	-0.439	-1.692	-1.724	-0.912	-2	1.288	3.762	1.153	-1.418	1.289	0.407	1.229	-1.429	-1.424	2.91	-1.424	-1.616	-1.57	-1.247	-1.4	-1.729	2.667	-1.162	0.066	-0.112	-1.526	2.746	2.375	1.091	-0.937	1.968	-1.493	2.362	-0.964	-1.264	-1.597	0.584	-1.418	-0.395	-1.636	-1.09
FAM192A	0.377	-0.358	-1.428	-0.661	-0.973	1.057	-0.966	-1.562	-2.693	-1.417	-0.717	-2.049	-0.226	-3.268	-0.613	0.812	-2.477	0.024	-2.09	-1.426	-1.746	3.53	-1.191	-0.646	-1.032	-1.22	-0.366	-0.901	-0.209	1.41	-2.088	-0.265	-0.413	0.652	-0.772	-1.214	-1.062	-1.469	-1.084	-2.501	0.019	-1.271	1.189	-1.334	-0.496	0.137	-1.546	0.578	-1.368
VPS9D1	0.878	0.45	0.83	-0.858	-0.474	-0.419	-1.199	-1.252	-1.268	-0.747	-0.915	-0.793	-1.32	-1.106	-0.303	4.683	-0.996	0.602	0.05	0.658	-1.191	-0.307	-0.164	-0.919	-0.214	0.372	-1.141	-0.499	-1.242	-0.486	0.967	0.48	-0.252	-0.9	-0.705	-0.947	-0.412	-0.859	0.539	-0.725	-0.659	2.038	-1.335	-0.982	1.02	-1.227	-0.856	-0.534	-0.263
SAT2	-1.473	-0.454	-1.417	-1.686	-0.28	0.901	-1.383	-1.287	-1.89	-1.818	-1.636	2.434	-2.108	-1.361	-1.013	1.032	-0.886	0.128	-1.66	-1.156	-1.625	-2.075	-0.552	-1.49	-0.777	-1.537	-1.234	-0.284	-2.258	2.365	4.001	-0.41	-1.24	-0.901	1.064	0.235	-0.511	-1.569	-0.815	-0.438	-0.329	0.089	-1.976	-2.261	2.311	-1.755	0.534	-0.971	-1.753
RMDN3	-1.597	0.123	-0.288	-1.599	-0.023	-1.133	-0.58	-0.218	0.009	-0.877	-1.902	1.552	-2.211	-1.002	-0.131	-1.405	-2.126	0.116	0.652	-0.036	-0.799	-0.776	-0.217	0.222	-1.496	-2.192	-1.822	0.066	-2.679	-1.553	-2.228	-0.697	0.942	-0.862	2.799	0.025	0.321	-0.195	-0.386	-1.489	-0.431	-1.091	-0.654	-1.586	-1.234	-1.641	-1.365	-2.214	-2.466
MED11	-1.019	-0.611	-1.376	-2.029	-1.505	1.321	-1.18	-0.57	-1.659	-1.088	-1.382	-0.05	-1.872	-0.709	-0.061	1.367	-0.176	1.054	-1.4	-0.067	-1.952	-1.677	-1.154	1.727	-0.666	-1.913	-1.1	1.066	-2.582	0.809	0.777	-0.027	-1.689	-2.199	-0.567	-1.098	-0.718	-0.915	0.741	-0.026	0.429	0.911	-1.765	-1.771	1.169	-0.879	-1.651	-0.53	-1.453
ZDHHC7	1.917	1.212	-0.677	1.636	0.478	-0.758	-0.082	3.662	-1.878	-1.114	-0.867	-0.697	-1.492	-1.627	1.793	0.668	-1.792	0.054	0.666	0.558	0.765	0.191	0.283	-1.882	-1.707	-1.48	-0.698	-0.464	0.508	-1.507	-1.851	-1.272	1.783	1.592	0.006	0.218	0.317	-0.59	0.08	-1.727	-0.682	0.331	-0.991	-1.543	-2.109	-0.871	0.948	-0.002	-1.496
SPG7	-0.793	-0.149	-1.304	-0.545	-0.62	-0.579	-0.725	-0.825	-1.204	-1.006	-1.326	-0.487	-1.215	-0.683	1.718	2.98	-1.428	1.916	0.086	1.566	-1.321	-0.463	-0.59	-1.129	-1.059	-1.562	-0.599	-0.261	-0.645	-1.381	0.256	0.567	-0.514	-1.253	-0.339	-1.116	1.406	-1.02	1.042	-0.987	-0.062	-0.114	-0.768	-1.18	0.639	-0.59	-1.611	-0.756	-0.144
ZNF737	-0.614	0.804	0.609	0.523	0.789	0.085	0.051	-1.64	-1.03	-1.026	-1.375	-0.136	1.448	-1.535	0.194	-0.103	0.864	-1.914	-1.053	-1.176	-1.435	2.126	5.857	-0.493	-0.778	0.301	-0.428	-1.806	-0.069	-1.428	-0.888	-1.19	-0.62	-0.691	0.678	1.568	-0.434	-0.19	-1.475	2.17	2.584	-1.203	-1.588	-0.75	0.549	-0.5	-0.167	-0.691	0.537
EEF2	-0.849	-0.078	-1.119	-0.883	-0.329	-1.007	-0.789	-0.753	-0.457	-1.027	-0.818	0.624	-0.441	1.265	0.609	-0.139	-0.745	1.846	0.551	1.939	-0.914	-0.989	-0.609	-0.95	-0.932	-1.074	-0.409	-0.716	-0.96	-0.253	-0.801	-0.429	-0.538	-0.749	0.364	-0.28	5.631	-1.014	1.795	-1.134	0.484	-0.236	-0.523	-0.805	-0.672	-0.875	0.35	-0.814	-0.829
CRELD2	-1.567	-0.925	-0.773	-1.274	-1.511	0.01	-0.596	-0.955	-0.983	-1.228	-1.074	-1.291	-1.782	1.363	0.708	-0.419	-0.219	0.814	0.107	0.741	-0.484	-0.809	-0.733	-1.792	-1.29	-1.66	-1.403	-0.589	-1.321	0.861	1.236	-0.287	-1.763	-0.976	-0.586	-0.492	-0.021	-1.094	0.354	-1.11	0.267	0.41	-0.592	-1.391	1.367	-1.599	-0.185	-1.442	-1.436
PNPLA6	-0.879	-0.42	-0.442	-0.859	-0.358	-0.624	-0.973	-0.361	-0.47	-0.695	-0.505	-0.984	-0.162	1.379	1.992	0.556	-0.547	1.275	2.596	2.783	-0.733	-0.552	-0.493	-0.855	-0.903	0.328	-0.743	-0.412	-0.36	-0.562	0.293	-0.589	0.822	-0.741	-0.372	-0.987	1.993	-0.575	1.421	-0.927	-0.593	0.037	-0.092	-0.391	0.04	-0.877	-0.934	0.02	-0.17
MAP1LC3B	1.199	0.199	-0.525	-0.018	1.294	-0.429	1.038	-0.941	-1.321	-1.106	-1.28	-1.225	-1.249	-2.084	-0.887	-0.84	-1.623	-0.698	-1.485	-1.688	-0.886	-0.532	-0.61	-1.354	-0.82	-1.289	-0.039	-1.256	0.703	0.63	-0.956	2.063	0.862	0.305	-0.055	0.865	-1.561	-1.176	-1.593	-1.441	-0.822	0.352	-1.742	-1.39	-0.888	-0.958	4.068	-0.512	-1.516
GRHPR	-1.718	0.187	-1.937	-0.997	0.063	-1.265	-1.758	-1.313	2.597	-0.841	0.939	2.132	-0.909	1.461	2.381	-0.293	1.928	3.177	1.634	2.457	-1.344	-1.3	-1.509	-0.561	-0.878	-0.852	1.556	-0.691	-1.725	-1.45	-1.185	-0.899	-1.446	-1.185	-0.559	-0.471	2.655	-2.451	2.064	-0.497	-0.614	-0.834	-1.754	1.441	-1.502	-0.079	-1.576	-0.456	-2.107
NINL	-1.399	-1.845	-0.646	0.589	-1.882	-0.584	-1.502	-1.339	-0.735	0.482	-1.154	0.602	0.95	-1.088	-0.738	-1.006	-1.006	-1.193	-0.203	0.58	0.069	0.15	1.874	0.782	0.288	0.265	-0.893	-1.063	2.522	-1.737	0.13	-0.571	-1.196	0.262	-1.713	-0.167	0.719	0.478	-0.531	2.076	-0.26	-1.645	-1.025	1.23	1.381	2.834	-1.477	0.978	-0.439
CMTM3	-0.108	-1.344	-1.036	-1.126	-1.494	-0.773	-0.538	-0.926	-1.102	-0.424	-0.708	0.044	0.092	-0.855	-0.95	-1.122	-0.839	-1.158	-0.877	-0.314	-0.232	-0.238	-0.411	-0.617	-0.55	-1.091	1.126	-1.191	1.505	0.271	-0.284	4.066	-1.112	1.874	-1.44	0.515	-0.898	-0.788	-0.665	0.254	-0.911	0.386	-0.531	-0.581	-0.613	-0.057	-0.923	0.727	-1.015
DPEP2	-0.319	-0.596	-0.172	-0.523	-0.62	-0.114	-0.574	-0.444	-0.589	-0.657	-0.257	-0.673	-0.144	-0.484	-0.475	0.72	-0.511	-0.013	2.311	0.61	-0.628	-0.647	-0.614	-0.37	-0.382	-0.498	-0.686	-0.604	-0.603	-0.579	0.311	-0.479	-0.031	-0.431	-0.612	-0.69	-0.369	-0.55	0.434	-0.646	-0.455	0.741	-0.728	0.663	0.268	-0.082	-0.586	-0.267	-0.206
UBXN6	0.161	0.801	-0.644	-2.291	0.369	-1.219	-2.082	-1.797	0.175	-1.618	0.026	-2.061	-1.174	0.234	1.035	-0.237	-1.571	1.662	1.199	1.026	-1.836	-2.442	-0.862	-0.843	-1.484	-0.905	0.824	-1.037	-2.402	-0.899	-0.345	-0.021	0.326	-0.235	-1.176	0.43	0.537	-1.314	1.039	-2.209	0.609	2.557	-0.705	0.082	0.057	-0.787	-0.092	-0.328	-1.234
ITCH	-0.868	-0.397	3.171	5.43	0.602	-1.899	2.304	5.324	-0.6	-0.263	-0.192	0.042	2.006	-2.961	-1.342	-2.212	-0.594	-3.006	-1.848	-2.778	2.584	0.375	2.027	-1.052	-0.658	0.416	0.586	-0.162	1.489	-1.888	-2.101	-1.554	0.503	0.476	-0.146	1.616	-2.649	2.541	-3.216	1	0.676	-1.991	0.498	0.501	-2.243	-0.101	2.549	-0.846	0.429
YJU2	-1.575	0.031	-1.294	-1.319	-1.102	0.509	-1.261	-1.113	-0.722	-0.885	-0.208	-0.323	-0.664	-0.583	0.105	1.456	-0.833	0.364	-0.564	-0.532	-0.99	-1.047	-0.931	-0.554	-0.693	-1.036	-0.992	-0.42	-1.574	1.06	0.624	-0.418	-0.999	-1.324	-1.262	-0.978	-0.268	-1.018	0.316	-1.117	-0.53	1.02	-1.278	-1.062	2.036	-0.695	-1.254	-0.329	-0.336
SPPL2B	-1.249	0.409	-0.929	-0.956	-0.849	-0.673	-1.248	-0.975	-0.956	-0.908	-0.974	-1.227	-1.456	3.081	1.029	1.512	-1.242	3.597	0.927	1.276	-1.147	-1.463	-0.147	-1.13	-0.93	-1.447	-1.496	0.985	-1.282	-0.971	-0.05	0.268	-0.999	-1.092	-1.079	-1.041	1.043	-0.477	2.298	-1.038	0.998	-0.576	-0.344	-1.482	2.04	-0.592	-1.073	-1.131	-0.921
TMEM87A	-0.379	-0.662	-0.106	-1.125	-0.44	4.791	-0.929	0.462	-0.058	-0.245	-1.539	1.578	-1.356	-0.937	-1.127	0.526	-1.68	-1.191	-0.715	-1.456	0.22	-0.6	-0.525	-0.254	-1.473	-0.771	0.166	-0.462	-1.301	0.968	-1.261	-1.097	0.375	-1.167	3.22	0.939	-1.408	-1.541	-1.804	-0.906	0.493	-0.992	-1.104	-0.929	-1.077	-1.733	1.612	-1.732	-1.857
STK11	-1.151	0.675	-0.977	-1.155	-0.689	-0.743	-1.675	-0.534	-1.283	-0.992	-0.812	-1.095	-0.82	1.178	1.746	0.924	-0.466	2.13	0.6	1.776	-0.758	-1.864	-0.573	-1.242	-0.882	-0.808	-1.005	-0.208	-1.626	-0.852	-0.78	-0.092	-0.758	-1.184	-0.207	-0.922	1.57	-0.763	1.959	-1.706	-0.277	-0.109	-0.557	-0.868	-0.642	-0.782	-1.268	-0.847	-0.461
RAB14	1.028	0.702	0.515	-1.058	1.388	-0.644	2.166	0.61	-1.563	-0.733	0.166	1.215	-0.664	-1.304	-0.323	-1.379	-1.493	-1.067	-0.426	-1.004	-1.055	-1.108	0.489	-0.562	-0.329	-1.24	1.335	0.039	-0.245	-0.734	-2.184	-1.081	-0.226	-0.539	2.027	1.654	-1.257	-0.993	-1.289	-1.113	0.528	-1.161	-1.207	0.575	-1.36	0.214	2.16	-1.261	-1.207
MEGF9	-1.389	1.338	-0.958	-0.82	0.127	-0.875	1.725	-0.402	-1.296	-1.037	-1.121	-0.662	-1.016	-1.045	0.391	-0.254	-1.301	-0.75	-0.153	-0.51	-1.068	-0.798	0.809	-0.725	-1.063	-1.035	-0.039	1.014	0.875	-1.28	-1.402	-0.641	-0.917	-0.994	0.405	-0.244	0.347	-0.774	-0.402	-1.11	3.964	-0.878	0.021	-0.776	-0.826	-0.675	1.699	-1.087	-0.9
KANK3	-0.804	-0.501	-0.515	-0.997	-0.674	0.32	-0.77	-0.5	-0.708	-0.981	-0.518	0.621	-0.741	0.361	0.268	0.359	-1.036	0.528	0.802	0.045	-1.08	-0.737	-0.811	-0.862	0.61	-0.779	-0.798	-0.733	-0.751	-0.639	0.089	-0.636	0.024	-0.825	-0.575	-0.874	-0.041	-0.628	2.899	-0.956	-0.115	2.768	-0.799	-0.892	-0.44	0.004	-0.703	-0.733	-0.931
SLC7A6	0.143	0.75	-0.507	-0.297	-0.676	-0.728	-0.142	0.266	-0.995	-0.962	-1.192	-0.698	-0.29	-0.415	-0.596	0.006	0.719	-0.487	0.49	-0.701	0.362	0.095	0.065	-0.968	-0.803	-0.482	-0.336	0.49	-0.312	-0.392	-1.106	2.784	0.492	0.643	0.083	-0.287	-0.658	-0.2	-0.802	-1.03	0.141	-0.602	1.268	-1.031	-0.28	-0.83	-0.644	-0.388	-0.646
CDK20	-0.492	-0.174	-0.785	-0.81	-0.035	-0.707	-0.264	-0.547	-0.75	-0.751	-0.781	-0.046	-0.925	-0.111	0.469	0.153	-1.173	2.938	1.845	2.956	-1.007	-1.156	0.313	-0.24	-0.405	-0.827	-1.182	2.976	-0.303	-0.874	-1.014	-0.79	-0.852	-0.9	0.351	0.912	2.028	-0.871	3.16	-0.806	0.817	-1.106	-0.752	-0.177	-0.231	-0.897	-0.32	-1.059	-0.971
COX10	-0.962	1.179	-0.373	-1.528	-0.187	-0.627	0.011	1.106	-1.944	-1.762	-1.217	1.517	0.633	-0.272	-0.482	-1.044	3.272	-1.282	0.161	-1.121	-1.162	-1.486	-0.361	-1.423	-2.084	-1.24	-1.122	1.294	-2.061	-1.074	-1.446	1.773	-0.494	-0.705	-0.242	0.508	0.909	-1.353	-1.152	1.303	1.327	-1.769	-0.235	-0.713	-0.182	-0.24	-0.207	-2.891	0.178
DRC7	-0.606	-0.621	-0.606	-0.587	-0.544	-0.642	-0.155	-0.538	-0.612	-0.635	-0.641	-0.558	-0.641	-0.62	-0.52	-0.631	-0.639	2.667	0.539	0.17	-0.632	-0.608	0.399	-0.241	-0.558	-0.609	-0.642	3.195	-0.553	-0.634	-0.583	-0.572	-0.477	-0.571	0.283	-0.413	0.368	-0.637	1.687	0.094	1.113	-0.638	-0.539	-0.611	0.116	-0.615	-0.583	-0.619	-0.539
SLC47A1	-0.809	-0.67	0.281	-0.937	-0.93	0.581	-0.405	-0.779	-0.83	-0.945	-0.947	-0.123	-0.944	1.4	-0.151	-0.658	-0.026	0.317	0.094	0.382	-0.948	-0.919	-0.593	-0.945	-0.93	-0.946	-0.907	-0.893	-0.936	0.409	-0.514	-0.857	-0.928	-0.922	2.344	-0.797	0.561	-0.74	0.19	-0.952	-0.608	0.023	-0.932	-0.889	0.338	-0.937	1.804	-0.942	-0.83
NIPSNAP3A	0.162	0.019	-0.867	-1.142	-0.048	0.049	1.245	0.093	-0.758	-1.246	0.2	-0.095	-0.746	-1.498	-0.037	-0.614	-1.524	-0.456	-1.144	-1.056	-1.216	-0.831	0.504	0.065	0.001	-1.081	-0.748	0.178	-0.149	-1.383	-1.621	-0.9	-0.902	-1.47	1.337	0.718	-0.52	-0.989	-0.881	-1.361	1.147	-1.551	-1.674	-0.056	-1.212	0.142	-0.42	-1.265	-0.889
VPS4A	-0.122	1.309	-1.307	1.571	-0.088	0.45	-2.125	0.173	-1.713	-2.03	-0.687	0.593	-1.643	-1.725	1.376	0.058	-0.718	0.429	0.254	0.544	0.149	-1.296	-1.026	-2.441	-2.113	-1.211	0.205	-1.262	-0.98	0.881	-1.653	0.32	3.027	-0.639	1.014	-0.198	-0.142	-0.422	-0.485	-3.054	-1.194	1.12	-1.583	-1.27	-0.165	-1.649	-0.906	-0.473	1.1
DTWD1	-0.728	-0.417	-1.297	-0.951	-0.764	0.314	0.613	-0.133	-0.516	-0.64	-1.432	2.509	-0.405	-1.797	-1.875	-0.111	-1.96	-1.745	-2.15	-2.087	-1.368	0.678	-0.355	0.481	-0.033	-1.436	-0.448	-0.207	-1.081	0.438	-1.234	-1.346	-0.865	-0.806	-0.131	-1.209	-1.668	-0.841	-1.914	-1.061	1.039	-0.627	-1.53	-0.335	-0.177	-0.889	1.483	-0.954	-1.815
MRRF	-1.457	2.483	-1.867	-0.986	-1.019	0.19	0.316	0.493	-1.794	-0.837	-0.449	3.882	-1.14	-1.502	-1.207	2.282	-1.016	-1.088	-2.128	-1.367	-1.611	-0.969	-0.881	1.219	0.582	-1.42	-1.001	-0.906	-0.04	-0.123	-1.017	-0.401	-0.875	-1.917	-1.144	0.354	-0.954	-0.965	-1.114	-1.33	0.438	-1.014	-1.034	-0.623	0.789	0.602	0.038	-1.722	-1.887
CSNK1G2	-1.028	0.962	0.776	-1.143	-0.545	-0.852	-1.454	-0.783	-1.265	-0.581	-0.978	-0.797	-0.599	1.832	0.714	-0.128	-0.883	2.298	0.905	1.836	-0.271	-1.635	0.193	-1.31	-1.282	-1.096	0.251	-0.143	-0.996	-0.939	-0.521	0.516	0.434	-0.474	-0.403	-0.043	1.413	0.347	1.565	-1.472	0.214	-0.071	3.502	-1.049	-0.919	-0.595	0.087	0.125	-0.103
EMC7	-1.626	-1.359	-1.301	-2.005	-0.379	0.078	-0.6	-0.711	-0.234	-0.913	-1.286	0.639	-1.885	-1.758	-1.072	-0.242	-1.596	-1.584	-1.519	-1.722	-0.73	-0.071	-1.571	1.66	-0.036	-1.498	-1.094	-0.809	-1.083	1.826	-0.835	1.397	-1.119	-1.163	-0.364	-1.307	-2.013	-1.505	-1.706	-1.075	-0.524	1.008	-1.452	-1.333	2.297	-1.755	-0.184	-1.644	-1.505
PDCL	-0.048	-0.077	-1.182	-0.897	0.034	-0.386	1.855	-0.261	-2.011	-0.895	-0.435	0.789	-0.455	-1.123	0.591	-1.815	-1.787	-1.349	-0.513	-0.617	-1.695	-1.414	-0.115	0.46	-1.144	-1.729	0.818	0.712	0.391	-1.63	-2.24	-1.124	-1.347	-1.537	-0.727	0.614	-0.202	-1.44	-0.718	-0.333	0.339	-1.724	-1.502	1.412	-1.091	1.303	1.844	-1.18	-1.994
CBR4	-0.636	0.678	-1.313	-1.367	-0.265	-1.114	1.042	0.891	0.788	-0.753	-0.932	-0.648	-0.591	-1.791	-1.449	-0.665	-1.014	-1.471	-1.559	-1.193	-0.272	0.785	-0.215	1.105	-0.676	-0.574	0.379	0.15	0.46	-0.626	-0.457	-0.516	0.279	-1.21	-1.002	-0.489	-1.337	0.658	-1.82	0.221	0.883	-1.49	-0.545	-1.492	0.542	-1.255	-0.946	-0.743	-2.05
CACTIN	-1.439	0.537	-1.17	-1.629	-0.967	-0.727	-1.353	-0.503	-1.341	-1.289	-0.612	-0.735	-1.068	1.523	3.387	0.854	-0.769	3.26	1.074	3.115	-1.034	-1.688	-1.147	-1.272	-1.315	-1.097	-1.097	-0.525	-1.177	-1.119	-0.115	-0.307	0.132	-0.931	-1.037	-0.872	2.069	-0.528	2.845	-1.167	0.005	-0.452	-0.036	-1.112	0.578	-0.437	-1.548	-0.857	-0.157
MRPS27	-1.332	2.532	-2.211	-2.001	-0.247	-0.506	1.313	1.072	0.943	-1.508	-1.662	1.623	2.28	-1.042	-1.415	-1.142	-0.119	-0.707	-1.865	-1.495	-0.834	1.624	-0.2	-0.36	0.224	-2.202	0.077	-0.957	-1.252	-0.809	-2.635	-1.955	-1.502	-1.76	0.148	0.371	0.082	-0.1	-1.03	-1.105	0.924	-2.092	-1.52	-0.386	-1.995	-1.51	1.813	1.8	-1.285
ZNF658	-0.772	-0.363	-0.666	-0.815	-0.383	-0.57	-0.214	0.055	-0.539	-0.727	-0.201	0.744	-0.192	-0.959	-0.107	-0.046	-0.893	-0.962	-1.163	-0.968	-1.073	0.71	1.108	0.439	0.274	-0.366	2.04	0.429	-0.46	-0.618	-0.962	-0.698	-1.008	-0.978	1.456	0.288	-1.234	-1.349	-1.009	0.399	0.409	-0.95	-0.834	0.446	-0.066	-0.217	-0.537	-0.732	-1.231
CYB5D2	-2.149	-1.099	-1.318	-1.66	-0.696	0.106	-0.938	-1.07	-1.465	-1.002	-1.401	-1.54	-1.76	0.088	-1.081	0.871	-1.193	2.198	-0.156	-1.169	-1.717	-0.443	-0.963	2.543	-0.585	-0.959	-0.285	0.249	-1.827	1.163	-1.33	0.447	-1.531	-1.761	-0.346	-1.599	-0.042	-1.56	1.345	-0.571	0.867	-0.515	-0.94	-1.879	0.109	-0.162	-1.188	0.613	-1.995
SNX20	-0.312	-0.246	-0.321	-0.614	-0.256	-0.554	-0.446	-0.064	-0.545	-0.559	-0.079	-0.49	0.364	-0.488	-0.586	0.082	-0.447	-0.24	1.522	0.736	-0.342	-0.484	-0.575	-0.417	-0.411	-0.283	-0.636	-0.511	-0.447	-0.589	-0.282	-0.397	0.061	-0.189	-0.536	-0.366	-0.409	-0.407	-0.37	-0.544	-0.475	0.484	-0.56	0.79	-0.513	-0.197	0	0.393	0.243
UBR1	-0.851	0.326	-0.398	-1.368	1.17	-0.38	1.585	2.042	-0.866	-1.265	-1.648	1.019	-1.402	-0.597	0.058	-0.725	-1.522	-1.374	-0.767	-1.13	0.994	0.818	0.112	-0.44	-1.335	-1.679	0.362	0.419	-1.14	-0.421	-1.422	0.531	0.793	0.599	0.781	2.386	-0.868	-1.203	-1.417	1.01	0.938	-1.125	0.548	-1.033	-1.144	-0.784	0.349	-0.889	-0.779
BRD1	-1.277	0.312	-1.49	0.685	-0.363	-1.085	-1.13	0.128	0.66	2.597	-0.924	0.647	-1.502	2.328	2.726	-0.328	-2.391	2.281	1.302	2.448	1.11	0.647	0.988	-2.429	-0.601	-2.213	-0.092	1.136	-1.112	-2.188	-1.347	-0.662	-3.457	1.921	0.524	-0.636	3.088	-2.099	3.023	-1.013	0.489	-2.131	2.716	-1.227	-1.353	-0.555	-0.846	-1.527	-2.345
EIF3L	-1.837	-0.807	-2.392	-0.169	-0.291	-1.452	0.885	-1.223	0.747	-0.395	0.381	0.912	-0.515	1.334	0.448	-0.494	-1.588	1.179	-0.658	0.738	-0.727	-0.087	-0.7	-1.77	0.205	-2.087	0.446	-1.047	-2.09	0.584	-1.657	-1.171	-0.325	0.452	0.348	-0.582	4.454	-2.271	1.645	-0.942	0.589	-0.575	-0.745	-1.624	-1.274	-1.252	1.891	1.402	-2.103
RPL36	-1.38	-0.221	-1.738	-0.979	-1.343	0.367	-1.361	-1.629	0.591	-1.112	-0.231	1.681	-0.274	-0.606	-1.166	0.954	-0.404	0.851	-1.206	-0.718	-1.613	-0.911	-1.477	-0.731	-0.441	-1.319	-0.633	-1.383	-2.049	2.198	0.013	-0.314	-1.166	-1.636	-0.487	-1.363	0.315	-1.179	-0.603	-1.961	-0.338	-0.017	-1.863	-1.484	1.132	-1.133	-0.77	-1.36	-0.072
NIPSNAP3B	-0.948	1.098	-0.931	-1.03	-0.832	-1.084	-0.219	-0.562	-1.337	-0.528	-1.077	0.648	0.292	-1.118	0.967	-0.739	-1.393	-0.114	-0.591	-1.308	-0.905	0.066	0.668	-0.164	0.328	-0.967	-0.552	4.167	0.742	-1.624	-1.425	-1.045	-1.159	-0.904	-0.366	-0.458	-0.723	-0.787	-0.375	-0.994	3.156	-1.427	-1.124	-0.324	0.726	0.76	0.257	-1.211	-1.26
GFM2	-0.286	0.266	-1.206	-1.024	0.561	-1.325	1.335	-0.25	0.835	-1.316	-1.616	-1.051	-0.07	-1.261	-0.232	-0.892	-0.504	-0.135	-0.263	-0.879	-0.763	0.853	1.02	-0.303	-0.175	-1.158	-0.503	1.854	0.048	-1.514	-1.681	-0.866	-0.539	-0.691	2.436	0.737	0.174	-0.431	-0.851	-0.248	2.17	-1.859	-0.259	-0.397	-0.251	-1.465	0.183	-1.444	-0.003
ELL3	-1.342	-0.999	-0.524	-1.318	-1.011	1.335	-0.424	-0.381	-0.481	-0.949	-1.009	-0.112	-1.248	-1.174	-1.585	-0.389	-1.134	-0.214	-1.39	-1.445	-0.692	0.974	0.067	-0.165	-0.74	-0.67	-0.832	1.686	-1.308	2.001	-0.678	-0.655	-0.598	-1.422	0.481	-0.685	-1.253	-0.573	-1.336	-0.263	0.747	-0.477	-1.324	-0.689	3.701	-1.53	0.179	-1.321	-1.402
MEX3D	0.213	0.036	-0.59	-0.854	-0.877	-0.444	-0.962	-0.611	-1.28	-0.63	-1.141	0.466	-1.086	2.355	0.364	-0.855	-1.104	0.467	0.588	0.924	-0.709	-1.674	-0.734	-1.48	-0.297	-0.81	-0.384	-0.021	-0.291	-1.231	-1.209	0.081	-0.27	-0.434	-1.297	0.046	0.608	-0.623	2.212	-1.358	-0.899	-0.826	0.05	-1.593	-0.917	0.475	-0.063	0.123	0.422
ATMIN	1.978	0.63	-1.39	1.129	0.601	-0.659	0.413	1.129	-1.416	-1.352	-1.446	1.414	-0.665	-2.486	-0.785	-1.36	-1.859	-1.558	-1.447	-1.758	0.111	0.587	0.133	-1.885	-1.551	-1.103	1.993	-0.453	0.989	0.171	-0.957	0.674	2.134	1.446	1.225	1.593	-1.422	-0.704	-1.751	-0.873	-0.406	-0.711	-0.781	-0.118	-1.877	-0.351	-0.153	0.638	-0.223
RBM18	0.629	0.28	-0.74	-1.256	1.916	-1.519	2.191	0.825	-1.141	-1.252	-0.724	1.226	-0.379	-1.294	0.281	-1.935	-1.401	-0.746	-0.165	-0.66	-1.22	-1.417	-0.341	-0.704	-0.771	-1.265	1.278	-0.223	0.39	-1.176	-2.121	-0.024	-1.197	-0.186	1.045	1.564	-0.373	-1.198	-0.996	-1.164	0.737	-1.007	-0.978	0.077	-0.678	-0.601	2.467	-0.94	-1.624
PITPNA	-0.325	-0.893	-0.994	-1.369	-0.543	-1.23	-0.257	-1.172	-2.267	-0.117	-1.108	-0.763	-2.193	2.259	0.465	-0.251	-0.739	1.327	1.517	0.75	-1.087	-0.274	0.802	0.76	-1.132	-1.696	-1.632	1.357	-2.401	-0.587	-2.171	-0.912	-1.937	-0.551	-1.03	-1.286	1.354	-1.556	0.489	-1.051	0.221	-1.291	-1.702	-0.971	-1.544	-0.799	-0.515	-0.298	-1.209
INSR	-0.704	-1.163	2.009	-0.494	0.857	1.06	-1.495	-0.236	-0.5	-0.799	-0.975	-1.421	-1.348	-0.06	0.176	-0.882	-1.306	-0.996	1.906	-0.985	-1.056	0.229	-0.366	-1.034	-0.605	-0.341	-0.805	-0.888	-0.643	1.119	-0.646	-1.191	-0.005	-0.408	-0.57	-0.302	-0.182	-0.794	0.94	-1.207	-0.603	3.051	-0.242	-1.086	-0.936	0.289	-0.373	-0.623	-0.58
ZNF174	0.285	0.571	0.096	0.124	-0.038	-0.53	-1.371	-0.075	0.229	-0.566	-0.554	0.736	0.525	-0.857	-0.45	-0.157	2.117	0.121	-0.234	-1.391	-0.387	1.511	0.836	0.472	-1.578	-1.011	-0.07	0.464	-1.097	-0.486	-0.021	-1.262	-1.307	-0.774	0.095	-0.797	-1.319	-1.593	-0.813	-0.155	-0.14	-0.008	-0.575	-1.496	-0.911	0.731	-0.763	-0.663	-0.674
XPA	-0.989	-0.451	-1.933	-1.495	-0.95	0.701	0.863	-0.442	-0.892	-1.384	1.021	4.64	0.82	-1.847	-1.924	-0.261	-1.428	-1.134	-1.378	-1.524	-1.811	-1.809	-0.244	0.078	1.013	-0.758	0.469	0.615	-0.75	0.748	-2.271	-1.868	-1.292	-1.733	0.49	-1.004	-1.71	-1.115	-0.978	-1.098	0.392	-0.835	-1.77	-1.331	-0.709	-0.986	-0.645	-1.836	-1.783
RBL1	-0.979	0.881	-0.005	0.866	-0.434	-0.708	0.33	3.359	-0.447	-0.759	-0.145	0.576	1.657	-0.782	-0.684	-1.19	-0.702	-1.184	-0.817	-0.772	0.956	-0.111	0.419	-0.844	-0.317	0.78	1.354	-0.949	0.837	-1.398	-1.275	-1.164	1.313	0.086	-0.322	0.865	-0.571	1.4	-0.973	0.257	-0.65	-1.009	-0.515	0.794	-0.798	0.48	-1.19	-0.245	1.494
THOP1	-1.597	0.925	-1.57	-1.377	-1.43	-0.557	-1.245	-0.393	-1	-1.223	-0.409	1.023	-0.524	2.057	0.341	-0.386	-0.202	3.971	0.57	2.436	-0.66	-1.755	-1.286	-1.394	-1.405	-0.909	-0.038	-0.847	-1.293	-0.962	0.344	-0.259	-0.159	-1.259	-1.06	-0.89	1.964	-0.687	2.447	-1.548	-0.594	-0.411	-0.981	-1.02	0.594	-1.161	-1.622	-0.795	-0.797
MRPL50	-0.851	0.712	-1.503	-1.119	-0.582	0.057	1.538	1.08	-1.24	-0.826	-0.642	3.254	-0.377	-1.719	-1.493	-0.694	-1.065	-1.483	-2.269	-2.131	-1.349	-0.607	-0.668	0.663	-0.291	-1.451	0.619	-0.26	-0.503	-0.363	-0.854	-0.27	-1.477	-1.208	-0.389	-0.565	-2.032	-1.24	-2.177	-0.817	0.025	-1.442	-1.451	-0.612	0.144	-0.299	0.815	-1.203	-1.03
ZNF226	-0.988	-0.538	-1.363	-1.267	0.027	0.807	0.513	-0.893	-0.609	-1.605	-1.207	0.35	-0.62	-1.732	-0.638	1.562	-0.532	-1.684	-1.598	-1.315	-0.309	2.017	0.055	-1.151	1.457	-0.465	-1.043	-0.474	-1.824	-0.308	-1.353	-0.394	-0.705	0.399	-0.218	-0.498	-1.839	-0.33	-1.699	0.683	1.042	-0.81	-0.846	-0.667	0.206	1.786	-0.671	-1.501	0.051
NUDT7	-1.487	0.745	-0.732	-0.232	-1.618	1.38	-0.578	0.378	-0.725	-1.271	-0.537	-1.114	-0.639	-1.471	-0.193	-0.222	-0.597	0.683	-1.316	0.067	-1.717	0.869	-0.894	0.209	0.02	-1.3	-0.875	0.714	-0.515	-0.567	-1.032	-1.827	0.424	-1.723	0.192	-1.501	-0.593	-1.394	-0.153	-0.804	1.721	-0.674	-0.932	-0.313	-0.672	-0.204	-0.877	-0.772	-1.654
ODF2	-1.066	-0.341	-1.493	-0.069	-0.882	-0.225	-0.138	-0.313	-1.305	-0.682	-1.373	1.328	-1.308	-0.562	0.452	0.224	-1.817	1.404	0.389	0.804	-1.487	-1.817	0.605	0.082	-1.089	1.546	0.044	3.48	-0.052	-1.487	-1.598	-1.537	-1.681	-1.571	0.99	-0.54	-0.065	-1.015	0.736	-1.543	1.469	-1.581	-0.228	-0.814	0.178	-0.618	-0.283	-1.678	-0.143
GTF2F1	-1.663	-0.588	-1.883	-1.943	-1.29	-1.085	-1.458	-0.865	-1.178	-2.099	-0.752	0.947	-1.504	1.049	1.72	-0.116	-1.499	3.412	1.033	2.02	-1.343	-0.694	-1.352	-1.402	-1.155	-1.643	0.069	-0.045	-1.74	-0.597	0.177	0.089	-1.123	-1.318	-1.039	-0.984	2.504	-1.688	3.171	-1.71	-0.063	0.44	-0.278	-0.776	-0.187	-1.52	-0.833	-0.858	-0.995
OR10H4	-0.292	-0.292	-0.292	-0.292	-0.292	-0.292	-0.292	-0.292	-0.292	-0.292	-0.292	-0.292	-0.292	-0.292	-0.292	-0.292	-0.292	-0.292	-0.292	-0.292	-0.292	-0.292	-0.292	-0.292	-0.292	-0.292	-0.292	-0.292	-0.292	-0.292	-0.292	-0.292	-0.292	-0.292	-0.292	-0.292	-0.292	-0.292	-0.292	-0.292	-0.292	-0.292	-0.292	-0.292	-0.292	-0.292	-0.292	-0.292	-0.292
PLA2G15	0.762	-0.032	1.022	-0.412	0.011	-0.042	-0.891	-1.044	-1.381	-0.768	0.278	-1.498	0.222	-0.495	1.492	-0.081	0.945	0.066	1.749	1.074	-0.302	1.07	-0.478	-1.376	-0.661	-0.762	-0.211	-0.796	0.079	-0.534	-0.491	0.138	1.231	0.52	-0.922	-0.272	-0.007	0.982	-0.24	-0.166	-1.119	-0.301	0.078	0.59	0.144	-0.633	-0.693	-0.186	-0.499
NBR1	-1.276	-0.681	0.286	-1.75	0.956	-0.585	0.616	0.41	-1.831	-2.347	-1.36	-2.396	1.158	-1.363	-0.546	-1.588	-2.615	-1.117	-0.385	-0.897	0.473	0.437	-0.134	-0.784	1.998	-2.077	0.292	0.605	-1.237	0.327	-1.791	-1.088	-0.529	-0.334	1.63	3.451	-0.84	-2.377	-0.906	0.211	0.704	-0.616	-1.403	2.229	-1.103	0.507	1.102	-0.379	-1.627
SORBS2	-0.542	-0.942	-0.853	-1.232	-0.873	-0.722	0.554	-1.436	-0.66	-1.656	-1.528	1.002	-1.409	0.826	0.112	-0.662	-0.399	0.042	0.847	0.359	-1.801	-1.606	2.926	-1.216	-1.187	-1.714	-1.678	2.248	-1.48	-0.27	-1.138	-1.253	-0.84	-1.069	0.376	-1.129	-0.195	-0.05	-0.692	-0.225	1.105	-1.271	-0.691	-1.595	0.271	-1.463	0.099	-1.064	-1.451
TOR1A	0.96	1.053	-0.788	0.788	-0.079	0.295	-1.672	0.047	-3.507	-1.082	-1.008	-0.028	-0.34	0.838	-0.566	-1.699	-2.026	-1.162	-0.58	0.829	-1.669	-2.725	-0.521	5.327	-2.444	-1.794	2.602	-0.509	1.05	-0.54	-2.019	1.44	-2.188	-1.118	0.646	0.645	-0.455	-2.365	-0.526	-3.002	-1.004	-0.486	-1.386	1.184	-0.132	0.615	-0.092	-1.485	-1.007
CCNDBP1	-0.763	0.141	0.27	-0.848	0.474	-1.047	1.003	-0.626	-0.21	-1.179	-0.919	-0.979	-0.367	-0.7	-0.464	-0.623	-1.321	-0.425	0.233	0.159	-0.311	-0.279	-0.691	0.007	-0.258	-0.779	0.207	1.999	-1.305	-0.631	-1.602	-0.733	0.76	-0.848	0.44	4.177	-0.194	-1.305	-0.137	-0.195	0.091	-0.255	0.917	0.016	-0.924	-0.654	-0.239	0.032	-1.189
TMEM62	-1.828	0.72	-1.311	-1.441	-1.23	1.457	0.786	-0.204	-1.597	-0.715	-1.57	0.128	-1.267	-0.309	-0.973	0.5	-1.448	-0.891	-0.649	-0.869	-0.141	-1.336	0.217	-0.72	-1.386	-1.176	-1.557	-0.495	-1.675	2.034	-1.179	-0.73	-1.054	-1.65	-0.905	-0.913	-0.941	-1.248	-1.281	-1.12	-0.181	-0.656	-1.688	-1.4	-0.139	-1.665	0.058	-1.457	-0.629
TENT5C	-0.587	-0.804	-0.525	-1.063	-0.533	-0.86	-0.327	-0.639	-0.997	-0.973	-0.841	-0.8	-1.116	0.197	0.97	-0.231	-0.747	-0.372	0.521	0.294	-0.869	-1.05	-0.207	-0.813	-1.149	-0.949	-0.327	-0.611	-1.207	-0.036	-0.21	-1.14	-0.212	-1.14	0.098	-0.617	0.025	0.016	-0.65	-0.83	-0.152	1.572	-1.182	-1.065	-0.512	-1.002	0.556	-0.838	-0.383
USP7	0.886	0.483	-0.372	1.044	0.076	0.217	1.058	-0.543	1.323	-0.837	-2.026	2.654	-0.362	-1.061	0.285	-0.678	1.14	-1.66	-2.024	-1.81	1.616	0.127	-0.228	-0.093	-2.427	-2.111	0.654	-0.183	0.322	-0.781	-0.989	-1.245	-1.771	0.736	1.118	0.228	-1.499	-1.881	-1.598	-1.399	-0.206	-0.686	-0.389	-1.465	-0.332	0.492	0.168	-0.753	-0.556
GANC	-1.237	0.486	-0.578	-1.091	-1.116	-0.026	1.147	1.527	-1.104	-0.626	-1.618	-2.54	-1.3	0.926	-0.754	1.649	-2.058	2.04	1.134	1.869	1.09	-1.004	-0.97	1.074	-0.623	-1.234	-0.68	-0.515	-1.557	-0.517	-2.603	-0.51	-0.1	-1.121	-0.954	0.068	0.134	-1.734	0.674	-1.445	-0.491	-0.539	-1.143	-1.4	-0.901	-1.539	-1.157	-0.74	-1.147
ZNF239	0.039	0.356	-0.401	1.424	-0.903	1.744	-0.054	-0.61	-0.353	0.784	-0.395	-0.657	0.688	-0.613	-1.128	1.117	0.143	-0.83	-1.031	-0.658	0.814	1.712	1.538	-0.348	-0.192	0.786	-0.89	-1.094	0.29	-1.224	-0.473	-0.955	-0.334	-0.659	-0.67	-1.093	-0.253	0.023	-0.658	0.875	-0.553	-1.166	-0.032	1.251	-0.413	0.094	-0.827	0.572	-0.029
AP4B1	-0.842	-0.107	-0.389	-0.408	-0.698	-0.011	-0.269	0.533	-0.71	-0.316	-1.233	-1.169	-0.366	0.731	-0.732	2.446	-0.13	-0.335	0.404	-0.34	-0.845	-0.579	-0.704	-0.372	-0.307	-0.525	-1.141	-0.436	-0.766	0.625	0.349	-0.312	-0.036	-1.093	-0.672	-1.199	-0.15	0.081	-0.746	-0.753	-0.921	-0.594	-0.988	-0.843	0.803	-0.678	-0.134	-0.892	-0.414
CYP4V2	-1.131	1.781	-1.18	-1.428	-2.109	0.102	0.381	0.166	-0.55	-0.342	-1.386	-1.38	-1.16	-0.888	-1.372	0.101	-0.916	-1.153	-1.112	-0.537	-2.006	-1.178	-0.507	0.244	-1.072	-1.683	-0.604	0.497	0.194	0.133	0.096	-0.822	1.242	-1.365	-0.678	-1.016	-0.558	1.395	-0.963	-0.672	0.729	-0.539	-1.435	-1.414	0.432	-1.692	-0.744	-0.761	-1.663
SMDT1	-1.421	-0.828	-1.14	-1.168	-0.711	0.768	-0.415	-1.063	0.669	-0.561	-0.674	-0.429	-1.767	-1.446	-0.345	1.625	-1.184	-0.328	-1.238	-0.894	-1.431	-0.929	-0.397	-0.98	-0.68	-1.87	-1.4	-0.022	-2.107	0.463	0.454	-0.151	-0.579	-1.036	0.242	-1.31	-0.531	-0.92	-0.243	-1.06	-0.033	0.48	-1.496	-1.811	3.835	-0.94	-1.375	-1.581	-2.124
ZNF446	-1.356	-0.333	-1.291	-1.36	-1.211	0.363	-1.311	-1.366	-0.824	-0.615	-1.022	-1.194	-1.449	0.174	-0.208	2.687	-1.038	1.325	-0.091	-0.497	-0.672	-0.473	0.558	4.693	-0.339	-0.517	-1.237	2.714	-1.67	-0.646	0.929	0.03	-1.508	-0.838	0.376	-1.09	-0.295	-0.922	0.804	-0.553	0.694	0.057	-0.049	-1.382	0.268	-0.257	-0.989	-1.239	-0.899
AP3D1	0.118	0.337	-0.016	-0.326	-0.051	-0.397	-0.515	-0.288	-0.66	-1.241	-0.832	0.2	-1.001	2.548	2.303	-0.373	-0.457	2.413	2.356	3.667	-0.194	-1.592	-0.481	-1.404	-1.16	-1.169	-0.411	-0.357	-0.808	-0.814	-0.422	-0.197	0.457	-0.395	0.918	0.808	2.657	-0.546	1.855	-1.379	-0.085	-0.266	0.976	-0.84	-0.673	-1.325	-0.691	-0.734	1.568
DHRS7B	-1.432	-0.679	-0.877	-1.41	-1.335	0.73	-0.253	-1.076	-1.371	-1.062	-1.409	-1.105	-1.48	-0.035	0.447	0.451	-1.076	1.746	0.131	0.822	-1.189	-0.3	-0.55	-0.752	-1.159	-1.378	-1.058	0.495	0.284	0.199	-0.275	-0.345	-0.616	-1.726	-0.202	-1.625	0.545	-1.226	2.054	-0.805	0.359	-0.4	0.614	-1.191	3.334	-1.33	-1.483	-1.391	-0.415
WDR59	-0.175	1.903	-0.807	1.015	-0.875	0.322	-0.472	-0.368	-0.682	-1.022	-1.409	0.217	-1.075	-1.203	2.481	5.423	-1.293	0.432	-0.731	0.675	0.438	0.178	-0.217	-1.278	-0.45	-1.798	-0.782	-0.181	-0.454	-0.851	-0.562	-0.069	0.188	-0.626	-0.661	-0.539	1.589	-1.62	0.404	-1.317	0.695	-1.466	-0.485	-1.075	-0.504	-0.896	-0.339	-0.847	-1.465
NFIC	1.293	0.784	-0.174	-0.536	0.048	0.114	-0.351	-0.19	-0.635	-0.931	-0.784	0.087	-0.811	1.936	2.679	-0.182	-0.02	0.539	2.084	1.824	-0.989	-0.86	0.398	-0.841	-0.941	-0.694	0.076	-0.02	-0.639	0.155	-0.973	-0.451	1.018	-0.489	1.779	0.823	2.151	-0.266	2.632	-0.738	-0.109	-0.252	-0.131	-0.368	-0.916	-0.454	-0.115	-0.506	1.275
UQCR11	-2.115	-0.249	-1.432	-2.201	-0.94	1.661	-0.999	-1.546	-0.91	-1.955	0.362	-0.466	-1.54	-0.943	0.082	2.238	0.123	1.176	-0.668	-0.516	-1.627	-2.123	-1.793	-1.135	-0.693	-1.365	-1.157	-0.14	-2.325	2.129	2.893	1.467	0.008	-1.867	-0.402	-1.576	-0.956	-1.443	-0.486	-2.097	0.229	0.856	-1.442	-1.966	2.088	-1.088	-1.235	-1.543	-0.553
ACD	-1.395	0.811	-1.029	-0.678	-0.581	-0.851	-1.739	-0.56	-1.155	-0.367	-0.618	-0.48	-0.133	-0.944	0.04	-0.53	-0.84	0.223	-0.803	-0.261	-0.41	-0.122	-1.072	-1.249	-0.441	-0.935	0.47	-1.133	-0.123	0.265	-0.535	-0.178	0.197	-0.427	-1.202	-0.433	-0.932	-0.238	0.27	-1.486	-0.754	0.193	-1.345	-0.86	0.346	-1.097	-0.682	0.1	-1.474
COG8	1.073	0.51	-1.629	1.961	-0.474	-1.392	-1.407	0.502	-0.976	-1.686	-0.648	-0.231	-1.096	-0.852	0.707	-1.072	-1.38	1.118	1.644	2.536	0.772	1.203	0.192	-1.494	-1.987	-0.882	0.66	1.439	-0.082	-1.519	-2.093	1.535	0.21	0.565	0.64	0.903	1.118	-1.75	0.717	-1.249	-0.011	-1.084	0.373	-0.819	-1.889	-1.062	-1.083	0.602	1.902
COG8	1.073	0.51	-1.629	1.961	-0.474	-1.392	-1.407	0.502	-0.976	-1.686	-0.648	-0.231	-1.096	-0.852	0.707	-1.072	-1.38	1.118	1.644	2.536	0.772	1.203	0.192	-1.494	-1.987	-0.882	0.66	1.439	-0.082	-1.519	-2.093	1.535	0.21	0.565	0.64	0.903	1.118	-1.75	0.717	-1.249	-0.011	-1.084	0.373	-0.819	-1.889	-1.062	-1.083	0.602	1.902
TMEM107	-0.871	-0.705	-0.753	-1.081	-0.644	-0.376	0.576	0.101	-1.548	-1.351	-1.145	-0.938	-1.579	-0.673	-1.399	-1.31	0.145	0.959	-0.138	0.734	-0.771	-1.597	0.879	-0.924	-1.189	-0.709	0.094	6.168	-1.423	-0.453	-0.777	-1.222	-1.234	-0.97	0.002	-0.575	0.007	-0.145	0.541	0.262	1.536	-0.866	-1.055	-0.904	0.819	-0.414	-0.88	-0.425	-1.366
HSD17B4	0.438	0.275	-0.064	-1.29	0.102	-0.971	1.336	-0.291	-0.281	-1.5	-1.123	-0.605	-0.66	-1.106	-0.849	-1.421	0.216	-0.816	-0.621	-1.125	-1.384	0.263	-0.235	-0.804	-0.554	-1.282	0.559	-0.613	-1.443	-1.626	-0.431	-1.35	-0.228	-1.692	-0.49	0.932	-0.737	0.813	-1.256	-0.221	0.977	-1.791	-0.824	-0.719	-2.035	-1.578	0.146	-1.463	0.395
SELENON	-1.297	1.095	-1.051	-1.019	-0.762	1.401	-1.085	-0.447	-1.517	0.008	-0.993	-1.462	-0.861	2.996	0.433	0.025	-0.134	-0.414	0.123	0.397	-0.877	-1.626	0.382	-1.317	-1.143	-0.659	-0.419	-1.075	-0.621	1.531	-0.545	0.083	-1.501	-0.159	-0.688	0.289	0.508	1.321	-0.198	-1.442	-0.638	0.162	-1.275	-1.653	0.393	-1.066	0.656	-0.824	-0.057
AP4E1	-1.536	1.312	-0.301	-0.74	0.554	-0.556	0.957	4.249	-1.434	-1.494	-0.602	0.262	-0.501	-1.16	-0.265	-0.642	-1.441	-0.135	0.26	-0.575	0.341	-0.083	0.066	-0.05	-1.37	-0.91	1.706	0.298	0.009	-1.601	-1.384	-0.679	2.73	-1.239	1.179	1.068	-0.523	-0.686	-0.529	-0.699	-0.262	-0.716	-0.911	1.045	-0.11	-1.196	-1.078	0.168	0.284
SH3GL1	-1.284	2.178	-0.752	-1.897	0.2	-0.17	-2.063	0.883	-1.888	-0.942	-1.22	-0.897	-1.88	0.763	0.829	-0.046	-1.007	1.863	0.274	0.46	-0.746	-1.722	-0.768	-1.185	-1.507	-1.546	0.906	-1.361	-2.067	1.161	-0.312	3.061	0.25	-1.254	-1.603	-0.066	0.062	0.881	1.497	-1.927	-1.195	-0.361	-1.082	-0.707	1.179	-1.635	-0.658	-1.109	-0.723
AZU1	-0.494	-0.483	-0.465	-0.504	-0.454	-0.504	-0.456	-0.495	0.368	-0.482	-0.493	-0.504	-0.504	-0.484	-0.483	-0.491	-0.504	-0.008	0.885	-0.073	-0.504	-0.504	-0.306	-0.454	-0.481	-0.476	-0.504	0.345	-0.504	-0.487	-0.504	-0.456	-0.494	-0.495	0.342	-0.504	-0.146	-0.504	1.217	-0.495	1.048	-0.19	-0.504	-0.504	-0.354	-0.494	-0.369	-0.504	-0.461
GABARAP	-1.652	-1.224	-0.681	-1.638	-0.541	1.006	-0.956	-1.813	-1.204	-1.388	-1.033	-0.408	-1.904	-1.572	-1.027	1.084	-0.69	-0.04	-1.522	-1.174	-1.689	-1.701	-0.98	-1.219	1.407	-1.62	-0.401	-1.114	-2.82	3.95	1.199	0.869	-1.505	-1.597	-1.03	-1.037	-1.104	-1.174	-1.034	-0.581	-0.75	0.815	-2.311	-2.087	3.091	-1.397	-0.346	-0.122	-0.987
PPP2R1B	-0.812	4.15	0.804	0.626	0.943	-0.598	1.243	0.824	-1.213	-0.927	-1.69	-0.084	-1.348	-0.781	-1.335	-0.942	-0.22	-1.01	-0.741	-0.888	0.359	-0.432	1.724	-1.081	-1.381	0.778	-0.975	0.127	-0.541	-0.768	-1.092	-0.206	0.657	-0.571	3.448	0.744	-1.361	0.734	-1.412	-1.02	0.398	-1.039	-1.749	-1.133	0.537	-1.525	2.833	-0.062	0.483
PLIN3	-0.843	0.396	-0.252	-1.396	0.026	0.332	-0.225	-0.931	-0.575	-1.45	-1.234	-0.755	-1.14	0.331	6.895	-0.271	-0.613	0.619	4.735	1.651	-1.003	-1.267	4.056	-1.377	-1.412	-1.319	0.102	-0.079	-0.704	0.464	-0.426	-0.157	0.68	-0.591	1.582	0.787	1.237	-1.322	2.472	-1.24	0.347	-0.697	-0.732	-0.985	-0.521	-1.182	0.152	-0.288	-0.553
NAA35	0.99	0.6	-0.969	-0.67	0.659	-0.303	0.056	-0.21	-0.603	-0.742	0.218	2.404	-0.079	-0.997	-0.365	-1.017	-0.328	-0.707	-0.423	-0.268	-0.76	-1.052	0.318	-0.027	-0.839	-0.092	0.356	0.711	0.174	-0.568	-1.44	-0.756	-0.485	-0.84	0.321	0.713	-0.505	-0.986	-0.887	-0.866	0.316	-1.522	-0.634	0.16	-0.998	-0.704	0.949	-0.884	-0.113
DDB2	-1.493	1.522	-0.524	-1.539	-0.284	-0.561	-0.226	0.585	-1.569	-1.65	-0.261	-0.467	-0.899	-0.339	0.189	0.094	-0.23	0.255	-0.702	-0.218	-1.764	-1.286	-0.032	-1.171	-0.686	-1.127	0.559	-1.231	-1.123	0.376	-0.983	-0.786	-1.307	-1.529	-0.669	-1.01	-0.15	0.312	0.057	-0.564	-0.766	-0.94	-1.731	-1.157	-0.179	-0.928	-1.037	-1.111	-0.971
STAP2	-1.471	0.65	-0.807	-1.878	-0.497	0.373	-0.542	-0.352	-1.347	-0.643	-1.561	-0.966	-1.736	0.492	0.583	0.875	-1.104	2.077	0.425	2.057	-1.73	-1.345	-0.368	-0.849	-1.505	-0.869	0.041	-1.342	-1.772	1.127	2.208	0.357	0.239	-1.858	-1.508	-1.679	1.519	-0.468	1.568	-1.347	-0.681	-0.37	-1.512	-1.193	0.813	-1.606	-0.7	-0.483	-0.535
SBNO2	-0.488	1.111	0.477	-0.676	0.137	-0.751	-0.772	-0.344	-0.74	-0.418	-0.877	-1.166	-0.533	1.875	0.294	1.069	-0.757	0.465	2.457	2.369	-0.472	-1.297	-0.996	-0.648	-0.959	0.424	-1.08	-0.68	-0.922	0.141	-0.54	-0.171	-0.052	-0.494	-0.52	1.875	1.432	-0.461	1.652	-1.08	-0.826	-0.055	-0.023	-0.095	-0.744	-0.949	0.089	0.132	-0.331
ZNF276	-0.674	2.364	-0.848	-0.472	-0.281	-0.307	-0.884	-0.584	-0.948	-0.755	-1.041	0.728	-0.883	-0.645	0.724	1.527	-1.106	0.876	0.139	0.349	-1.04	-0.42	-0.651	-0.95	-0.787	0.046	-1.195	-0.707	-1.062	-0.131	-0.312	0.006	-0.976	-0.913	-0.645	-0.505	0.483	-0.993	0.165	-0.567	0.118	-0.168	-1.277	-0.87	0.277	-0.6	-0.421	-0.498	-0.176
MLX	-2.673	1.096	0.937	-2.651	1.715	-0.624	0.118	0.245	-1.489	-2.776	-0.484	2.399	0.085	-1.312	-0.267	-0.842	-2.239	-0.304	-0.498	-0.439	-0.757	-0.593	0.511	-1.198	-1.217	-2.205	-2.09	0.476	-3.667	-1.514	0.717	-0.839	2.188	-2.395	1.473	0.588	0.737	-1.151	-1.246	-1.111	0.485	-1.212	-2.736	-0.073	-0.128	-1.012	1.054	-0.683	0.295
CDH11	-0.383	-0.849	-0.363	-0.839	1.074	-0.079	0.091	-0.369	-0.945	-0.522	-0.727	-0.273	-0.627	0.295	0.778	-0.753	-0.89	-0.075	1.242	-0.444	-0.543	-0.466	-0.621	-0.627	-0.694	-0.917	-0.781	-0.165	0.438	0.001	-0.42	2.568	-0.881	1.82	-0.721	-0.77	-0.222	-0.65	1.058	-0.635	-0.191	1.432	-0.012	-0.707	-0.725	-0.542	-0.012	0.367	-0.196
TTC38	-1.596	0.725	-1.251	-0.925	-0.556	-0.349	-1.021	1.23	-0.163	-0.736	-1.088	-0.573	-1.447	1.028	2.459	0.999	-1.572	2.227	3.819	1.36	-0.735	-0.947	-0.327	-1.986	-1.036	-1.518	-0.208	-0.328	-1.087	-0.046	-0.453	-0.721	-1.571	-0.566	2.729	-0.097	2.599	-1.459	1.417	-1.082	-0.198	1.327	-1.283	-0.844	0.173	-1.414	-0.744	-1.195	-1.218
HMG20B	-1.682	0.172	-0.454	-1.531	-1.154	2.244	-0.967	-1.315	-1.188	-1.225	-0.49	-1.399	-1.787	-0.858	0.597	6.163	-1.397	0.399	-0.351	-0.677	-1.739	-1.644	0.016	-1.291	-1.196	-1.196	-0.088	-0.301	-1.789	0.339	0.617	-0.178	-0.313	-1.646	0.271	-0.708	-0.733	-0.757	-0.002	-1.391	0.456	0.225	-1.025	-1.774	5.29	-1.099	-0.333	-1.359	-0.739
CBY1	-1.366	-0.871	-1.123	-0.966	-1.159	0.334	-0.042	-1.175	-0.103	-0.309	-0.544	0.178	-1.283	-1.34	-1.251	0.236	-1.256	0.517	-1.119	-0.972	-0.908	-0.235	-0.022	-0.76	-0.569	-1.282	-0.622	1.891	-1.632	0.294	0.205	-0.242	-0.678	-0.862	-0.02	-0.853	-0.984	-0.645	-0.137	-0.49	1.411	-1.158	-1.228	-1.527	2.649	-1.243	-0.891	-0.545	-1.218
ZBTB7A	-0.61	2.929	1.188	-1.1	0.041	4.495	-1.386	0.327	-1.165	-1.155	-1.278	-1.206	-1.138	1.222	1.403	0.514	-1.17	0.551	1.307	1.523	-1.251	-1.86	-0.134	-1.038	-0.955	-0.982	-1.029	0.779	-1.558	4.512	-0.911	0.642	-0.526	-1.114	0.372	1.176	0.441	-0.642	2.314	-1.835	-0.408	0.274	-0.008	-1.521	-0.165	-0.953	-0.549	-1.014	-0.196
GCHFR	-1.314	0.468	-0.451	-1.618	-0.292	-0.801	-0.718	-0.784	-1.314	-1.589	-1.02	-1.209	-1.536	0.483	-0.222	-0.574	-1.238	1.052	0.377	0.376	-0.758	-1.538	-0.962	-0.112	-1.116	-1.295	-1.173	-0.552	-1.366	0.377	-0.261	-0.841	-1.203	-1.508	-0.468	-0.542	-0.449	0.437	0.864	-0.775	-1.127	0.008	-0.59	-1.337	1.894	-1.059	-0.951	-1.462	-1.344
ACSF3	-0.732	1.22	-1.074	-1.212	-0.99	-0.238	-1.694	-0.588	-0.629	-1.607	-0.084	-0.84	-0.775	-1.351	1.09	1.22	-0.709	3.53	1.656	1.984	-0.768	-0.125	-0.128	-1.23	-1.097	-2.127	-1.34	-0.48	-1.487	0.008	-1.159	-0.317	0.037	-0.88	-0.17	-0.811	1.757	-2.819	1.426	-1.288	0.58	1.271	-0.074	-0.171	1.003	-1.492	-1.254	-0.643	-2.182
TPPP3	-0.502	-0.51	-0.481	-0.504	-0.423	-0.503	-0.337	-0.443	-0.424	-0.516	-0.413	-0.486	-0.513	-0.495	-0.415	-0.507	-0.504	2.828	0.154	0.215	-0.511	-0.507	0.024	-0.247	-0.482	-0.502	-0.239	3.556	-0.515	-0.465	-0.445	-0.459	-0.475	-0.491	0.363	-0.45	-0.012	-0.492	1.508	-0.485	0.966	-0.451	-0.493	-0.511	0.508	-0.499	-0.485	-0.517	-0.446
RPL4	-1.507	-0.44	-1.933	-0.853	-1.054	-0.733	-0.115	-1.247	0.954	-1.03	-0.277	2.514	-0.421	-1.088	-1.311	-0.231	0.81	-1.072	-1.744	-1.213	-0.917	0.666	-0.9	0.61	1.587	-1.578	-0.445	-1.333	-1.124	0.971	-0.958	-0.966	-1.105	-0.929	-0.301	-0.975	0.479	-1.554	-0.821	-1.067	1.135	-0.439	-1.155	-1.158	0.765	-1.081	0.436	-0.879	-1.757
CXCL12	0.332	-0.829	-0.404	-0.701	-0.766	0.49	-0.375	0.219	0.27	-0.414	-0.724	-0.721	-0.184	-0.054	-0.393	-0.414	-0.783	-0.486	0.492	-0.639	-0.397	2.194	-0.743	-0.512	-0.124	-0.676	-0.715	-0.642	-0.461	0.147	-0.338	-0.749	-0.584	-0.348	-0.565	-0.613	-0.438	-0.253	0.972	-0.822	-0.215	1.123	-0.445	-0.167	-0.547	0.386	-0.421	-0.198	-0.408
KIAA1324	-1.135	0.099	0.167	-1.153	-1.086	0.357	0.289	-1.068	-1.127	-1.137	-1.155	-0.861	-1.15	0.757	2.758	0.528	-0.215	1.984	1.551	1.31	-1.155	-1.068	1.279	-1.153	-1.134	-1.133	-1.154	0.295	-1.14	-0.261	-0.577	-1.091	-1.097	-1.155	2.419	-0.994	1.4	-0.444	0.221	-0.998	1.274	-0.328	-1.154	-1.095	0.317	-1.135	1.651	-1.154	0.272
C9orf64	-0.185	1.766	-0.669	-0.848	0.298	-0.833	0.722	1.535	-0.524	-1.168	-0.801	-1.623	-0.163	0.169	-0.172	-1.722	-0.968	-0.546	1.625	0.183	-0.723	-0.978	-0.197	0.149	-0.582	-1.02	0.08	-0.077	0.876	-1.827	-1.02	-1.354	-1.307	-0.432	1.183	1.089	0.369	-1.214	-0.082	-1.066	1.036	-1.3	-1.027	-0.047	-1.235	-1.317	-0.665	-0.762	-1.229
GPR108	-1.37	-0.374	-0.692	-1.598	-0.685	-0.224	-0.678	0.07	-1.524	-0.923	-0.546	-1.45	-1.494	1.337	2.457	1.886	-1.273	2.087	2.415	2.246	-1.285	-0.634	-0.758	-0.608	-0.757	0.576	-1.216	-0.71	-1.754	-0.241	-0.195	-0.496	0.472	-1.403	0.035	-0.283	1.036	-0.983	2.277	-1.415	-1.007	0.42	-0.518	-1.221	0.394	-1.042	-0.465	-0.946	-0.73
PIGN	-0.022	-0.039	-0.649	0.51	0.105	-0.225	1.623	0.316	1.03	-0.966	-1.4	-0.593	0.388	-0.019	1.014	-0.519	-1.605	-1.059	-0.448	-1.404	1.064	1.474	-0.246	-0.524	-0.851	-0.124	1.733	0.177	-0.904	-0.641	-1.729	-1.238	-0.464	-0.342	0.239	1.026	-0.546	-1.397	-1.517	-0.297	0.011	-1.329	0.227	-1.105	-0.365	-0.998	1.205	0.202	-0.019
PIGB	-1.239	1.231	-0.577	-1.324	-0.865	0.995	1.745	-0.076	0.462	-0.879	-1.659	-0.37	-1.365	-1.346	-1.354	1.015	-1.679	-1.785	-1.497	-1.689	-0.256	0.915	-0.079	0.206	1.064	-0.907	-1.069	-0.177	-1.147	0.461	-1.102	-1.213	0.836	-1.628	1.131	0.35	-1.629	-1.311	-1.575	-0.471	0.138	-1.012	-0.962	-0.276	-0.279	-1.028	0.723	-1.419	-1.171
SNAPC2	-0.783	0.123	-0.498	-1.524	-0.372	-0.204	-0.952	-1.235	2.384	-1.155	0.285	-1.446	-1.328	-0.563	0.261	1.697	-1.216	-0.87	-0.231	-0.933	-1.05	-1.113	-0.9	-0.818	3.521	-0.212	0.734	-1.08	-0.556	0.192	0.479	0.411	-1.554	-0.414	0.04	-0.699	-0.951	-1.446	-0.496	-1.771	-0.275	2.024	-1.296	-1.545	3.502	-1.165	-0.079	-0.228	-0.799
ZEB1	-0.738	-0.96	-0.165	-1.197	0.997	2.002	-0.755	0.484	-1.309	-0.691	-1.014	-0.729	-0.94	-0.437	-0.717	-0.931	-1.283	-1.022	-0.53	-1.034	-0.847	-0.849	-1.143	-0.651	-0.972	-1.189	1.405	-1.025	0.26	0.471	-0.182	1.841	-0.883	2.112	-0.913	-1.131	-1.018	-0.8	0.912	-0.792	-0.672	2.778	-0.271	-0.956	-0.385	0.292	0.488	1.27	-0.33
FHOD1	-0.844	1.592	-0.959	-0.84	-1.025	1.341	-1.203	-0.488	-1.019	-0.986	-0.768	0.133	-0.799	0.413	0.668	0.861	-1.388	0.247	0.657	0.489	-0.852	-0.507	-0.253	-0.675	-0.299	-1.299	0.153	-0.888	-0.452	1.199	0.427	1.351	-0.489	-0.686	0.071	-0.947	0.815	-1.277	0.295	-0.553	-0.563	0.373	-1.319	-1.108	0.407	-0.597	-0.318	-0.486	-0.239
MED9	-2.211	0.719	-0.598	-1.964	-1.426	-1.422	-0.837	-1.485	-1.976	-1.85	0.183	-0.054	-1.59	-1.283	-0.489	-0.717	2.412	-0.454	-1.204	-0.813	-1.137	-1.792	-0.562	-1.437	-1.324	-2.083	-1.108	-1.403	-2.753	-0.116	0.406	-1.39	-0.406	-2.102	-0.703	-0.354	-0.524	1.283	-0.436	2.651	-0.365	-1.107	-1.707	-1.57	-0.545	-0.948	0.142	0.792	-1.814
ABCA7	-0.189	0.451	0.935	-1.043	-0.324	-0.791	-0.892	-0.596	-0.805	-1.033	-0.995	-1.169	-1.13	0.326	0.282	0.228	-0.952	0.749	2.123	2.674	-0.89	-1.085	-0.376	-0.574	-0.23	-0.696	-0.684	-0.192	-0.896	-0.563	0.262	2.502	-0.064	-0.508	-0.408	-0.536	0.065	-0.875	0.07	-0.601	-0.423	0.007	-0.963	-0.946	0.111	-1.06	-0.913	-1.039	-0.582
C22orf46	-1.531	0.634	-1.531	-1.476	-0.718	1.148	-0.829	-0.108	-0.836	-1.19	-1.132	-1.392	-1.403	-0.409	-0.442	0.542	-1.411	-0.721	-1.044	-0.515	-0.358	0.546	-0.754	-1.087	0.164	-0.956	-0.719	-0.811	-1.38	1.899	0.958	-0.742	-0.625	-0.921	-1.011	-1.089	-0.966	0.078	-0.2	0.618	0.649	-0.438	-0.576	-0.91	1.483	-0.813	-1.494	-0.632	-1.522
ALG9	-1.404	0.086	-1.701	0.038	-0.494	-0.355	0.664	1.349	-1.514	-1.291	-0.613	-0.22	-1.284	-1.996	-1.265	0.434	-1.73	-2.14	-1.389	-1.744	-1.032	-0.042	-0.268	-0.772	-1.278	0.861	-0.182	-1.7	-0.539	1.597	-1.443	0.858	-1.509	-0.435	-0.927	0.927	-1.57	1.026	-2.259	-1.34	-0.339	-0.314	-2.664	-1.292	1.642	-1.464	0.181	-1.158	-0.011
NRP1	-0.775	-0.835	-0.673	-0.765	-0.628	-0.32	4.055	-0.075	-1.092	-0.43	-0.956	-0.052	-0.94	-0.81	0.252	-0.607	-0.248	0.353	0.954	-0.237	0.665	-0.179	-0.929	-0.961	-0.43	-0.835	-1.01	-0.23	0.271	-0.293	0.096	-0.817	-0.17	-0.05	-1.029	-0.638	0.33	-0.132	0.62	-0.214	-0.002	0.641	-0.049	-1.028	-0.315	-0.368	-0.125	-0.379	1.041
GRAP	-0.809	-0.614	-0.59	-1.075	-0.751	-0.632	-0.971	-0.9	-0.98	-0.925	-0.614	-0.336	-0.826	-0.377	-0.637	-0.33	0.218	-0.812	0.143	0.294	-0.992	-0.668	-0.034	-0.889	-0.835	-0.955	-1.06	-0.784	-1.003	0.412	0.661	1.525	-0.772	-0.676	-0.123	-1.039	0.717	0.315	-0.568	-0.977	-0.181	1.365	-1.015	-0.849	3.455	-0.71	-0.517	-0.655	-0.698
ALG14	-1.37	-0.194	-1.084	-0.633	-1.544	0.904	2.162	-0.624	-0.466	-0.978	-0.846	-0.327	-1.221	-0.29	0.054	0	0.571	-1.197	-0.549	-0.796	-0.751	-0.887	-0.402	0.093	-1.406	-0.273	-1.302	-0.913	-1.414	-1.322	-0.409	-1.242	-0.943	-1.165	0.644	-0.167	0.231	-0.187	-0.798	-0.572	1.106	-0.024	-1.215	-1.365	0.768	-0.151	-1.101	-1.02	-0.81
TRIP4	-1.105	-1.654	1.231	-1.616	-0.938	-0.232	1.617	-0.302	-0.657	-1.798	0.819	1.086	-1.615	-1.835	-0.487	0.493	-0.983	-1.638	-1.484	-1.186	-0.155	0.316	0.092	0.082	0.323	-1.092	-0.313	1.157	-0.325	-1.107	-1.03	-1.107	-0.407	-0.266	0.209	-0.7	-1.541	-1.203	-1.783	-0.083	0.976	-1.349	-0.701	1.982	-0.49	-1.606	-0.163	-0.301	-0.909
TXNDC17	-1.593	-0.303	-1.067	-1.488	-1.538	1.596	0.009	-0.663	-1.062	-1.188	-0.835	2.012	-1.277	-0.783	-1.013	0.682	3.074	-0.124	-1.688	-1.128	-0.738	-1.828	-1.449	-1.172	-0.789	-0.929	-0.165	-1.19	-1.848	1.381	3.246	1.829	-1.107	-1.355	-1.494	-0.787	-1.375	-0.675	-1.257	0.298	-0.768	-0.468	-1.674	-1.523	2.422	-0.163	-0.663	0.127	-1.091
TMX3	-0.705	1.271	-0.712	-0.694	-0.668	0.309	1.191	-0.091	0.721	-0.978	-0.643	-0.796	0.282	-1.595	-1.759	-0.355	-1.913	-2.033	-1.824	-1.93	0.298	1.355	-0.645	-0.111	-0.792	-0.717	0.315	-0.166	-0.394	-0.58	-1.076	-0.097	-0.792	-0.137	0.938	0.48	-1.923	-0.725	-1.896	-0.417	0.476	-0.552	-0.869	0.357	-0.288	0.057	0.318	-0.251	-1.268
KRBA2	-2.103	-0.532	-0.232	-1.826	1.187	0.401	0.16	-0.269	-1.502	-1.587	-1.149	0.483	-1.61	0.668	1.848	-0.72	0.229	-0.327	-0.356	0.723	-0.452	-0.713	1.933	-1.073	-1.267	-1.412	-0.205	-0.722	-0.558	-0.262	-1.501	-0.28	-0.335	1.095	0.773	0.429	1.334	-1.12	0.872	2.07	0.334	-0.473	1.307	-1.394	-1.367	-0.2	-0.287	4.614	0.099
ADAM28	-0.954	-1.11	-1.082	-1.242	-0.966	0.637	-0.55	-1.027	-1.073	-0.976	-1.085	-1.218	-1.087	5.956	-0.169	0.23	-1.09	-0.651	1.043	-0.361	-1.246	-1.18	-1.055	-0.812	-1.074	-1.164	-1.317	-0.75	-1.135	0.509	-0.783	-0.83	-1.196	-1.087	-0.441	-1.1	0.455	0.225	-0.308	-0.797	-0.353	-0.89	-0.708	-1.076	-1.17	-1.251	2.368	-0.789	-1.046
LRRC18	-0.427	-0.45	-0.434	-0.444	-0.389	-0.425	-0.193	-0.389	-0.444	-0.438	-0.45	-0.41	-0.45	-0.439	-0.405	-0.443	-0.439	0.25	-0.047	-0.141	-0.445	-0.432	0.243	-0.307	-0.431	-0.45	-0.45	3.791	-0.45	-0.45	-0.4	-0.45	-0.444	-0.445	-0.173	-0.435	-0.231	-0.439	0.248	-0.414	1.761	-0.441	-0.428	-0.439	0.329	-0.438	-0.443	-0.45	-0.364
C9orf78	-0.39	0.788	-1.379	-0.623	-0.923	3.968	-0.561	-0.949	-1.64	-0.957	-1.007	1.144	0.304	-1.916	-1.484	-0.297	-1.906	-0.995	-1.748	-1.616	-2.347	-1.8	-1.098	5.105	0.669	-0.959	0.543	-0.482	-0.553	4.222	-1.481	-0.11	-1.058	-1.449	-1.049	-1.324	-1.901	-1.306	-1.247	-1.886	-0.393	-0.321	-1.863	0.184	1.124	0.057	-0.771	-1.636	-1.24
GALK2	-1.381	0.513	-0.506	-1.394	-1.126	-0.972	1.848	-0.628	-1.428	-1.639	-1.056	2.662	-0.905	-1.129	-0.507	-0.826	-0.911	1.411	-0.561	0.216	-0.339	-0.704	-0.341	-0.755	-0.992	-1.422	-0.532	2.468	-0.271	-1.118	-0.12	-0.27	0.825	-1.048	-0.088	-1.653	0.705	-1.448	0.381	0.122	2.615	-0.482	-1.17	0.177	0.432	-1.265	-0.087	-0.231	-1.114
MCAT	-1.67	1.401	-1.466	-0.141	-1.221	-0.548	-0.858	0.303	1.794	0.371	0.738	0.489	-0.466	-0.835	-0.642	-0.233	-0.865	1.517	0.015	0.61	-0.306	-0.02	-0.322	-1.189	-0.741	-0.734	-1.588	1.698	-1.99	-0.345	-0.751	-0.688	1.362	-0.152	-0.876	-1.095	-0.367	-1.34	1.085	-0.807	1.047	-0.956	-0.331	-1.737	0.072	-1.744	-1.582	-1.442	-1.705
ZBED4	-1.237	1.661	-1.533	1.971	-0.004	-1.397	-0.976	1.387	0.346	0.988	-0.72	1.789	-1.633	2.617	2.419	-1.141	-1.515	1.917	1.268	2.957	1.893	-0.236	1.885	-1.797	-1.221	-1.391	0.247	0.883	-0.543	-1.695	-1.89	-0.875	-2.135	1.919	0.366	1.801	3.276	-0.684	1.287	-0.924	0.078	-2.049	2.947	-1.481	-1.124	-0.936	-0.279	-1.267	-1.291
C3	-0.522	-0.496	0.325	-0.443	-0.628	-0.796	-0.331	-0.533	-0.563	-0.592	0.09	-0.867	0.729	-0.226	-0.643	-0.179	-0.66	0.925	2.267	0.933	-0.841	-0.829	-0.466	-0.241	-0.277	-0.609	-0.865	-0.691	-0.77	0.531	-0.329	-0.744	-0.768	-0.818	0.149	-0.253	-0.404	-0.774	2.169	-0.461	-0.831	0.401	-0.858	0.62	-0.86	-0.834	0.098	-0.473	-0.807
GRAPL	-0.616	-0.428	-0.62	-0.99	-0.725	-0.575	-1.077	-0.809	-1.018	-0.874	-0.488	0.479	-0.903	-0.024	0.867	-0.328	0.367	-1.048	1.199	1.255	-1.037	-0.378	0.641	-0.685	-1.289	-1.029	-1.22	-0.875	-0.954	-0.962	-0.749	0.991	-0.67	-0.791	0.165	-0.918	1.956	0.367	-0.344	-0.956	-0.412	0.741	-1.173	-0.837	1.334	-0.323	-0.155	-0.427	-0.4
RAB11A	-0.148	-1.588	-1.017	-1.826	0.833	0.635	2.037	-0.701	-0.433	-1	0.312	0.591	-1.687	-1.592	-0.218	-1.65	0.627	-1.188	-1.537	-1.738	0.647	-0.595	-0.427	1.281	-0.471	-2.003	1.111	-1.131	-0.915	0.494	-1.462	2.056	-0.736	-0.638	-0.332	-0.277	-1.742	-1.126	-1.507	0.328	-0.624	-0.755	0.264	-0.477	-0.731	-1.603	0.257	-1.048	-1.82
RABEP1	-1.504	0.446	-0.388	-1.431	1	-0.101	1.372	0.455	-1.944	-0.855	-1.493	0.714	-1.222	-1.578	-1.203	-0.744	-0.448	-0.814	-0.802	-1.299	-1.363	-1.694	-0.417	-1.632	-1.633	-1.76	0.81	-0.768	-1.698	-0.535	0.81	0.062	-1.202	-0.648	0.226	0.534	-0.679	-0.731	-1.473	0.483	0.084	-0.405	-1.51	-1.058	0.654	-0.341	-1.002	2.104	0.816
MBD3	-1.573	1.502	-1.159	-1.733	-0.931	-0.466	-1.571	-0.996	-1.359	-0.836	-0.509	0.006	-1.016	0.62	0.091	-0.144	-0.665	0.987	-0.376	0.755	-1.065	-1.662	-0.589	-0.778	-1.039	-1.757	-0.214	-1.001	-1.391	-0.584	0.565	0.888	-0.343	-1.225	-1.195	-1.004	0.816	0.308	1.096	-1.005	-0.33	0.817	-0.63	-1.454	0.633	-0.39	-1.629	-0.1	-0.639
ANKRA2	-0.355	1.139	-0.047	-1.684	-0.711	-1.031	1.245	0.224	-1.592	-1.426	-1.737	-1.585	0.441	-0.1	0.662	0.015	-1.027	-0.629	-1.678	-1.165	-1.521	-1.009	0.508	0.609	0.468	-1.592	-0.82	0.628	-0.511	-0.808	-1.929	-1.157	-1.018	-1.923	0.879	-0.266	-0.859	0.813	-0.473	-0.117	1.302	-1.517	-1.262	-0.117	-0.633	-0.599	1.6	0.72	-1.613
SNAP23	-0.852	-0.132	0.592	-0.872	0.045	0.008	1.346	-0.169	-0.43	-1.072	-1.415	-0.607	-1.052	-1.647	-1.043	-0.067	-1.703	-1.281	-1.362	-1.474	0.041	0.045	-0.268	-0.412	-1.043	-1.453	-0.588	-0.308	-1.426	-1.23	-1.518	-0.442	0.164	-0.514	-0.039	-0.171	-1.341	-0.579	-1.247	-0.048	-0.027	-0.489	-0.935	-1.075	0.057	-0.764	4.952	-1.025	-1.658
FSD1L	-0.416	-0.681	-0.472	-0.601	0.333	-0.569	1.905	0.156	-0.885	-0.644	-0.527	-0.09	-0.446	-0.771	-0.743	-0.623	-0.774	0.358	-0.172	-0.6	-0.851	-0.824	0.5	0.592	-0.876	-1.051	-0.563	4.844	0.673	-1.11	-0.993	-1.097	-0.381	-0.976	1.337	-0.179	-0.557	-0.676	-0.477	-0.715	2.902	-1.011	-0.597	-0.34	1.591	-0.426	0.987	-0.64	-0.866
SPATA2L	-0.683	0.156	-0.869	0.058	-0.677	-0.897	-1.391	-0.859	-0.097	-0.533	-0.791	-0.464	-1.213	-0.377	0.037	0.909	-0.931	1.193	-0.134	-0.078	-0.846	-1.093	-0.56	-1.186	-1.084	0.935	-0.644	-0.758	-0.757	1.124	0.638	-0.487	-1.089	-0.901	-0.188	-0.636	0.209	-0.777	0.412	-0.994	-1.009	0.644	-0.775	-1.248	1.194	-1.152	-0.19	-0.777	-0.948
EEF2KMT	-1.531	0.036	-1.333	-1.35	-2.183	0.776	-0.556	-0.545	-0.468	-1.216	-0.716	-0.771	-0.789	-0.25	-0.242	1.539	1.447	-0.395	-1.56	-1.369	-1.001	0.23	-1.355	-0.225	-0.794	-1.045	-0.814	-1.171	-1.013	0.494	0.423	-0.371	-1.84	-1.576	-1.337	-1.217	-0.109	-1.459	-0.928	-0.421	-0.224	0.876	-1.436	-1.323	1.068	0.365	-1.986	0.254	0.286
CYLD	-0.069	0.677	-0.03	-0.785	1.311	-0.495	-0.333	0.209	-0.899	-1.021	-0.515	-0.884	-0.109	-1.067	-0.648	-0.023	-0.705	-0.522	0.53	-0.181	-0.558	-0.033	-0.574	-0.876	-0.585	-0.786	-0.146	-0.637	-0.578	-0.552	-0.079	-0.393	1.144	-0.617	2.959	0.185	-0.82	-0.135	-0.743	-0.163	-0.683	0.43	-0.394	0.047	-0.037	0.803	0.454	0.594	-0.472
MYO1E	-0.999	-0.748	-1.042	-1.577	1.527	-0.897	0.028	1.811	-1.178	-1.367	-1.606	-0.548	-1.778	-0.012	-0.368	-1.022	1.226	0.784	0.608	-0.106	-0.207	-1.201	-0.475	-1.009	-1.464	-1.665	-0.942	1.149	-0.007	0.382	-1.935	0.014	-1.085	-0.313	-0.407	0.904	-0.584	-1.408	0.356	-1.186	0.579	0.273	-0.685	-1.539	-1.212	-1.431	0.285	0.272	-0.777
DNAJC17	-1.553	-0.093	-0.603	-1.367	-1.257	1.186	-0.58	-1.153	-0.158	-0.505	-0.878	0.379	-1.226	-0.702	-0.345	1.497	-1.281	0.012	-0.98	-0.786	-0.925	-0.325	-1.376	1.308	-0.654	-1.454	-0.472	-0.883	-1.656	3.218	-0.036	-0.023	-1.04	-1.194	-1.062	-1.151	-0.556	-0.825	-0.244	-0.685	-0.856	0.073	-1.08	-1.429	1.456	-1.078	-1.48	-1.498	-1.694
DCBLD1	-1.413	-0.405	-0.617	-1.494	-0.684	1.639	-0.252	-1.152	-1.736	-0.553	-1.907	-0.859	0.497	1.53	0.128	-0.282	-0.616	-1.121	-0.353	-0.58	-1.707	-1.642	-0.558	-0.459	-0.95	-0.325	-1.36	-0.783	-0.566	0.858	0.19	0.244	-1.465	-0.305	0.305	-0.956	-0.744	0.627	-0.738	-1.221	-0.982	-0.637	0.609	0.608	-1.379	0.637	1.06	0.78	0.689
SLC7A6OS	0.105	0.088	-1.032	-0.206	-0.627	-1.782	2.086	0.022	-1.38	-1.334	-0.671	-0.142	-0.28	-0.814	2.319	-0.68	1.481	1.012	0.001	0.128	0.102	-0.167	-0.541	-1.379	-1.721	-0.032	-0.119	-0.048	0.22	-1.887	-1.555	0.458	0.354	0.244	-0.611	0.339	1.131	-0.851	0.167	-1.417	-0.11	-0.845	-0.636	-0.792	-1.922	-0.79	-0.025	0.822	-0.611
SECISBP2L	-0.373	-0.015	-0.135	-1.243	1.692	-0.374	0.886	0.134	-0.71	0.053	-1.397	-0.489	-1.247	-0.349	-0.55	-0.129	-1.571	-0.898	-0.33	-1.193	0.3	0.384	-0.081	0.022	-0.954	-1.263	-0.668	2.407	-0.173	-0.633	-1.3	-0.672	-0.409	-0.623	1.072	1.147	-1.429	-0.838	-1.154	-0.391	2.016	-0.92	-0.385	-0.318	-0.173	-0.579	0.927	-0.53	-0.811
POLR1D	-0.807	0.867	-0.806	-0.026	-0.638	-0.045	0.054	-0.865	3.499	0.078	0.897	3.428	-0.815	-1.866	-2.251	-0.226	0.915	-1.068	-2.528	-2.394	-0.693	-0.455	-0.985	0.063	0.536	-0.339	-0.721	-1.559	-1.66	0.478	-1.005	-1.099	-1.956	-0.332	-0.469	-0.837	-1.904	-1.35	-2.389	-2.14	-0.573	-1.087	-1.883	-0.863	0.125	-1.144	1.726	-1.438	-1.474
TRMO	-1.113	0.243	-1.901	-2.324	-1.752	0.212	0.707	0.24	-1.626	-1.057	-1.427	1.795	0.227	-0.842	0.193	1.376	-1.918	-1.031	-0.624	0.795	-1.889	-2.092	0.72	1.377	-0.853	-1.781	-1.593	4.45	-1.226	-2.174	-1.292	-1.626	-1.826	-2.123	-0.391	0.366	0.078	-1.82	-0.208	-1.515	0.539	-0.961	-2.147	-0.881	-0.663	-1.094	-0.758	-0.802	-1.214
FPGT	-0.267	1.559	1.17	-0.46	-0.928	-0.51	2.829	0.192	-0.184	-0.585	-1.039	-0.878	-0.426	-1.539	-1.669	-0.297	-0.807	-1.56	-1.642	-1.988	-1.048	0.298	0.094	-0.558	-1.04	-0.737	-0.024	1.293	-0.912	-0.296	-0.788	-1.21	0.698	-1.01	3.486	-0.132	-1.813	0.911	-1.784	0.463	0.932	-1.383	-0.598	-1.113	-0.439	-0.252	0.19	-0.649	-1.098
AES	-0.687	0.386	-0.011	-1.6	-0.196	-0.207	-1.548	-1.499	-0.582	-1.069	-0.415	-1.777	-1.732	1.272	0.021	1.462	-1.271	1.16	1.219	0.104	-2.156	-1.1	-0.811	-0.66	-0.736	-0.649	-1.332	-0.941	-2.029	2.598	1.017	0.796	-1.633	-1.245	-1.043	-0.92	0.097	-0.394	1.55	-1.506	-0.892	2.401	-0.899	-1.797	0.944	-0.939	-1.026	-1.61	-1.13
MIER2	-1.928	1.068	-0.135	-2.171	-1.144	-0.53	-1.632	-1.291	-1.97	-0.864	-1.392	-1.688	-1.527	0.019	0.587	1.285	-1.759	0.48	1.351	0.596	-2.218	-2.289	-0.276	-1.456	-0.587	-0.377	-1.756	1.398	0.564	1.261	0.585	3.775	-1.995	-1.669	-0.273	-0.832	0.127	-0.005	0.718	-0.809	-0.696	0.589	-0.127	-2.149	8.466	-0.675	-0.615	-0.48	-0.939
TIMM13	-1.494	0.927	-1.694	-1.517	-1.249	0.825	-1.35	-0.643	-0.726	-1.326	0.683	0.904	-0.487	0.343	0.255	0.109	0.298	0.891	0.252	0.752	-1.181	-1.506	-0.705	-0.753	-0.815	-1.063	-0.547	-0.933	-1.467	0.474	0.801	-0.342	0.864	-1.092	-1.111	-0.873	1.687	-0.569	1.256	-1.497	0.201	-0.063	-0.412	-0.966	0.493	-1.155	-1.053	-0.632	-0.993
CGNL1	-0.486	0.593	-0.461	-0.882	-0.371	1.751	-0.029	-0.72	-0.893	-0.824	-0.946	-0.971	-0.927	0.338	0.06	-0.41	-1.155	-0.856	-0.251	-0.574	-1.04	-0.775	-0.575	-0.911	0.012	-0.89	-1.08	-0.398	-0.442	1.429	-0.788	-1.155	-0.026	-0.977	-0.146	-0.637	-0.056	-0.771	1.232	-0.537	0.198	-0.351	1.5	-0.541	-0.656	-0.743	-0.55	-0.898	-0.961
UFSP2	0.843	-2.265	-1.505	-1.82	-0.503	-0.009	0.902	0.275	0.673	-1.784	-0.065	0.164	-0.458	-1.962	-0.319	-0.546	-0.717	-1.53	-1.962	-1.496	-1.53	-0.601	-1.881	-0.081	-0.993	-1.191	2.099	-0.786	-0.584	4.946	-0.706	-0.897	0.583	-0.93	-0.616	0.647	-1.412	1.8	-1.626	-0.428	0.111	-0.732	-1.309	-0.956	-0.927	-1.775	1.17	-0.848	-0.247
AKTIP	1.644	0.247	0.592	-0.03	-0.179	-0.139	0.332	1.219	-1.703	-0.233	-0.79	-0.117	-0.425	-2.516	-0.977	-0.729	-2.182	-2.156	-1.235	-1.615	-0.544	1.357	-0.588	-1.119	-1.088	-0.34	0.459	-0.878	-0.019	0.371	-0.917	2.573	1.19	0.262	1.654	-1.07	-1.579	-1.234	-1.854	0.077	-0.355	-0.627	-0.021	-1.597	-0.321	-0.654	-0.641	-1.118	-1.2
TIRAP	-1.976	1.308	-0.792	-0.199	0.771	1.465	-0.051	0.786	-1.785	-1.534	-1.916	-0.189	-1.853	2.418	2.024	-0.115	-0.099	0.267	2.366	0.898	0.545	-1.584	0.026	-1.559	-1.094	-0.692	-0.339	0.308	-1.028	-0.918	0.3	-1.128	-0.231	-1.441	-0.765	1.273	1.274	2.7	1.798	-1.945	-0.259	-0.456	-1.537	-1.393	-0.277	-1.82	-0.734	-1.082	0.73
INPP5K	-2.266	0.045	0.514	-2.041	-1.094	0.114	-0.996	-1.541	-1.751	-1.835	-1.638	-2.424	-2.128	0.901	1.883	1.612	-0.913	0.687	-0.088	1.806	-1.34	-0.713	-0.836	-0.616	-0.538	-1.672	-1.215	-1.503	-2.243	0.622	-1.112	0.496	-1.608	-2.041	-1.249	-0.109	0.267	-0.842	0.474	0.242	-1.206	2.408	-1.601	-1.649	2.085	-0.823	-0.644	-0.295	-1.592
PAFAH2	0.322	-1.093	0.248	-1.937	-0.695	2.078	0.973	2.887	-0.922	-1.902	-1.341	-0.465	-1.349	-0.593	-0.71	1.062	-0.107	-1.108	-0.728	-0.591	-0.704	-1.851	-0.824	-0.191	-0.377	-0.798	-1.279	-0.218	0.018	1.039	-0.736	-0.197	1.978	-1.216	-0.239	-0.286	-1.209	-0.113	-1.01	-0.492	1.452	-0.735	-0.243	-1.912	1.611	-1.577	-0.384	-0.75	0.117
ARRDC5	-0.909	1.726	0.198	-0.591	-0.91	-0.664	-0.353	-0.486	-0.703	-0.9	-0.689	-0.765	-0.591	0.423	0.471	-0.478	-0.701	-0.093	1.909	2.301	-0.694	-0.798	-0.625	-0.388	-0.653	-0.917	-1.014	-0.579	-0.751	0.02	0.233	-0.514	0.206	-0.739	-0.247	-0.551	-0.25	-0.713	1.042	-0.823	0.306	1.615	-1.014	-0.716	1.051	-0.698	-1.014	-0.831	-0.421
CDH5	-0.47	-0.887	0.33	-0.714	-0.227	0.757	-0.7	-0.39	-0.616	-0.634	-0.432	-0.654	-0.601	0.932	-0.017	-0.249	-0.546	-0.15	0.52	-0.074	-0.538	-0.347	-0.026	-0.535	-0.727	-0.621	-0.731	-0.603	-0.397	-0.238	-0.28	-0.012	-0.027	-0.274	-0.321	-0.714	0.266	-0.354	1.133	-0.727	-0.367	2.044	-0.623	-0.684	0.032	0.036	-0.307	-0.277	-0.016
ZNF396	-0.439	-0.978	-0.77	-0.578	-1.134	-0.543	0.699	-0.116	-0.937	-0.788	-1.045	-1.022	0.224	-1.17	-1.12	-0.394	-1.499	-0.24	-0.865	-1.084	-0.246	0.886	0.83	0.367	-0.505	0.878	-0.803	5.173	-0.17	-0.689	-0.88	-0.894	-1.176	-0.593	1.989	-0.581	-0.804	-0.667	-0.726	1.372	2.318	-1.139	-0.022	0.637	0.195	-0.723	-0.612	-0.295	-0.443
ZSCAN32	0.254	0.565	-0.64	-0.975	-0.085	-0.278	0.368	-0.212	-1.226	-0.961	-2.205	0.844	-1.163	-1.307	-0.364	1.766	1.797	-0.08	-1.726	-1.026	-0.28	0.163	1.082	0.684	-1.128	-1.264	-0.664	0.83	-1.373	-1.893	-0.771	-1.927	-2.235	0.034	0.254	0.081	-1.827	-0.713	-1.151	1.674	0.808	-0.784	0.422	-0.964	1.597	1.944	-0.609	-0.833	-1.401
RNASEK	-1.216	-1.085	-0.262	-1.189	-0.619	1.311	-1.43	-1.196	-0.96	-1.061	-0.768	-1.084	-1.319	-1.674	-1.716	0.105	-0.762	-1.086	-1.423	-1.604	-1.356	-1.586	-0.872	-0.638	-0.76	-1.044	-0.682	-0.397	-1.957	2.664	0.68	1.754	-0.838	-1.351	0.206	-0.461	-1.578	-1.152	-1.319	-1.1	-0.475	1.102	-1.609	-1.239	2.785	-1.269	0.089	0.311	-0.438
GAPVD1	0.475	0.79	0.051	-0.665	1.812	-0.302	0.604	4.114	-1.71	-0.724	-0.424	0.621	0.034	-1.045	0.701	-0.08	-1.271	-1.085	0.519	-0.466	-0.949	-1.734	0.757	0.406	-0.721	-0.807	2.438	1.432	0.325	-1.196	-1.838	0.023	0.005	-0.914	0.757	2.021	-0.833	-0.971	-0.858	-1.707	1.359	-1.711	-0.376	0.639	-0.198	0.21	-0.637	-1.453	2.228
MARVELD2	1.78	0.295	-0.823	-1.024	-0.039	-0.635	1.392	1.298	0.04	-1.344	-1.906	0.014	-0.22	-0.527	0.399	-1.195	-0.119	-0.466	-0.598	-0.394	0.308	0.24	0.219	0.228	-0.892	-1.493	0.925	1.904	-0.135	-0.496	-2.385	-1.48	-0.915	-0.679	1.076	1.738	0.465	0.235	-1.091	-0.873	0.926	-2.297	-0.453	-1.05	-1.691	-1.099	0.136	-1.264	0.491
TCF3	0.186	0.387	-0.54	-0.93	-0.495	-0.635	-1.71	-1.012	-0.827	-0.769	-0.648	0.767	-0.359	1.158	0.271	-0.854	-0.653	0.056	0.299	1.126	-1.255	-1.353	0.673	-1.116	-0.056	-1.026	0.317	-0.585	-0.714	-0.685	-0.64	2.14	-0.893	0.636	-1.434	-0.052	1.771	-0.22	0.613	-0.697	-1.106	-1.077	-0.216	-1.04	0.084	0.203	-0.605	0.279	-0.223
BORCS6	-1.653	-0.205	-0.222	-1.617	-1.341	0.137	-1.241	-1.078	-1.78	-1.553	-0.14	-1.392	-1.657	0.108	-0.217	0.342	-0.578	2.376	0.755	0.814	-1.527	-2.137	-0.521	-1.491	-1.22	-1.23	0.085	-0.623	-1.496	-0.737	0.052	0.094	-0.764	-1.441	0.506	0.133	1.262	-0.782	1.859	-0.784	-0.345	1.525	-1.027	-1.475	1.392	-1.173	0.002	0.457	-1.592
RANGRF	-1.066	-0.91	-0.711	-1.007	-0.919	-0.052	-0.61	-0.837	-1.067	-0.991	-0.878	0.94	-1.033	-0.164	-0.753	-0.175	0.915	0.186	-0.208	-0.257	-0.975	-0.974	-0.276	-0.971	-0.819	-0.921	-0.82	-0.761	-1.04	0.096	0.177	-0.702	-1.021	-1.001	-0.985	-0.854	-0.052	-0.849	-0.523	-0.891	0.391	-0.416	-1.097	-0.993	0.436	-1.019	2.528	-0.828	-0.64
ARSD	0.073	-0.052	-1.305	-1.445	-0.069	1.045	-0.515	-0.866	-1.169	-1.592	-1.417	-0.921	-1.412	0.568	0.064	1.551	-1.111	1.257	0.538	-0.131	-1.024	-0.36	-1.115	-1.217	-0.476	-1.087	-1.039	0.913	-1.105	5.04	-1.132	-0.488	0.745	-1.439	0.003	-0.189	-0.067	-1.508	0.038	-0.901	1.094	-0.148	-1.326	-1.12	-0.222	-0.84	0.217	-1.603	-0.927
NUTF2	-0.696	-0.547	-1.254	-0.618	-0.957	0.879	-0.741	-0.89	-0.876	-1.023	-0.486	0.557	-0.702	-1	1.108	0.019	-0.734	3.187	-0.133	0.465	0.014	-0.442	-1.16	-1.069	-0.962	-0.895	-0.35	-1.075	-0.974	1.145	-0.729	0.64	-0.219	-0.927	-1.451	-1.287	0.574	-0.254	1.728	-1.416	-0.82	-0.373	-1.274	-1.353	0.519	-0.965	-1.567	-0.198	-0.735
TJP3	-1.18	0.035	1.027	-1.119	-0.881	-1.098	-0.866	0.002	-0.39	-1.343	-0.102	-1.42	-1.319	1.077	0.004	1.064	-0.383	1.888	2.325	2.022	-1.32	-1.351	0.283	-1.019	-0.954	-0.498	-1.305	0.796	-1.31	-0.358	-0.559	-1.124	-0.335	-1.286	1.08	-0.073	0.998	-0.525	1.932	-1.27	0.361	-0.741	-0.58	-1.046	-0.082	-1.06	-1.253	-1.626	-0.872
TTLL11	-0.857	0.734	-1.214	-1.038	0.784	-1.137	-0.291	0.356	-1.756	-0.299	-1.192	-0.307	-0.391	-0.12	0.697	-0.723	-0.601	-0.675	1.01	1.611	-1.684	-1.448	-0.007	-1.055	-1.24	-1.172	-1.328	2.254	0.371	-1.408	-1.453	-0.795	-1.058	-1.294	1.785	1.089	0.945	-0.987	1.098	-1.221	0.887	-0.83	-0.227	-0.569	0.795	-0.702	0.959	-1.107	-1.065
SNTB2	1.997	-0.691	-0.141	2.074	1.934	0.416	0.102	2.131	-0.784	-0.236	-0.945	1.523	-0.575	-1.333	-0.728	-1.012	-1.072	-1.038	0.249	-0.635	0.962	1.274	0.456	-0.692	-0.969	-0.424	2.702	-0.381	0.481	0.119	-1.392	-0.994	1.844	1.013	-0.007	1.27	-0.828	-0.549	-0.228	-1.015	-0.149	-0.127	0.229	-0.821	-0.844	1.218	-0.454	0.107	3.462
DPP9	-1.24	2.634	0.994	-1.361	-0.974	0.212	-1.307	1.432	-2.059	-1.091	-0.951	-1.378	-0.941	-0.007	1.13	2.447	-1.18	-0.634	0.396	0.121	-0.826	-1.645	-0.916	-1.388	-0.739	-1.14	0.034	-0.999	-1.11	0.121	0.225	0.831	1.168	-1.087	-1.244	-0.19	-0.551	-1.054	-0.48	-1.711	0.101	1.194	-1.125	-1.192	2.976	-0.881	-0.406	-0.169	-0.809
TMEM218	-0.816	0.62	-1.266	0.485	-1.744	-0.452	1.163	-0.323	-0.806	-1.145	0.606	-0.368	-0.707	-0.741	-1.289	-0.843	-1.911	-1	-1.156	-0.958	-1.323	0.257	0.691	-0.025	0.498	-0.482	-0.278	1.505	-1.522	-1.035	2.135	-1.452	-0.669	-1.148	-0.007	-0.432	-0.459	-0.836	-1.131	-0.969	2.21	-1.788	-1.244	1.054	-1.387	-1.202	1.125	-0.713	-0.889
DNAJA1	-0.299	-0.829	-0.756	-0.97	0.875	-1.444	0.863	-0.243	0.676	0.183	0.436	1.646	-0.036	-1.358	0.496	-1.381	1.626	0.751	-0.553	0.187	0.043	-0.24	-0.644	-0.357	-0.968	1.284	-0.526	0.025	0.939	-1.951	-0.036	0.707	0.097	0.721	-0.355	0.269	-0.815	-0.865	-0.543	3.115	-0.147	-1.289	-0.259	1.171	-0.985	0.392	2.205	1.554	0.346
MTIF3	-0.958	0.05	-0.543	-1.12	-1.045	2.111	0.086	-0.689	0.004	0.22	-0.132	-0.547	-1.142	-1.909	-1.546	0.737	-0.882	-1.439	-1.745	-1.893	-1.321	-0.232	-0.795	0.298	1.478	-0.109	-1.158	0.026	-1.68	3.639	-0.453	-0.946	-0.974	-1.444	-0.285	-1.056	-1.786	-0.717	-1.806	-1.116	-0.23	0.755	-1.652	-1.265	2.704	-0.797	-0.51	-1.222	-0.829
MBTPS1	1.896	-0.71	-1.592	0.616	0.557	-1.203	-0.968	-0.781	-2.295	-1.897	-1.763	-1.668	-1.714	-0.934	4.979	-1.06	-2.536	1.821	0.816	1.79	-0.879	0.194	2.74	-2.102	-1.619	-1.726	1.287	2.778	-0.112	-0.944	-2.054	-0.194	0.753	0.064	0.975	-1.764	2.453	-1.648	0.789	-1.692	0.889	-1.107	-0.26	-0.945	-1.849	-1.527	0.378	0.053	-0.538
RPL7A	-1.406	-0.698	-1.865	-0.623	-1.075	-1.236	-0.712	-1.377	-0.718	-0.794	-0.899	4.363	-0.05	0.988	-0.435	0.169	-1.154	2.354	-1.046	0.821	-1.835	-1.482	-1.1	1.464	-0.304	-1.623	-0.669	-1.545	-1.44	-0.588	-1.42	-0.521	-1.505	-1.637	-0.581	-0.844	3.428	-1.343	1.029	-1.819	0.698	-0.401	-1.767	-0.732	0.204	-0.678	0.31	-1.805	-1.861
ICE2	-1.372	0.316	-1.03	-1.011	0.005	-0.253	1.727	-0.569	-0.43	-1.03	-0.925	3.325	-0.601	-1.846	-1.082	-0.782	-0.268	-1.653	-1.893	-1.831	0.061	0.78	0.324	0.029	0.671	-1.163	0.295	-0.028	-0.375	-1.397	-1.704	-1.513	-0.624	-0.633	1.021	0.408	-1.211	-1.124	-1.68	-0.643	0.911	-1.545	-0.826	1.667	-0.055	-0.267	0.353	-0.512	-1.461
RPL26	-1.38	-0.357	-1.579	-0.799	-0.745	-1.15	1.177	-1.179	-0.402	-1.275	-0.503	3.248	-0.013	0.117	-0.589	-0.552	0.286	1.81	-0.865	0.081	-1.496	-1.576	-0.993	-1.022	-0.363	-1.405	-0.004	-1.599	-1.786	-0.344	-1.253	-1.118	-1.29	-1.149	0.405	-0.51	2.784	-1.476	0.426	-1.26	0.574	-0.454	-1.644	-1.133	-1.448	-0.961	1.319	-0.625	-0.976
TAF9	-0.881	0.015	-1.985	-2.175	-0.957	-0.691	1.603	-0.177	1.551	-1.795	-1.083	4.674	0.029	-0.967	1.054	-1.434	3.187	1.033	-1.301	-0.264	-1.592	-0.853	-1.312	0.05	0.189	-1.921	0.271	-1.35	-1.766	-1.239	-2.034	-0.296	-1.213	-1.834	-1.021	-0.658	-0.613	1.192	-1.007	-0.516	-0.675	-1.949	-1.83	-1.062	0.228	-1.296	0.394	-1.443	-0.808
MAPK6	-0.493	0.517	-1.002	-0.907	0.565	-0.906	1.446	1.086	-0.802	-1.363	-1.63	1.736	-1.33	-1.255	-0.444	-1.374	-1.124	-1.587	-1.347	-1.383	0.836	-0.9	0.383	-0.868	-1.595	-1.501	-0.158	0.548	0.633	0.55	-1.401	-0.866	1.072	-0.263	1.129	0.112	-1.204	-0.77	-1.725	-0.484	0.622	-0.702	0.646	-0.491	-0.835	-0.946	3.105	-0.384	-0.524
DDX19A	2.225	1.373	-1.662	5.045	0.582	-0.934	0.019	1.13	-1.046	-1.984	-0.889	1.005	-0.484	-2.959	-1.117	-0.697	-1.149	-1.041	-0.41	-0.249	1.348	1.313	-0.934	-0.756	-1.749	-1.012	1.69	-0.814	1.905	-0.878	-1.453	0.363	2.316	1.449	-1.058	1.375	-0.013	-2.116	-0.702	-1.344	-0.511	-1.289	-1.015	-1.152	-0.695	-0.768	-0.642	1.234	-0.759
S1PR4	-0.823	0.151	0.027	-0.81	-0.813	-0.527	-0.84	-0.153	-0.837	-0.835	0.128	-0.745	-0.439	-0.572	-0.81	0.723	-0.671	0.038	1.643	1.318	-0.672	-0.928	-0.846	-0.588	-0.309	-0.604	-0.85	-0.635	-0.821	-0.6	0.704	-0.353	0.334	-0.678	-0.853	-0.728	-0.619	-0.615	-0.188	-0.871	-0.528	3.997	-0.895	0.189	0.548	-0.536	-0.516	-0.347	-0.402
AC090517.4	-0.822	-0.229	-1.342	-0.915	-0.367	0.306	0.799	-0.389	0.199	-0.735	-1.732	2.035	-1.208	-1.401	-1.524	0.502	-1.546	-1.275	-1.52	-1.615	-0.786	1.232	0.098	-0.05	1.179	-1.5	-0.039	0.409	-0.627	-0.213	-1.22	-0.638	-0.932	-0.391	1.594	1.101	-1.253	-1.093	-1.406	0.356	0.581	-0.637	-0.625	-0.162	-0.101	-0.568	1.434	0.065	-1.385
ZNF280D	-0.822	-0.229	-1.342	-0.915	-0.367	0.306	0.799	-0.389	0.199	-0.735	-1.732	2.035	-1.208	-1.401	-1.524	0.502	-1.546	-1.275	-1.52	-1.615	-0.786	1.232	0.098	-0.05	1.179	-1.5	-0.039	0.409	-0.627	-0.213	-1.22	-0.638	-0.932	-0.391	1.594	1.101	-1.253	-1.093	-1.406	0.356	0.581	-0.637	-0.625	-0.162	-0.101	-0.568	1.434	0.065	-1.385
SEC11A	-1.799	-0.187	-1.569	-0.6	-0.804	0.796	2.157	-0.401	-0.886	-1.599	-0.272	2.623	-0.28	-1.634	-1.566	-0.812	0.332	-1.221	-1.508	-1.744	0.085	-1.285	-0.472	-0.223	-1.255	-1.437	-0.192	-1.382	-0.578	0.203	-0.167	-0.595	-0.679	-0.726	-0.021	-0.877	-0.744	-1.633	-1.146	0.125	-0.5	-0.756	-1.194	-1.85	-0.446	-1.168	2.376	-0.941	-2.237
RB1	1.046	0.918	0.701	0.323	0.324	-0.945	3.453	1.653	0.305	-0.395	-0.552	-0.4	-1.576	-1.711	-1.557	-1.214	-1.373	-1.517	-1.425	-1.658	1.412	0.17	0.48	0.037	-0.587	-0.867	2.785	0.659	-0.16	-1.471	-1.19	-1.167	0.529	0.119	0.151	1.127	-1.431	-1.958	-1.694	-0.658	0.375	-0.981	-1.071	0.549	-1.053	-1.411	1.362	-0.445	-1.78
C19orf25	-1.428	1.847	-0.994	-1.998	-0.672	-0.873	-1.205	-0.479	-0.655	-1.308	0.541	-0.718	-1.138	-0.449	-0.765	-0.729	-1.245	0.335	-1.036	-0.283	-1.362	-1.074	-0.54	-0.986	0.279	-1.511	-0.726	-0.741	-1.595	0.307	1.424	0.206	-0.814	-1.12	-0.419	-0.006	-0.771	0.222	-0.265	-0.785	-0.117	1.056	-1.267	-1.26	3.455	-1.492	-0.76	-0.73	-1.671
RUNDC1	-0.86	0.117	-0.236	-1.005	-0.713	-0.127	0.674	0.435	-1.918	-2.187	-1.706	0.848	-0.771	-0.246	1.094	0.687	-2.094	1.474	2.088	1.63	-0.475	1.765	0.518	-0.845	0.519	-1.633	-2.278	3.469	-2.265	2.787	-0.54	-1.501	-0.585	-1.488	0.057	0.588	1.825	-1.908	1.137	0.463	0.264	-1.916	-1.268	-0.318	-0.488	-0.089	0.436	-1.31	-0.497
TMEM170A	3.618	1.248	-0.455	2.892	1.254	-0.945	1.406	0.864	-1.09	-1.136	-1.552	0.69	-1.255	-2.085	-1.297	-0.313	-1.606	-0.364	-0.968	-1.004	-0.286	0.266	1.86	-1.211	-0.961	-1.556	-0.202	0.813	-0.124	-0.554	-1.916	-2.034	-0.298	-0.123	0.266	-0.142	-0.446	-0.409	-1.439	-0.806	1.016	-1.61	-1.787	-0.83	-0.929	0.044	2.343	0.344	-1.484
TRIM68	-1.542	1.8	-0.391	-1.496	-2.297	0.219	0.893	-0.845	-1.984	-1.377	-0.081	-1.551	-0.322	1.37	-1.13	-0.569	-1.133	-0.329	-0.258	0.661	-1.333	-0.332	-0.669	-1.372	-0.235	-0.395	-0.663	-1.299	0.258	-0.414	-0.934	-0.83	0.098	-1.339	-0.623	1.553	0.539	1.954	0.06	-0.742	0.601	0.169	-0.663	-0.589	-1.2	-0.644	-0.231	-0.889	-1.609
PHF7	-1.168	-0.638	-1.349	-1.167	-0.817	0.653	0.06	0.381	-1.197	-1.472	-1.402	0.083	-1.289	-0.709	-0.633	-0.828	-1.014	1.542	-0.002	-0.43	-1.263	-1.508	1.436	-0.49	-1.201	0.193	-0.5	0.862	1.049	-0.029	-0.375	-0.382	-1.287	-1.493	0.967	-0.794	-0.137	-1.293	0.974	-0.837	0.926	-0.982	-1.475	-1.241	2.788	-1.27	-1.242	-1.351	-0.07
TPT1	0	-0.642	-1.409	-0.838	-0.967	-0.845	-0.193	-1.63	0.003	-0.652	0.886	-0.263	-0.642	-1.013	-1.509	0.623	-0.593	0.109	-1.478	-0.984	-0.915	-0.412	-1.466	-0.397	0.241	-1.254	-0.757	-1.5	-1.653	3.427	-0.975	-0.058	-1.236	-0.038	-0.604	-0.991	-0.482	-1.613	-0.809	-1.608	0.03	0.877	-1.579	-0.655	0.355	-1.398	1.235	-1.35	-1.822
TRAPPC2L	-0.486	-0.509	-1.165	-0.641	-1.017	0.076	-0.7	-0.831	-1.019	-0.983	0.126	0.349	-0.862	-0.838	2.025	0.194	0.165	1.404	0.808	1.026	-1.246	-0.835	-1.151	-0.888	-1.148	-1.074	-1.202	-0.739	-1.137	0.033	0.305	0.481	0.335	-0.681	-0.917	-1.141	0.795	-0.644	0.747	-1.55	-0.517	1.467	-1.384	-1.26	2.624	-1.149	-1.278	-0.618	0.404
CHD9	2.215	1.849	-0.644	-0.92	3.178	1.815	1.394	0.233	-0.908	-1.413	-1.535	-0.177	-0.766	-1.527	-0.323	-0.238	-1.609	-1.473	-0.2	-1.298	-0.435	0.713	0.42	-1.014	-0.325	-1.467	1.43	0.332	0.295	0.444	-1.147	0.174	-0.455	0.553	1.949	1.672	-1.064	-1.038	-0.962	-0.102	0.932	-0.822	0.568	-0.494	-1.296	-0.019	0.092	-0.454	-0.537
CLTA	-0.424	-1.702	-0.79	-0.699	-1.382	0.077	-0.628	-1.392	1.228	0.261	-0.271	2.984	-0.751	-1.365	-0.92	1.689	2.114	1.295	-0.794	-0.657	-2.044	-1.391	-1.858	1.187	-0.531	-0.375	-1.394	-1.602	-1.727	0.861	0.31	-0.688	-1.158	-0.863	-1.072	-2.084	-0.791	-1.79	-0.276	-0.148	-0.838	0.422	-1.588	-0.181	-0.907	0.553	-1.371	-0.711	-1.298
KIFC3	0.25	-0.816	1.134	-0.064	0.42	-1.194	-0.724	-0.178	-1.129	-0.326	-0.96	-1.3	-1.145	-0.29	-0.314	0.86	-0.824	0.55	1.651	1.135	-0.69	0.294	-1.26	-0.996	-0.958	-0.623	-0.524	-0.742	0.513	-0.917	-0.312	0.464	1.069	2.062	-1.165	-0.269	0.547	-0.682	2.416	0.005	-0.777	0.11	1.144	-0.809	-0.624	-0.242	-0.773	1.614	-0.932
NDUFA11	-1.453	-0.517	-0.726	-1.239	-1.067	1.49	-0.819	-0.858	-0.57	-1.204	-0.426	-0.756	-1.026	-0.171	0.873	1.299	-0.329	1.925	1.078	0.082	-1.196	-0.852	-0.686	-0.901	-0.623	-0.865	-0.953	-0.726	-1.622	0.135	-0.021	0.164	-0.166	-1.302	-1.063	-0.608	0.224	-0.92	1.499	-1.443	-0.256	0.198	-1.127	-1.313	1.472	-1.244	-0.865	-1.199	-0.609
SHISA6	-0.499	-0.508	-0.519	-0.519	-0.519	-0.43	-0.487	-0.502	-0.519	-0.508	-0.498	-0.384	-0.519	2.709	-0.215	-0.506	-0.519	1.338	-0.058	0.101	-0.503	-0.426	-0.519	-0.489	-0.507	-0.519	-0.519	-0.436	-0.452	-0.387	-0.37	-0.388	-0.519	-0.484	-0.519	-0.501	-0.415	-0.5	0.298	-0.51	-0.096	-0.283	-0.419	-0.5	-0.453	-0.519	0.779	-0.519	-0.165
ELAC2	-1.656	1.475	-1.082	-1.342	0.141	-0.148	-0.676	-0.499	-1.169	-1.701	-1.006	0.304	-0.5	0.961	1.926	0.61	2.739	1.989	2.64	1.802	-0.826	-1.826	-0.554	-1.628	-1.41	-1.044	-0.734	-1.201	-1.299	-0.801	0.903	0.266	-1.091	-1.541	-0.573	0.248	2.115	-1.338	1.702	0.501	-0.167	-1.025	-1.274	-0.667	-0.407	-1.485	-1.638	-2.081	-0.053
TCF25	0.398	0.251	-0.898	-0.883	-0.294	0.704	-0.951	-1.008	-0.448	-1.638	-0.813	0.88	-1.309	-1.121	2.102	0.406	-1.088	2.896	1.44	2.795	-0.85	-0.491	-0.009	-1.672	-1.645	2.052	1.408	-0.069	-0.119	1.117	-0.615	0.519	-0.058	-0.773	1.052	-1.189	2.073	-1.777	1.37	-1.506	0.542	0.701	-0.295	-1.006	-0.357	-1.373	-0.366	-0.317	0.797
HINT2	-1.435	-1.066	-2.076	-1.018	-1.62	2.463	-1.296	-1.214	0.869	-0.223	1.551	-0.603	-1.291	-1.683	-1.747	0.154	0.01	-0.652	-2.042	-1.479	-1.865	-0.788	-1.891	2.766	1.524	0.376	-0.199	-0.971	-1.627	1.44	0.569	-0.898	-1.71	-2.023	-1.447	-1.905	-1.805	-1.359	-1.587	1.045	-0.147	-0.982	-1.944	-0.642	1.963	0.863	-2.137	-1.499	-1.872
NUP188	-0.209	0.346	-1.281	-0.246	-0.361	-0.413	-1.153	2.542	-1.411	-1.133	-1.439	2.379	-0.678	2.491	2.98	-0.09	-0.7	1.754	2.64	2.04	-1.241	-1.301	-0.538	0.988	-1.097	-0.971	1.637	-1.076	-0.735	-0.801	-1.552	0.23	-0.88	-0.758	-0.202	0.744	2.416	-0.601	1.103	-1.529	-0.691	-1.187	-0.904	-0.686	0.512	-0.917	-1.439	-1.01	-0.334
ANXA1	-0.182	-0.5	-0.039	-0.885	0.342	-1.049	0.029	0.354	-0.649	-1.001	-0.105	-0.997	-0.848	0.614	1.321	0.13	-0.967	0.593	-0.326	-0.596	-0.731	-1.058	-0.915	-0.529	-0.495	-0.981	1.522	-0.376	-1.045	-0.711	-1.002	2.315	-0.422	-0.73	-0.794	-0.561	-0.875	-0.409	0.237	-0.818	-0.368	-0.854	-0.791	-0.96	-0.326	-0.843	-0.062	-0.941	-0.96
ZNF577	-0.746	0.188	-0.611	-0.083	-0.884	0.07	-0.623	-0.436	-0.743	-0.653	-0.608	-0.196	-0.308	-0.624	-0.209	1.713	-0.775	-0.838	-0.978	-0.966	-0.485	1.027	-0.465	-0.859	0.393	0.028	-0.77	-0.338	-0.614	0.083	-0.46	-0.438	-0.592	-0.282	-0.736	-0.919	-0.599	-0.222	-0.585	-0.649	0.35	-0.565	-0.464	-0.63	2.076	0.723	-0.394	-0.793	-0.558
USP8	-0.209	0.844	-0.419	-0.759	1.485	3.116	1.913	0.765	0.304	-1.176	-1.301	2.462	-0.996	-1.589	-0.691	-1.075	-1.314	-1.606	-1.548	-1.308	0.799	-0.03	0.275	-0.562	-1.065	-1.23	1.004	1.384	0.263	2.039	-1.418	-1.082	1.335	-0.112	1.483	2.728	-1.446	-1.247	-1.723	0.247	0.833	-0.987	0.461	1.588	-1.438	-0.748	0.284	-0.309	-0.34
CYB561	-1.152	0.459	2.54	-2.101	-1.331	0.194	-0.089	-0.716	3.308	-1.17	-1.366	-0.988	-1.53	0.853	0.547	0.257	-0.864	1.304	0.319	1.108	-0.401	-1.051	1.082	-1.09	-0.051	-0.204	-1.752	2.936	0.571	-0.114	0.865	-1.207	-0.908	-1.798	0.979	0.463	0.731	-0.094	0.426	-0.69	2.047	-1.182	0.57	-0.468	1.658	-1.285	0.061	-1.392	-1.069
ZNF443	-1.116	-0.243	-1.019	-0.223	-0.845	0.509	0.364	-0.941	-1.004	4.768	-0.901	0.682	-0.24	-1.189	-0.6	1.574	-1.405	-1.24	-1.43	-1.451	-1.005	2.333	0.031	0.914	1.004	-0.499	-0.724	-0.647	-0.172	0.009	-0.468	-0.748	-0.678	-1.07	-0.604	-0.712	-1.212	-0.43	-1.246	0.571	0.24	-1.217	-1.563	-1.046	0.872	-1.248	-0.272	-1.07	-1.368
CCL17	-0.537	-0.056	0.175	-0.501	-0.468	-0.455	0.012	-0.365	-0.537	-0.534	-0.353	-0.461	-0.323	-0.538	-0.572	1.05	-0.432	-0.484	-0.421	-0.101	-0.518	-0.536	-0.376	-0.572	-0.37	-0.442	-0.489	-0.485	-0.572	-0.283	-0.467	-0.404	-0.436	-0.48	-0.572	-0.541	-0.462	-0.37	-0.496	-0.54	-0.411	0.52	-0.467	-0.539	-0.457	-0.147	-0.494	-0.48	-0.473
C16orf54	-0.554	-0.094	-0.161	-0.617	-0.637	-0.557	-0.554	-0.005	-0.574	-0.668	0.124	-0.432	0.048	-0.638	-0.635	0.425	-0.601	-0.445	0.251	0.381	-0.497	-0.68	-0.516	-0.457	-0.386	-0.366	-0.654	-0.635	-0.529	-0.703	-0.1	-0.513	0.299	-0.504	-0.661	-0.446	-0.577	-0.493	-0.491	-0.668	-0.428	1.761	-0.709	0.163	0.676	-0.427	-0.016	-0.125	-0.142
RPS6KA1	-0.526	0.584	-1.83	-1.23	-0.321	-1.326	-0.351	-0.177	1.709	-0.907	-0.759	-1.964	-0.961	0.917	2.889	1.323	0.311	1.122	1.212	0.817	-0.859	-2.006	-0.787	-1.102	-1.217	-0.532	-0.852	0.44	-1.006	0.155	0.278	-0.783	0.103	-1.034	0.213	-1.318	0.908	0.612	0.34	-1.616	0.678	0.02	-1.08	-1.804	1.478	-1.952	-0.582	-1.709	-0.289
EARS2	0.085	2.015	-0.274	3.486	0.005	-0.751	0.246	1.148	0.329	-0.859	-1.24	1.261	-0.273	0.068	0.695	-0.702	1.08	-0.488	-0.007	0.673	0.598	0.743	-0.394	-0.805	-1.192	-1.529	0.019	-0.528	0.286	-1.365	-1.702	-0.608	-1.288	-0.83	1.258	0.58	1.292	-1.575	-0.438	-0.216	0.323	-0.887	1.363	1.338	-0.329	0.084	-0.096	-0.436	-1.506
UQCRH	-0.742	0.233	0.01	-1.201	-0.217	0.446	0.347	-1.578	0.498	-0.296	0.757	1.956	0.415	-1.351	-1.441	-0.064	-2.089	-1.235	-1.315	-1.634	-2.076	-1.977	-0.985	-2.017	1.074	-2.08	-0.12	-0.711	-2.057	-0.536	1.2	-0.651	0.319	-0.213	0.034	-1.104	-0.991	0.379	-1.372	-1.173	0.226	-0.098	-2.084	1.493	0.543	-0.649	-0.198	-0.82	-0.229
TMOD3	-0.186	0.086	-0.308	-1.082	1.149	-0.368	1.606	1.008	-0.552	-1.11	-0.885	0.757	-0.862	-1.32	-1.272	-1.297	-1.526	-1.376	-1.42	-1.474	1.122	-0.376	0.054	0.044	-1.301	-1.298	0.818	0.063	-0.742	-1.345	-1.529	-0.314	-0.12	-0.475	-0.442	0.733	-1.457	-0.738	-1.562	-0.622	0.166	-1.384	-0.93	0.516	-0.953	-0.775	2.612	-0.624	-0.591
TMEM56	-0.2	-0.17	-1.079	-0.94	-0.647	-0.809	1.387	0.338	-1.488	0.445	-1.096	-0.468	-0.336	-1.043	-1.195	-0.484	-0.856	-1.238	-1.028	-1.33	-0.61	-0.703	-0.754	-0.717	-1.196	-0.783	-0.09	-1.048	-0.16	-0.603	-0.545	-1.026	-0.32	-0.302	0.578	0.679	-1.042	-0.113	-1.229	-0.904	0.449	-0.791	-0.967	-1.279	0.489	-0.761	2.743	-1.149	-1.131
GHDC	-1.628	-1.02	0.706	-1.548	-0.499	-0.751	-0.635	-1.207	-1.476	-1.813	-0.54	-1.63	-0.839	1.129	0.901	0.309	-1.353	0.476	1.038	0.684	-1.181	-0.819	-0.876	-0.214	0.202	-1.637	-0.845	-1.293	-1.441	0.036	-0.185	-0.603	-1.138	-1.507	-1.066	-1.401	1.351	-1.529	1.431	-0.433	0.339	0.236	-0.931	0.635	0.123	-1.195	-0.862	-0.492	-2.008
PSMD5	1.461	2.716	-2.695	-0.572	0.803	-0.728	1.3	1.931	-0.619	-0.808	-0.387	3.039	0.475	-1.738	-0.895	-0.289	-1.135	-1.47	-1.269	-1.593	-1.557	-0.281	0.319	-0.124	0.558	-2.872	1.231	0.145	-0.053	-0.7	-1.844	0.47	0.353	-0.522	0.725	2.091	-1.537	-0.697	-2.355	-0.046	-0.388	-1.45	-1.046	0.415	-0.502	-0.519	1.172	-1.2	-0.924
IL21R	-0.506	-0.152	-0.359	-0.555	-0.455	-0.539	-0.432	-0.004	-0.512	-0.576	0.182	-0.329	-0.13	-0.267	-0.481	-0.268	-0.503	-0.009	1.805	1.416	-0.319	-0.541	-0.557	-0.521	-0.399	-0.327	-0.567	-0.574	-0.356	-0.471	-0.27	-0.157	0.208	-0.176	-0.541	-0.211	-0.244	-0.414	-0.382	-0.536	-0.504	0.913	-0.566	0.47	-0.376	-0.415	-0.212	0.618	-0.205
TIAM1	0.583	-0.997	-0.903	0.35	-0.272	-0.254	0.578	-0.765	-0.964	0.154	-0.611	-0.919	0.227	-0.753	0.04	-0.873	-1.194	-0.947	-0.39	-0.012	-0.62	1.116	0.845	0.309	0.06	0.033	-0.872	0.564	0.355	-1.093	-0.456	0.957	-1.039	-0.067	-1.056	-0.945	-0.243	-0.363	0.778	0.733	1.682	0.308	0.422	-0.503	-0.952	0.863	-0.867	-0.099	-0.177
CCNH	-0.398	-0.23	-1.381	-2.053	-0.442	-0.219	0.659	-0.598	1.25	0.007	0.024	1.881	0.196	-1.889	-1.638	-1.423	-1.437	-0.767	-1.968	-1.921	-0.841	0.342	-1.521	1.263	2.422	-1.281	-0.226	-0.403	-1.173	0.015	-1.671	-0.653	-1.254	-1.595	-0.803	-0.633	-1.568	0.525	-1.824	-0.482	0.739	-1.706	-1.411	-0.513	-0.116	-1.093	1.507	-1.442	-0.948
DNAAF4	-0.863	-0.882	-0.979	-0.934	-1.118	0.388	1.284	-0.705	-0.358	-0.937	-0.751	1.892	-0.764	-1.037	-0.939	-0.669	-1.111	0.018	-0.685	-0.657	-0.66	-0.427	0.538	0.611	-0.12	-0.898	-0.87	4.152	-0.328	0.24	-0.92	-0.922	-0.682	-0.586	0.752	-0.67	-0.668	-0.986	-0.283	-0.17	3.023	-1.084	-0.911	-0.644	0.3	-0.837	-0.487	-0.676	-0.487
JKAMP	-1.527	-0.724	-0.359	-0.89	0.968	-0.673	2.335	0.428	4.245	-0.588	0.064	1.095	-0.874	-1.221	-0.652	0.697	-1.598	-0.747	-0.756	-1.485	-0.277	-0.257	1.564	0.342	-1.299	-1.893	-0.041	2.454	-0.692	-2.02	-0.793	-0.665	-0.934	-0.245	2.607	1.9	-1.056	-0.934	-1.014	0.607	0.878	-1.516	-1.628	-1.271	-0.907	-0.904	0.108	0.157	-0.921
CCPG1	0.364	-0.554	1.587	-1.6	0.873	0.081	1.114	0.147	-0.958	-1.689	-1.522	-1.534	-1.323	-1.439	-1.553	-0.512	-1.689	-1.4	-0.612	-1.529	-0.918	0.136	-0.233	-1.014	0.603	-1.199	-0.771	0.388	-0.729	0.25	-1.481	-0.54	0.89	-0.671	0.567	1.564	-1.556	-1.131	-1.336	-0.561	-0.326	-0.177	-0.02	-0.309	-0.858	-1.035	1.838	-0.67	-1.246
PEMT	-1.024	0.559	-0.84	-1.034	-1.166	-0.658	-0.883	-1.173	-0.971	-0.849	-0.276	-0.877	-0.641	-0.54	0.638	1.876	0.635	0.282	-0.271	0.271	-1.268	-1.329	-0.749	-1.062	-0.715	-1.095	-1.482	-0.982	-1.342	-0.08	-0.777	-0.051	-1.183	-1.292	-1.306	-1.032	1.808	-0.987	1.535	-0.886	1.283	2.151	-1.697	-1.231	1.447	-0.883	-0.109	-0.069	-1.494
NEIL1	-1.085	0.791	-0.195	-0.979	-0.841	0.271	-0.796	-0.777	-1.146	-0.333	-1.073	-0.927	-0.981	-0.477	-0.672	2.771	-0.401	-0.032	-0.234	-0.461	-0.605	-0.276	0.238	-0.423	-0.689	-0.983	-1.088	0.774	-0.843	0.962	-0.643	-0.339	-0.65	-1.023	-0.113	-0.516	0.085	-0.864	0.139	-0.395	0.532	-0.269	-1.052	-1.008	0.818	-0.965	0.547	-0.986	-1.029
TRMT10A	-0.321	-0.623	-0.997	-1.372	-0.756	1.223	2.009	1.205	2.092	0.074	1.01	1.238	-0.383	-1.121	-1.355	0.132	-0.154	-0.819	-1.732	-1.331	-0.052	-0.38	0.815	1.503	-0.436	-0.391	-0.777	3.305	-0.905	-1.233	-0.997	-1.269	1.088	-1.113	0.97	-0.956	-1.481	0.235	-1.574	0.181	1.693	-1.471	-1.028	-0.711	-0.453	-1.032	-0.062	-1.124	0.69
ATP2C2	-0.906	-0.343	-0.563	-0.917	-0.796	-0.355	-0.491	-0.513	-0.904	-0.864	-0.621	-0.611	-1.003	0.001	0.481	0.562	-0.436	2.938	1.021	0.026	-0.809	-0.711	-0.179	-0.848	-0.905	-0.947	-0.97	1.166	-0.821	-0.947	-0.412	-0.56	-0.521	-0.849	-0.642	-0.907	0.616	-0.574	-0.468	-0.616	0.854	-0.763	-0.825	-0.943	0.455	-0.875	-0.674	-0.887	-0.356
NCBP1	0.864	1.257	-0.558	-0.992	0.151	-0.983	1.96	1.826	-0.898	-0.388	-0.356	3.987	0.563	-0.896	0.124	-1.449	-0.421	-1.118	-0.759	-0.779	-1.084	-1.377	0.073	0.226	-0.687	-0.921	2.879	-0.536	0.939	-0.933	-1.763	-0.248	-0.474	-0.033	0.419	0.032	-0.562	-0.423	-1.16	-1.147	-0.217	-1.426	0.084	0.735	-0.876	-0.702	-0.53	-0.442	-0.362
PARK7	-1.214	-1.014	-2.182	-1.124	-1.247	0.066	-0.718	-1.36	1.009	-1.367	0.607	0.003	-0.772	-1.53	-0.258	0.6	0.493	-0.443	-1.727	-1.192	-1.211	-2.08	-2.234	0.959	0.753	0.077	-0.015	-0.859	-1.557	0.21	2.334	0.396	0.615	-1.703	-1.095	-1.498	-1.196	-0.066	-1.092	-1.724	-0.344	-0.288	-1.273	-1.614	1.12	-0.497	-1.177	-1.118	-1.346
FAM76A	1.371	-0.594	-0.615	-1.067	-0.405	0.557	0.596	-0.303	-0.357	-0.073	-0.141	0.849	0.018	-1.394	-1.648	0.405	-0.708	-1.399	-1.04	-1.492	-0.833	-1.698	1.517	0.991	0.759	0.68	0.076	1.989	-0.354	0.05	-0.738	-1.388	-0.07	1.212	1.616	0.292	-0.931	0.833	-1.813	0.349	0.679	-0.881	-0.722	-1.536	-0.075	-0.292	-0.128	-0.882	-1.632
SETX	1.221	-0.051	1.859	0.349	2.609	-0.828	0.309	1.119	-1.64	-0.34	-1.336	-0.036	-0.739	-0.82	-0.569	-0.495	-1.568	0.73	0.954	-0.516	-0.444	-1.104	0.73	0.575	-0.762	-1.323	2.285	1.03	1.486	-1.382	-1.71	-0.324	0.16	-0.461	3.129	1.997	-1.106	-1.048	-0.747	-0.902	0.522	-0.894	-0.128	1.482	-0.919	0.008	1.56	-0.215	-0.139
AVEN	-1.073	-0.336	-0.351	-1.425	-1.221	0.922	0.871	-1.295	-0.832	-0.993	-0.488	2.437	-0.682	-1.08	-1.333	-0.382	-0.369	-1.528	-1.739	-1.66	-1.083	0.155	-0.979	-0.652	-0.668	-1.425	-0.039	-1.073	-0.797	0.427	-0.29	3.467	1.067	-0.976	-1.136	-0.392	-1.291	0.387	-1.4	-1.85	0.113	0.325	-0.893	-1.452	0.17	-1.379	-0.674	0.563	-1.33
TMED6	-0.615	-0.332	-0.636	-0.509	-0.557	-0.487	0.444	-0.567	-0.616	-0.605	-0.648	-0.515	-0.609	-0.295	-0.549	-0.437	-0.583	-0.556	-0.077	0.296	-0.625	-0.601	-0.435	-0.524	-0.127	-0.631	-0.598	4	-0.595	-0.407	-0.381	-0.577	-0.617	-0.598	-0.628	-0.614	0.022	-0.617	-0.032	-0.499	1.21	-0.064	-0.642	-0.636	-0.008	-0.642	-0.225	-0.609	-0.553
ZNF415	-0.314	0.1	-0.67	-0.239	-0.141	1.925	0.348	-0.379	0.054	-1.142	-0.801	-1.557	-0.814	-0.689	0.616	1.751	-0.867	0.022	-0.815	-0.846	-1.212	-0.462	-0.605	-1.335	1.955	0.387	1.087	-0.23	-0.914	1.502	-0.471	-1.134	0.164	-0.285	1.949	-1.349	-1.478	-0.736	-0.724	-0.131	-0.513	-0.894	-2.274	-0.263	0.623	0.321	0.028	-1.222	1.145
HS3ST3A1	-0.485	-0.578	0.079	-0.603	-0.3	-0.593	-0.514	-0.517	-0.599	-0.562	-0.542	-0.518	-0.529	-0.346	-0.537	-0.529	-0.487	-0.454	2.575	-0.509	-0.596	-0.61	-0.493	-0.469	-0.605	-0.505	-0.545	-0.307	-0.607	-0.455	-0.58	2.785	-0.34	-0.57	-0.585	-0.58	-0.51	0.165	0.639	-0.452	-0.508	-0.51	-0.506	-0.536	-0.598	-0.588	-0.072	-0.268	-0.538
JHY	-0.964	-0.246	-0.388	-1.183	-1.159	-0.644	-0.762	-1.028	-0.943	-0.849	-1.126	-0.988	-1.139	-0.553	-0.333	-0.536	-0.924	-0.681	-0.453	-0.467	-1.18	-0.928	-0.738	0.252	-0.805	-0.398	-0.542	4.621	-0.795	-0.458	0.905	-0.607	-1.162	-0.833	2.449	0.987	-0.323	1.216	-0.087	-0.375	3.337	-0.494	-0.739	-1.174	0.947	-1.016	0.101	-1.031	0.03
RABEP2	-0.809	0.282	-0.329	0.643	-1.412	1.032	-1.836	-1.52	0.362	0.04	-1.489	-1.272	-1.391	-0.23	-0.95	1.819	0.381	-0.183	-0.579	-0.545	-1.474	-0.631	-0.374	0.508	-0.333	-1.41	-1.512	-0.285	-0.378	1.058	1.611	0.575	-1.591	-1.063	0.479	-0.868	-0.738	-0.237	-0.096	-0.229	-0.349	2.504	0.165	-0.765	3.746	0.316	-1.128	-0.966	-1.646
PDF	0.17	3.014	-1.112	6.296	-1.614	0.136	-0.375	-0.491	-0.652	-1.581	-0.593	0.601	0.174	-1.554	-0.672	-0.785	2.241	1.503	0.026	-0.785	2.698	-1.294	-0.744	-1.202	-1.534	-0.339	-1.169	-1.118	-0.386	2.622	-1.01	0.078	3.836	-0.176	-1.012	-1.175	0.703	-1.443	-0.637	-1.192	-0.443	-1.192	-0.437	-1.001	-1.465	-0.76	-1.095	1.386	2.128
ZNF841	-0.223	-0.17	-0.172	-0.779	-0.74	-0.175	-0.979	-0.613	-0.644	-0.744	-1.067	-0.091	-0.628	-0.662	0.233	1.622	-0.765	0.456	-0.74	-0.58	-0.553	0.702	-0.626	-1.004	0.962	0.095	-1.008	-0.703	-0.901	-0.244	-0.005	-0.447	-0.63	0.523	-0.545	0.238	-0.64	-0.26	-0.475	0.356	-0.397	-0.248	-0.489	-0.553	2.167	1.4	0.897	-1.182	-0.284
AFF3	0.235	-0.989	0.055	-0.866	-0.589	-0.412	-0.464	-0.73	-0.91	-0.881	-0.888	1.002	-0.684	0.249	-0.172	-0.772	1.093	-0.786	1.615	1.055	-0.858	-0.594	1.496	-0.917	-0.769	-0.771	-0.708	-0.12	-0.668	-0.956	-0.376	3.115	-0.544	-0.326	0.116	-0.05	-0.002	0.211	0.276	-0.941	0.135	0.651	-0.694	-0.466	-0.252	-0.552	-0.297	-0.398	-0.008
CA5B	2.417	1.032	-1.093	-1.172	0.841	1.157	0.905	1.276	-1.248	-0.256	-0.202	-0.296	-0.791	-0.746	-0.811	0.685	-0.7	-1.199	-0.372	-0.89	-0.609	-0.777	-1.14	-0.866	0.039	0.368	-1.265	0.114	-0.71	1.063	-0.304	-0.852	-0.688	-0.437	-0.923	0.683	-1.296	-0.251	-0.552	-1.121	0.121	-0.295	-1.66	-1.266	0.207	-0.786	0.443	-1.238	-0.983
COX18	-0.496	1.799	-0.786	-0.311	-0.326	-0.694	3.353	1.538	-0.825	-0.697	0.219	0.249	-0.904	-1.797	-1.159	-0.988	-0.514	-1.347	-1.693	-1.502	-0.57	1.182	-0.714	0.418	0.343	0.013	0.033	-0.598	-0.098	-0.396	-1.225	0.087	1.149	-1.234	-0.522	0.306	-0.771	-0.23	-1.146	-1.377	0.214	-1.76	-1.21	-1.465	-0.362	-0.756	-0.374	-1.017	-2.215
DCAKD	-1.71	-0.004	-1.56	-1.541	-0.247	0.666	-1.117	-0.963	-1.369	-1.495	-1.469	0.887	-0.33	1.044	1.1	0.724	-2.055	2.053	-0.856	0.556	-1.564	-0.515	-0.892	-0.726	0.112	-1.838	0.739	-1.245	-0.815	0.927	-1.326	-0.553	0.266	-2.038	0.329	-1.468	2.508	-0.667	3.01	-0.946	-0.01	-1.517	0.316	-1.207	-0.004	-0.196	-1.332	-1.044	-1.166
APRT	-0.443	1.031	-1.42	0.677	-1.133	0.982	-1.269	-0.888	-0.065	-0.924	-0.688	0.287	-0.797	-1.462	-0.831	1.189	0.181	0.652	-1.052	-0.672	-0.898	-0.303	-0.922	-0.486	-0.358	-1.212	-1.444	-1.45	-1.183	1.165	0.283	0.243	-0.232	-1.352	-0.374	-1.001	-0.323	-1.231	-0.575	-1.52	0.448	1.75	-1.223	-1.132	3.281	-0.923	-1.298	-0.104	-0.816
STIM1	-0.148	0.201	-0.811	-1.703	-0.008	-0.901	0.078	-0.712	-1.53	-0.947	-1.202	-1.815	-1.047	2.286	2.548	-0.556	-1.241	0.323	3.2	1.191	-0.685	-0.556	-0.02	-1.673	-1.085	-0.651	-0.906	1.387	-1.032	-1.296	-0.411	0.427	-0.674	-1.173	0	1.574	1.998	0.348	1.153	-1.274	0.659	0.524	-1.24	-1.223	-0.374	-1.547	-0.419	-1.234	-1.095
USP43	-0.772	-0.33	-0.719	-0.733	-0.148	-0.916	0.133	-0.413	-0.985	-0.286	-0.927	0.961	-0.957	1.223	1.033	-0.561	-0.544	-0.254	0.511	-0.014	-0.862	-0.993	0.082	-0.818	-0.994	-0.918	-1.028	0.813	-0.983	-0.359	-0.172	-0.859	-1.029	-0.94	-0.396	0.339	-0.284	-0.814	0.645	-0.684	1.133	-1.098	-1.001	-1.053	0.431	-0.978	0.907	-0.72	-0.917
C19orf24	-1.217	0.779	0.222	-1.074	-0.975	0.644	-1.24	-0.988	-0.373	-0.896	-0.62	-0.958	-1.047	0.466	0.189	1.649	-0.407	1.388	0.466	0.338	-1.231	-1.419	-0.786	-0.673	-0.5	-0.635	-0.499	0.003	-1.465	0.092	1.271	0.006	0.12	-1.303	-0.751	-0.356	-0.431	-0.409	0.038	-1.401	-0.256	2.483	-1.115	-1.2	2.407	-0.952	-0.97	-0.677	-0.685
GABARAPL2	0.546	-0.433	0.466	-0.441	1.461	-0.161	0.064	-0.017	-0.752	-1.656	0.733	-1.378	-0.723	-2.327	-0.903	-0.494	-2.126	0.254	-1.107	-1.725	0.39	0.288	-1.168	-1.308	-0.656	-0.83	-0.248	0.558	-0.713	1.381	-1.801	0.483	1.273	-0.839	0.963	0.744	-2.043	-1.187	-1.078	-1.779	1.019	-0.169	-0.954	-0.66	-1.375	-1.07	0.413	-0.026	-2.263
MSANTD3	-0.759	0.42	-0.726	-1.238	-0.53	0.451	-0.011	0.747	-1.915	-0.857	-0.074	2.944	-0.888	-1.205	-1.392	-1.321	-0.443	-1.826	-1.831	-1.774	-1.463	-1.455	0.273	-0.217	-1.022	-0.753	2.218	-0.515	-0.467	1.039	-0.461	0.612	-0.418	-1.22	-0.449	1.114	-1.468	0.049	-1.75	-1.21	-1.012	-0.94	-1.135	-0.743	-0.723	0.61	3.772	0.153	0.604
C14orf28	-0.991	0.098	-0.93	-0.764	-1.117	2.006	0.308	-0.424	-1.337	-0.627	-0.499	-0.101	-0.399	-1.835	-1.855	-0.128	-1.638	-1.697	-1.723	-1.742	-0.869	-0.103	1.043	-0.117	0.63	-0.946	-0.484	-1.019	-0.802	1.025	0.481	-0.655	-1.245	-0.647	-0.6	-0.216	-1.849	-1.042	-1.808	0.07	0.113	0.296	-1.803	-1.028	-0.667	-0.012	1.033	-0.623	-1.215
ABCD3	1.011	0.234	-0.342	-0.352	0.802	-1.118	2.243	1.961	-0.655	-0.69	-0.661	-1.561	-0.648	-0.524	-0.649	-0.097	0.353	-0.924	0.053	-0.921	-0.274	-0.466	-0.598	-0.415	-1.512	-0.132	0.643	0.69	-0.502	-0.862	-0.543	-1.333	1.589	-0.123	-0.651	0.754	-1.008	0.51	-1.415	-0.207	0.716	-1.415	-0.668	-1.155	-0.525	-1.155	-0.4	-1.029	-0.181
EXPH5	-0.734	1.741	-1.021	0.088	-0.233	-0.842	-0.183	-0.42	-0.25	-1.046	-1.404	0.465	-1.289	-0.545	-1.069	-0.965	-0.422	-1.356	-1.104	-1.31	-0.599	-0.211	-0.034	-0.642	-0.452	-0.306	-0.473	0.184	-1.032	1.592	-0.942	-1.075	-0.401	-1.3	0.576	0.681	-0.753	1.771	-1.404	-0.686	-0.296	-1.571	-1.307	-0.571	-0.727	-0.989	0.015	-1.544	0.358
ZNF547	-0.753	-0.004	-0.834	-0.653	-0.736	0.865	-0.488	-0.777	-0.189	-0.21	-0.846	-0.254	-0.617	-0.667	-0.026	2.617	-0.939	-0.118	-0.98	-0.543	-0.76	-0.533	-0.267	0.643	0.345	-0.526	-0.95	-0.25	-0.658	0.326	-0.006	-0.577	-0.436	-0.363	-0.568	-0.388	-0.85	-0.381	-0.304	0.122	-0.136	-0.626	-0.856	-0.442	0.889	-0.358	-0.635	-0.948	-0.49
PMM1	-1.456	0.813	-1.187	-1.306	-1.086	-0.284	-0.649	-1.005	-1.116	-1.017	-0.843	-1.283	-1.28	0.334	-0.277	2.188	-1.216	3.699	1.6	0.667	-1.319	-1.282	-0.116	-1.276	-0.436	-1.49	-0.699	1.299	-1.137	-0.754	0.85	-0.339	-1.276	-1.095	-0.28	-0.94	1.597	-1.081	0.779	-0.685	2.149	0.02	-1.36	-1.383	0.9	-1.411	0.082	-1.28	-1.148
LIX1L	-0.253	0.239	0.216	-0.737	0.434	1.205	-0.93	-0.436	-0.515	-0.69	-0.339	0.538	-0.678	-0.687	-1.015	-0.187	-0.842	-0.591	-0.561	-0.726	-0.728	-0.329	0.95	-0.495	-0.663	-0.894	0.729	-0.32	-0.796	0.263	0.043	-0.035	-0.389	-0.35	1.574	0.174	-0.598	-0.438	-0.431	-0.35	-0.474	0.164	-0.894	-0.538	-0.489	-0.158	1.111	0.027	-0.06
POTED	-0.353	-0.353	-0.353	0.008	-0.353	-0.353	-0.353	-0.052	-0.353	-0.353	-0.353	-0.353	-0.353	-0.353	-0.353	-0.353	0.003	-0.353	-0.353	-0.353	-0.079	0.016	0.645	-0.353	-0.353	-0.353	-0.353	-0.353	-0.353	-0.353	-0.353	-0.353	-0.353	-0.353	1.518	-0.037	-0.353	-0.353	-0.353	-0.353	0.467	-0.353	-0.353	-0.353	1.41	-0.353	0.044	-0.04	-0.353
MTMR6	-0.894	-0.309	-0.184	-0.204	1.014	-0.468	1.477	1.102	-0.962	-1.128	-0.059	-1.102	-0.656	-1.36	-1.47	-1.324	-0.656	-1.617	-1.188	-1.718	0.597	-0.905	0.146	-0.93	-0.009	-0.998	1.442	1.557	-0.244	-0.634	-1.381	-1.257	-0.07	1.101	0.853	1.563	-1.692	-1.558	-1.749	-0.7	0.462	-0.163	-0.829	0.582	-0.935	-0.933	1.374	-0.366	-1.827
CRAT	-0.727	-0.853	-0.443	-1.106	-0.423	-0.716	-1.062	-0.078	-0.883	-1.002	-0.349	-1.357	-1.238	2.977	0.642	-0.726	-1.129	-0.16	0.54	1.037	-1.126	-1.22	-0.353	-1.318	-1.251	-1.106	-0.304	-0.977	-0.703	0.602	-0.693	3.287	-0.279	-1.21	0.529	0.475	0.267	-0.461	0.685	-1.111	-1.086	-0.592	-1.308	-1.016	0.157	-0.942	-0.429	-0.971	-1.287
PTPMT1	-2.277	-0.742	-1.805	-1.107	-1.729	-0.42	-0.162	-0.907	-2.2	-1.854	-0.102	0.168	0.447	-1.117	-0.989	-0.301	-0.796	0.879	-1.81	-0.75	-0.467	-1.253	-0.9	-2.568	-0.791	1.303	-0.951	1.163	-1.714	0.479	0.125	-0.213	-1.744	-2.092	-0.728	-1.398	-1.089	2.663	-0.112	-1.925	0.347	0.434	-1.864	-0.735	2.434	-2.115	-1.324	-1.512	-0.789
TNFAIP8L1	-0.718	-0.305	-0.242	-0.371	-0.302	-0.572	-0.044	0.05	-0.446	-0.798	0.262	-0.621	-0.912	-0.483	-0.045	-1.016	-0.724	2.239	2.653	1.697	-0.404	-0.788	1.519	-0.575	-1.011	-0.388	-0.561	6.251	-0.549	0.103	-0.733	-1.127	0.771	-0.553	1.389	-0.244	0.12	-0.109	2.663	-0.554	2.06	-0.666	0.06	-0.558	-0.443	-0.312	-0.799	-0.444	0.099
MPDU1	-2.083	-1.246	-1.644	-1.04	-0.817	-0.515	0.266	0.014	-1.984	-2.127	-1.405	1.24	-1.718	-0.831	-0.899	0.594	1.316	1.901	-0.153	1.074	-1.233	-1.81	-0.323	-1.298	-1.376	-1.863	-1.031	-0.202	-2.353	-1.127	0.183	-0.227	-1.763	-1.311	-1.008	1.603	-0.185	-1.673	0.029	-1.031	-0.532	-0.377	-1.797	-1.427	0.527	-1.668	-1.21	1.891	-0.848
TNFSF12	-1.072	-0.043	0.033	-1.17	-1.116	0.547	-0.999	-0.566	-1.231	-0.711	-0.416	-1.367	-0.538	0.319	-1.15	3.075	-1.094	-0.842	-0.22	-0.613	-1.317	-1.016	-0.603	-1.082	-0.254	-1.177	-0.479	-0.369	-1.229	3.023	0.249	-0.222	-0.828	-0.864	0.776	0.176	-0.437	-0.808	-0.143	-1.02	-0.579	2.114	-1.451	-0.976	1.237	-0.871	0.195	-0.241	-1.086
ZNF235	-1.358	-0.304	-0.371	-0.18	-0.651	1.013	0.549	0.366	0.257	-1.346	-1.394	1.118	-0.403	-0.921	-0.549	1.411	-0.81	-1.692	-0.901	-1.066	0.651	0.604	0.771	-1.636	0.45	-0.284	-0.404	-0.664	-1.037	-1.036	-1.071	0.685	-0.425	-0.026	-1.139	0.38	-1.266	-0.962	-1.41	2.297	1.083	-0.428	-0.272	-0.211	0.163	1.939	-0.361	-1.086	1.308
FBXW2	1.69	0.454	-0.912	-1.364	1.696	-0.736	0.562	1.936	-2.038	-0.708	0.519	3.963	0.239	-0.27	1	-0.939	-1.753	-0.559	0.108	-0.347	-1.298	-1.431	1.093	-0.175	-0.548	-1.227	1.269	0.211	1.482	-1.689	-1.717	-1.079	-0.837	-0.166	-0.096	1.236	-0.006	-0.742	-0.516	-0.989	0.492	-0.915	-0.263	1.717	-1.998	0.768	0.237	-1.43	-0.71
CASP6	-0.828	-0.263	-0.422	-1.034	-0.866	0.418	1.282	0.021	-1.283	-0.477	-0.829	0.332	-0.391	-0.744	-0.396	0.141	0.33	-0.253	0.362	-0.076	0.503	0.062	0.876	-0.138	-0.762	-0.881	-0.934	0.347	-0.035	-0.692	1.286	-0.571	2.041	-1.711	-0.948	0.431	0.081	-0.047	-0.768	-0.466	-0.663	-1.921	-0.765	-0.857	-1.028	-1.016	-0.329	-0.444	1.533
C10orf113	-0.38	-0.38	0.055	-0.38	0.068	-0.38	-0.38	-0.38	-0.38	-0.38	-0.38	-0.38	-0.38	-0.38	-0.38	0.775	-0.38	-0.38	-0.38	-0.38	-0.38	-0.38	-0.38	0.969	-0.38	-0.38	-0.38	-0.38	-0.38	-0.38	-0.38	-0.38	-0.38	-0.38	-0.38	0.019	-0.38	-0.38	-0.38	-0.38	0.654	-0.38	-0.38	-0.38	-0.38	-0.38	0.121	0.015	-0.38
ARFIP1	0.549	-0.298	0.326	-0.937	0.209	-0.241	2.175	-0.526	-0.418	0.155	-0.219	-1.003	-0.693	-1.934	-1.493	0.524	-0.873	-1.75	-1.56	-1.965	-0.025	1.202	0	0.014	-0.99	-1.357	-1.379	0.242	-0.93	-0.489	-0.404	-1.295	-0.047	-0.728	-0.05	-0.208	-1.795	-0.075	-1.924	-0.406	0.826	-1.344	-0.891	-0.139	-0.504	-0.867	1.453	-0.987	-1.705
CASP3	0.207	0.687	0.254	-0.842	-0.015	-1.311	1.912	1.955	-0.819	-0.062	-0.678	-0.051	0.188	-1.456	-1.178	-1.412	0.498	-1.26	-1.673	-1.123	0.582	-0.314	-0.393	0.411	-1.617	-0.501	0.679	-0.339	0.356	-0.934	-1.585	-1.321	1.379	-0.605	-0.012	0.271	-1.969	4.418	-1.877	-0.517	-0.539	-0.684	-0.947	0.065	-0.398	-1.138	-0.583	-0.659	-1.637
HMOX2	-1.545	0.34	-1.378	-1.609	-1.215	0.265	-0.925	-1.13	0.015	-0.763	-1.327	-1.357	-1.136	0.113	1.316	0.529	2.892	1.775	0.243	0.375	-0.854	-1.255	-1.274	-0.62	-1.636	-1.793	-1.099	0.147	-0.657	1.139	3.496	1.132	-0.723	-1.714	-1.314	-1.679	0.217	-0.604	0.473	-1.115	-0.575	1.067	-1.366	-1.854	1.521	-1.407	-1.247	-0.75	-1.603
OAZ1	-2.496	1.762	0.94	-1.045	-0.113	0.375	-1.555	-0.736	-1.11	-2.024	1.717	-1.23	-1.044	-1.312	-0.536	-0.069	-0.885	1.855	0.235	-0.966	-1.859	-2.588	-0.744	-2.055	-1.167	0.299	-1.062	-0.772	-2.371	0.536	3.014	2.2	4.059	-1.801	-1.025	-0.64	-0.908	0.846	-0.89	-2.096	-0.065	3.483	-1.813	-1.722	2.428	-0.725	-0.052	-0.17	-1.277
ERP44	0.593	-1.104	-0.774	-1.227	-0.466	-0.732	1.116	-0.516	-1.44	-0.097	-0.197	-0.563	-1.218	-1.924	-1.875	-0.948	-1.228	-1.784	-1.922	-1.781	-1.172	-1.022	-0.693	0.572	-0.016	-0.932	-0.679	-0.948	-0.297	2.027	-1.027	0.685	-1.17	-1.304	-0.511	0.07	-2.114	-1.152	-2.041	-0.79	0.117	-0.5	-1.526	-0.456	0.862	0.232	1.926	-1.212	-0.384
INAFM1	-0.569	-0.594	-0.76	-0.938	-0.94	0.836	-1.126	-0.928	-0.135	-0.286	-0.251	-0.83	-0.789	-0.639	-0.757	1.991	-0.798	-0.298	-0.51	-0.936	-1.001	-0.703	-1.04	-0.664	0.781	-0.058	-0.481	-0.898	-1.054	3.378	0.669	1.651	-0.309	-0.388	-0.659	-0.71	-0.985	-0.708	-0.369	-0.413	-0.67	2.118	-0.311	-0.956	1.625	0.086	-0.854	-0.565	-0.227
SPRED1	0.068	-0.452	-0.684	-0.99	1.466	-1.015	0.721	-0.318	-0.954	0.991	-1.256	0.935	-0.942	-0.88	-0.835	-1.354	-1.896	-1.666	-0.484	-1.512	0.489	0.65	-0.561	-0.43	-1.115	-1.964	2.272	0.199	1.104	0.029	-1.118	1.461	-1.089	2.127	-0.667	-0.396	-1.111	-0.712	-1.274	-0.035	0.017	-0.405	0.469	-0.727	-0.868	-1.116	1.732	0.549	-1.869
SH3GLB1	1.278	-1.01	-0.468	-0.431	0.323	0.179	-0.102	-0.623	-0.722	-0.286	-1.609	-0.487	-0.848	-0.994	-1.347	-0.839	-1.206	-1.983	-1.572	-1.939	-0.791	-0.463	-0.389	-0.191	-1.875	-0.637	-0.283	-1.037	-1.242	-0.186	-0.047	1.119	0.385	-0.736	-0.804	0.129	-2.102	0.69	-1.856	-1.812	-0.505	-0.078	-1.972	-0.842	-0.167	-1.211	2.487	-0.913	-0.134
SNX1	-1.303	-0.798	-1.773	-3.186	-0.183	0.079	-0.483	-0.416	0.74	-1.153	1.535	0.559	-2.081	-1.201	0.199	0.704	2.212	0.432	0.101	0.405	1.89	2.048	0.848	0.135	0.859	-3.225	-0.369	-0.525	0.082	-1.146	-2.88	-1.804	-0.071	0.501	-1.625	-0.128	-0.057	-2.041	1.592	-1.031	0.834	-0.871	-0.622	6.488	-0.979	-2.076	0.493	0.978	-1.896
PHLDB3	-0.782	-0.97	-0.511	-0.859	-0.233	-0.438	-1.163	-0.938	-0.351	-0.44	-1.06	-0.633	-0.573	0.248	-0.105	1.461	-0.681	0.333	0.056	-0.594	-0.931	-0.407	-0.312	-0.912	-0.418	-0.743	-0.558	0.795	-0.444	1.848	-0.561	1.139	-1.338	-0.454	0.207	-0.942	-0.315	-0.842	-0.079	-0.397	0.455	-0.358	-0.738	-0.874	1.943	-0.868	-0.442	-0.723	-0.314
SLC25A17	-1.992	0.552	-1.765	-0.19	-0.619	2.306	0.567	-0.153	1.211	0.634	0.92	0.268	-1.369	-1.357	-1.232	0.556	-1.789	-1.303	-1.742	-1.956	1.31	0.834	0.456	-1.485	-0.968	-0.838	-0.224	0.545	-2.622	-0.537	0.858	0.56	1.5	0.246	0.652	-0.336	-1.055	-0.758	-1.795	0.488	1.338	-1.822	-0.917	-1.334	-0.263	-1.302	-0.312	-1.697	-0.33
KIAA0586	1.106	0.82	-1.37	-0.278	0.207	-0.145	0.684	1.194	0.556	-0.763	0.062	2.914	-1.002	-0.725	-0.495	-0.766	-0.741	-0.311	-0.255	-0.808	-0.186	-0.913	2.153	-0.16	-0.99	-1.664	1.151	0.596	0.939	-0.025	-0.816	-0.475	-0.925	0.296	2.718	1.73	-0.688	-1.457	-0.453	1.216	0.175	-0.836	-1.16	-0.68	-1.263	-0.709	-1.144	1.619	0.816
POLR3GL	-1.664	-1.097	-1.03	-1.404	-1.941	3.55	-1.142	-0.902	-1.117	-2.248	-0.233	-1.093	-1.616	-1.113	-1.354	2.369	-1.893	-0.414	-0.691	-1.392	-2.102	-1.181	-0.846	-0.938	1.227	-1.941	1.467	0.124	-1.959	1.702	0.852	-1.542	-2.039	-1.711	0.298	-2.39	-1.299	-0.182	-1.094	-1.045	-0.154	0.816	-1.113	-0.978	0.962	0.824	-0.191	-1.505	-1.027
TVP23C	-1.082	0.011	0.207	-1.327	0.004	-0.272	1.948	-0.512	-1.17	-1.143	-1.4	0.01	-1.314	-1.45	-0.591	-0.216	-0.99	-1.042	-1.126	-1.108	-0.828	-1.15	-0.19	-0.928	-0.767	-1.332	-0.518	0.144	-1.394	0.233	-0.94	-0.227	-0.972	-1.175	1.532	0.516	-1.363	-0.945	-1.336	0.67	1.824	-1.254	0.046	-1.243	1.657	-1.228	2.201	-1.2	-1.593
PPCDC	-1.782	-0.596	-1.133	-1.927	-1.178	0.831	-0.306	-0.158	0.691	-1.674	0.124	0.603	-0.532	-0.443	-1.312	1.175	0.549	-0.112	-0.472	-0.885	-0.575	0.114	-0.167	0.014	-0.977	-0.544	-0.75	-0.734	-1.456	2.078	-0.423	-0.777	-0.063	-1.655	-1.056	-1.313	-1.1	0.097	-1.065	-0.1	-0.039	1.383	-1.175	-1.741	2.069	-1.44	-0.689	-1.166	-0.884
GPT2	-0.033	0.805	-0.639	-0.651	-0.243	-0.446	-0.768	-0.395	-0.663	-0.549	-0.203	0.241	-0.193	-0.634	-0.157	-0.507	0.012	-0.1	-0.011	0.002	0.126	-0.727	-0.237	-0.908	-0.915	-0.533	-0.45	-0.571	-0.346	-0.73	-0.097	-0.484	0.159	-0.037	-0.702	-0.773	0.265	-0.434	-0.371	-0.465	-0.291	-0.056	-0.273	-0.536	0.501	-0.108	0.024	-0.176	-0.645
KCTD11	-0.7	0.115	-0.204	-0.359	0.675	-0.245	-0.667	-0.443	-1.821	-0.785	-1.405	-1.537	-1.981	0.862	-0.46	-0.387	-0.321	1.087	-0.967	0.35	-1.456	-2.028	-0.259	-1.344	0.169	-1.952	1.558	-1.002	-1.761	2.677	-0.304	2.435	-1.481	-0.47	0.345	-0.773	-0.714	-1.14	0.804	0.495	-0.606	0.645	-0.489	-1.672	-0.025	-1.421	3.354	2.955	-2.005
C16orf78	-0.287	-0.287	-0.287	-0.287	0.108	-0.287	-0.287	0.048	-0.287	-0.287	-0.287	-0.287	-0.287	-0.287	-0.287	-0.287	-0.287	-0.287	-0.287	-0.287	-0.287	-0.287	0.084	-0.287	-0.287	-0.287	-0.287	-0.287	0.047	-0.287	-0.287	-0.287	-0.287	0.062	-0.287	-0.287	-0.287	-0.287	-0.287	-0.287	0.17	-0.287	0.112	-0.287	-0.287	0.115	-0.287	0.062	-0.287
RNFT1	-1.582	0.776	-0.555	-1.181	-1.122	-0.86	2.252	0.624	-1.315	-1.771	-1.538	-0.359	-0.569	-0.786	-0.783	-0.576	-0.956	-0.732	-0.821	-0.326	1.413	-1.019	-0.477	-0.661	-0.8	-0.696	-0.278	0.799	1.919	-1.794	-0.335	-0.724	-0.46	-0.963	1.384	1.465	-0.692	-0.906	-1.026	1.773	0.414	-1.566	-0.492	-0.65	-0.06	-0.729	0.972	-0.433	0.672
RALGAPB	2.036	0.849	3.201	4.705	1.306	-0.886	-0.2	0.327	-0.579	0.111	0.195	-1.468	1.089	-1.426	-0.282	-0.703	-0.235	-2.062	-0.736	-1.48	1.141	0.527	2.36	-0.058	-0.321	-0.139	-1.074	-0.128	0.522	-1.772	-1.367	-1.213	0.215	1.055	1.6	-0.93	-1.765	1.684	-1.817	2.417	0.062	-0.597	3.704	2.524	-0.887	0.634	-0.961	-0.127	1.43
HS3ST3B1	-0.54	-0.574	-0.112	-0.659	-0.213	-0.645	-0.569	-0.533	-0.647	-0.575	-0.55	-0.54	-0.573	-0.198	-0.548	-0.571	-0.57	-0.455	2.612	-0.471	-0.631	-0.655	-0.5	-0.517	-0.654	-0.546	-0.573	-0.234	-0.638	-0.452	-0.647	3.345	-0.403	-0.574	-0.544	-0.609	-0.363	0.126	0.579	-0.511	-0.524	-0.479	-0.561	-0.517	-0.639	-0.634	-0.042	-0.187	-0.555
PLEKHJ1	-2.031	-0.157	-1.743	-0.611	-0.629	-0.907	-0.541	-1.168	-0.779	-1.816	0.093	0.866	-1.421	0.977	0.707	0.02	-0.235	0.853	0.163	1.588	-1.309	-2.009	0.109	-1.012	-1.758	-2.083	-1.033	-0.203	0.175	-1.649	0.528	0.353	-1.046	-1.619	-0.374	-0.193	1.739	1.491	0.325	-1.875	0.429	-0.446	-1.559	-1.846	1.516	-1.736	-1.065	-0.67	0.506
LYL1	-0.447	-0.878	-0.131	-0.898	-0.834	0.411	-0.849	-0.473	-0.685	-0.339	-0.104	-0.903	0.369	-0.555	-0.781	0.961	-0.604	0.114	0.637	0.117	-0.805	-0.822	-0.767	-0.351	-0.39	-0.125	-0.777	-0.604	-0.591	0.31	0.549	0.011	0.133	-0.304	-0.709	-0.673	-0.567	-0.534	0.69	-0.511	-0.748	2.1	-0.935	0.255	0.666	-0.064	-0.504	0.119	-0.462
RPL27	-1.542	-0.082	-1.817	-0.782	-1.085	-0.849	-0.32	-1.482	-0.558	-1.28	0.58	2.72	2.208	-0.338	-1.392	0.703	-0.647	0.029	-1.651	-0.324	-1.634	-1.142	-1.13	0.762	1.4	-1.657	-0.066	-1.891	-2.372	1.055	0.148	-0.283	-1.263	-1.668	-0.444	-0.809	0.96	-1.497	-0.717	-1.388	-0.218	-0.155	-2.194	-0.323	0.608	0.133	0.402	-1.189	-1.038
RPL11	-0.578	-0.836	-1.769	0.407	-1.158	-0.619	-0.094	-1.55	1.985	-0.768	0.146	2.513	0.302	-1.308	-1.58	0.348	0.819	-0.653	-1.71	-1.223	-1.421	-1.381	-1.192	0.802	1.922	-0.73	-0.658	-1.42	-1.245	1.487	-0.352	-0.839	-1.007	-0.871	-0.729	-1.129	-0.504	-0.62	-1.113	-1.252	0.416	-0.016	-1.515	-1.275	-0.052	-1.157	0.224	-1.096	-0.393
C16orf46	0.574	-0.22	-1.142	0.418	0.079	-1.041	-0.014	-0.358	-0.462	-0.925	-1.177	-0.231	-0.805	-1.191	-0.208	-0.88	-1.302	-0.032	-0.049	-0.53	-0.238	-0.387	1.862	-0.677	-0.786	-1.222	-0.749	5.927	-0.465	-0.887	-0.762	-0.94	-0.077	-0.847	1.808	-0.642	-0.205	-1.009	0.111	-0.624	2.335	-1.218	-1.118	-0.942	-0.059	-0.685	0.079	0.355	-0.325
GTF2A2	-1.46	-0.883	-0.084	-1.492	-0.52	0.466	0.661	-0.704	-0.136	-0.653	0.192	1.412	-0.935	-2.075	-1.935	-0.782	1.394	-1.999	-2.16	-2.187	-0.699	-0.498	-0.736	0.849	0.5	-0.619	0.06	-0.437	-1.22	-0.543	-0.566	0.999	-0.081	-0.933	-0.105	-0.594	-2.284	-0.924	-2.235	-0.649	-0.515	-0.674	-1.085	-0.221	0.65	-1.163	0.235	-0.121	-1.215
WDR31	0.927	-0.144	-0.511	-1.197	0.311	-0.428	0.591	-0.052	-0.898	-1.209	-0.765	0.305	-0.648	1.273	0.413	-0.544	-0.961	2.369	1.896	1.696	-0.635	-1.059	1.706	-0.527	-0.726	-0.967	-0.356	3.843	-0.057	-0.599	-1.351	-1.117	-0.379	-0.779	2.906	-0.928	3.277	-0.85	1.403	-0.954	2.189	-1.062	-0.198	-0.464	-0.922	-0.43	-0.577	-0.856	-0.241
ITGAD	-0.228	-0.347	-0.393	-0.417	-0.513	-0.439	-0.395	-0.201	-0.513	-0.441	-0.349	-0.245	0.345	-0.452	-0.321	-0.061	-0.482	-0.228	3.779	-0.2	-0.52	-0.219	-0.486	-0.325	1.155	-0.486	-0.52	-0.466	0.167	-0.544	-0.263	-0.507	0.281	-0.352	-0.347	-0.461	-0.118	-0.424	-0.304	0.488	-0.436	0.153	-0.513	0.261	-0.338	-0.449	0.05	-0.324	0.615
KARS	-0.062	-0.291	-1.438	1.274	-1.081	-0.392	-0.241	0.014	-0.05	-0.975	0.061	2.771	-0.144	-2.36	-0.841	-0.656	-0.264	-0.087	-1.613	-1.066	0.096	0.698	-1.362	-0.813	-0.941	-0.624	0.578	-1.513	-0.521	0.997	-1.041	-0.203	1.049	-0.289	-1.279	-0.937	-0.924	-1.296	-1.183	-1.388	0.235	-0.512	-1.677	-0.494	-0.206	-1.236	0.348	0.462	-0.709
MAN1A2	0.97	0.446	0.559	1.694	0.687	4.001	0.534	1.862	-0.403	-0.983	-1.508	-0.885	-0.988	-0.647	-0.41	-0.727	-0.379	-1.011	-0.341	-0.921	1.663	0.646	0.448	-0.662	-1.442	-0.411	0.967	0.269	0.521	1.12	-0.231	-1.215	1.833	0.173	1.523	1.552	-0.861	-0.449	-1.129	0.414	-0.236	-0.925	1.137	-0.085	-0.389	-0.583	0.373	-0.722	0.788
LCAT	-0.725	-0.849	-0.628	-0.676	-0.372	-0.287	-0.578	-0.6	-1.032	-0.444	-0.844	-1.057	-1.03	-0.133	0.726	2.053	-0.344	0.795	-0.042	-0.005	-0.793	-0.298	-0.709	-0.64	-0.605	-0.913	-0.674	-0.71	-0.701	0.462	-0.082	1.048	-0.543	-0.455	-0.917	-0.33	-0.692	0.067	1.309	-0.508	-0.839	-0.266	-0.962	-1.083	1.879	-0.417	-0.666	-0.653	-0.568
MFSD14B	-0.063	-0.298	-0.796	-1.004	0.002	-0.726	4.772	-0.533	-1.155	-0.572	-0.39	-0.57	-0.75	-1.033	-1.115	3.562	-1.358	-0.325	-0.593	-0.557	-1.313	-1.08	-0.291	0.213	-0.434	-1.17	0.045	0.425	-0.748	-1.609	-1.631	-1.072	-1.021	-1.107	0.176	-0.391	-0.904	-0.15	-0.825	-1.298	0.869	-1.153	-1.128	-0.32	0.29	-0.1	-0.185	-1.275	-0.876
STX8	-1.693	-0.961	-1.211	-1.968	-1.16	0.972	-0.953	-1.618	-1.397	-1.806	0.648	-0.277	-1.18	-1.462	-0.551	0.475	-0.081	0.656	-1.317	-0.586	-1.561	-1.063	-1.617	-1.12	-0.87	-1.59	0.22	-1.33	-2.342	3.702	1.538	-0.227	-1.4	-1.447	-1.327	-1.17	-0.834	-0.836	-1.114	0.391	-0.603	1.431	-1.655	-1.142	1.21	-0.219	-0.761	0.748	-0.488
SEC16A	0.751	0.907	-0.093	-0.662	0.335	-1.086	-0.787	0.49	-2.138	-1.234	-2.363	0.48	-1.741	0.74	3.337	0.848	-0.473	0.356	-0.013	2.028	-1.384	-2.051	1.258	0.314	-1.559	-1.845	0.086	1.27	-0.188	-1.789	-1.797	-0.619	-0.88	-1.165	0.682	2.041	0.709	-1.068	0.352	-1.909	0.221	-1.293	-0.147	-1.102	0.127	-0.185	0.38	-1.888	-0.551
NBPF10	2.822	0.634	0.455	-0.534	1.184	0.982	0.05	0.636	-0.6	-1.018	-1.016	0.144	-0.814	0.365	2.194	1.77	-1.083	-1.083	2.194	0.638	-0.88	-0.846	1.889	-1.244	-1.241	-0.003	-0.427	1.645	0.253	-0.971	-1.248	-1.14	0.367	1.693	2.686	1.722	0.413	-0.694	0.472	-0.959	0.711	-1.323	1.943	1.917	-1.438	0.53	-0.089	-0.352	1.602
ABR	-2.173	-0.519	-1.164	-2.329	-0.715	-1.154	-1.318	0.31	-1.594	-1.032	-1.724	0.968	-1.844	2.969	2.172	0.386	-0.693	0.613	1.494	0.763	-1.186	-1.498	0.399	-2.286	-1.265	-2.026	-0.251	0.77	-1.758	-0.977	-1.052	0.484	-1.088	0.322	-0.517	0.917	3.473	1.128	0.891	-1.197	0.402	0.148	0.002	-1.788	-0.835	-1.342	-1.098	2.433	-1.017
TTC9	-0.584	-1.327	-0.484	-0.515	-0.524	-0.753	-0.553	-0.632	-1.253	-0.484	-1.123	-0.247	-1.276	1.977	-0.752	-0.96	-1.049	-0.641	0.186	-0.384	-1.098	-0.765	-0.608	-0.979	-1.206	-1.074	-1.22	-0.744	-0.943	0.758	-0.875	2.068	-1.293	-0.682	-1.152	-0.729	-0.44	-0.548	-0.673	-0.753	-0.992	-0.854	-0.754	-1.19	-0.89	-0.985	0.494	-0.925	-0.9
SLC5A1	-0.773	-0.718	-0.291	-0.754	-0.464	-0.737	-0.654	-0.833	-0.775	-0.803	-0.784	-0.834	-0.788	0.445	-0.562	-0.633	-0.756	-0.782	2.071	-0.383	-0.832	-0.804	0.168	-0.826	-0.749	-0.829	0.354	0.068	-0.817	0.395	-0.557	-0.122	-0.766	-0.795	2.857	-0.678	-0.579	-0.806	-0.542	-0.778	0.123	-0.403	-0.832	-0.794	-0.74	-0.82	-0.089	-0.833	-0.818
SESN1	-0.89	0.743	-0.763	-1.008	-0.063	1.401	1.576	-0.247	0.201	-1.46	-1.331	0.152	0.582	-0.863	-0.403	0.121	-0.707	-0.621	-1.165	-1.296	-1.401	-0.601	0.491	-1.099	1.056	-1.407	0.39	1.342	-1.267	-0.176	-0.834	-1.409	-1.25	-1.274	-0.447	1.502	-0.044	-0.464	-0.967	-0.863	1.357	0.077	-1.431	-1.324	-0.852	-0.629	0.966	-1.481	-0.707
GNG10	-0.541	-0.247	-0.005	-0.926	0.394	-0.75	0.808	-0.061	-0.671	-0.216	1.762	0.701	0.196	-1.697	-1.727	-1.065	-0.774	-1.74	-1.609	-1.703	-0.998	-0.866	-0.146	0.385	-0.087	-0.643	0.779	-0.359	-0.771	0.123	-1.173	0.178	-0.449	-0.639	-0.376	-0.61	-1.783	-0.538	-1.858	-0.562	-0.081	-0.52	-1.432	0.024	0.482	-0.08	0.308	-0.408	-1.54
KLHDC4	-0.233	-0.413	-0.757	0.541	-1.008	0.344	-1.013	-0.85	-0.785	-1.502	-0.387	0.2	-0.608	-1.249	-0.599	-0.028	-0.492	1.737	0.376	0.303	-0.687	-0.599	-1.115	-0.657	-1.021	-0.983	-0.453	-0.76	0.163	0.424	1.691	-0.062	-0.164	-0.847	-0.654	-0.899	1.094	-1.306	0.622	-1.133	-0.234	1.88	-1.393	-1.651	-0.113	-0.909	-0.916	-0.092	-1.577
TUBGCP5	-1.709	3.842	-2.136	-1.76	-0.964	0.45	0.619	1.657	-1.02	-1.62	-0.918	1.266	-1.779	-1.315	0.903	0.694	-1.645	0.397	0.381	0.092	-0.123	0.263	0.133	-0.467	-1.078	-1.621	-0.075	2.357	-1.531	-1.727	-0.99	-1.777	-1.007	-0.909	1.457	1.351	0.523	-1.766	0.219	-1.237	1.296	-1.287	0.527	-1.485	-0.807	-0.848	-1.2	-1.516	-1.801
COQ4	-0.899	-0.151	-1.042	-0.888	-1.16	-0.819	-0.911	-0.757	-1.015	-0.949	-0.859	-0.512	-0.781	-0.253	-0.424	0.427	-1.299	4.628	1.446	1.018	-1.442	-1.243	-0.074	0.766	-0.556	-1.254	-1.313	3.768	-1.096	-0.501	-1.141	-0.249	-1.159	-1.49	-0.57	-0.712	1.045	-0.996	2.345	-1.235	1.365	-0.843	-1.343	-0.966	1.839	-0.88	-1.152	-1.373	-0.67
ANKRD42	-0.325	-0.87	-0.94	0.254	-0.298	-1.219	0.67	-0.074	-0.769	-0.98	-1.427	-0.818	-0.973	-0.912	-0.621	-0.399	-1.227	0.983	0.152	-0.548	-0.308	-0.68	0.362	0.579	-0.655	-0.606	-1.072	3.63	-0.951	-1.129	-1.074	-0.606	-0.572	-0.414	0.872	-0.647	-0.482	-0.235	0.358	-0.371	2.887	-0.827	-1.224	-0.785	0.679	-0.676	-0.207	-0.336	-0.587
ALKBH8	-0.463	0.043	-1.101	1.766	-0.662	-0.163	2.575	0.6	-0.064	-1.014	-1.512	-0.252	0.278	-1.705	-0.616	-0.333	-0.323	-2.02	-1.109	-1.489	0.869	2.108	-0.389	0.155	0.967	-0.084	-0.005	0.443	1.613	-0.992	-0.948	-0.819	-0.968	-0.241	-0.306	-0.509	-0.92	-1.011	-1.603	0.074	0.503	-1.761	-1.308	2.275	-1.371	-0.481	-0.22	-0.023	-0.214
AAGAB	-0.474	-0.186	-0.32	-0.326	1.114	-0.864	1.673	2.878	-1.175	-0.871	-0.925	1.518	-1.565	-1.353	-0.494	-0.961	2.695	-1.054	-0.739	-0.854	1.032	-1.614	-0.22	0.045	-0.967	-0.473	2.616	-0.697	0.248	-0.654	-1.372	-0.912	2.249	1.406	0.419	1.571	-1.029	-1.165	-1.301	0.054	-1.016	-1.702	2.75	0.895	-0.506	-0.796	0.217	-0.529	-0.943
CPNE7	-0.432	-0.061	-0.518	-0.343	-0.578	-0.372	-0.565	-0.497	-0.195	-0.505	0.074	-0.496	-0.506	0.64	-0.514	0.239	-0.45	-0.272	-0.451	-0.232	-0.528	-0.484	-0.326	-0.545	0.373	-0.566	-0.514	-0.487	-0.562	0.242	0.048	-0.488	-0.531	-0.563	-0.538	-0.342	-0.269	-0.5	-0.431	-0.542	-0.319	-0.37	-0.581	-0.55	0.344	-0.44	-0.239	-0.496	-0.527
PLLP	1.009	0.249	-0.863	-0.556	-1.054	-1.087	0.304	-0.525	-0.171	0.132	-0.693	-0.805	-0.846	-0.853	0.796	1.573	-0.435	1.181	0.692	0.045	-0.31	0.64	0.145	-1.122	-0.444	-0.662	-1.371	0.074	-0.62	-0.597	-0.866	-0.873	1.275	-0.866	0.5	-1.271	0.431	-0.768	-0.177	-0.698	0.316	-0.254	-0.155	-1.232	-0.588	-1.133	-0.22	-0.552	-0.615
PEX11G	-1.291	-0.322	-0.846	-1.381	-1.094	0.368	-1.291	-0.902	-0.934	-1.541	-0.792	-1.367	-1.399	0.481	-0.842	1.4	-1.458	1.671	-0.11	0.283	-1.561	-1.269	-0.513	-0.778	-0.98	-1.057	-0.924	0.304	-1.177	-0.234	-0.88	-0.014	-0.046	-1.501	-0.567	-1.387	0.037	-0.817	2.258	-1.513	1.002	-0.013	-0.55	-1.577	1.414	-1.372	-1.417	-1.03	-1.421
TOM1	-1.037	0.399	0.184	-1.483	-0.604	-0.696	-1.442	-1.363	-0.715	-1.07	-0.739	-0.918	-1.215	0.929	1.615	1.255	-1.191	1.913	3.209	0.983	-1.133	-1.035	-0.951	-0.993	-1.013	-0.402	-0.803	-0.211	-1.703	1.344	0.763	0.295	0.689	-0.772	-0.4	-0.444	0.398	-0.63	1.535	-0.905	-0.186	0.822	-0.717	-1.058	1.366	-1.751	0.107	0.136	-1.211
SMIM15	-0.097	0.021	-0.754	-1.271	-0.595	-0.705	1.839	-0.069	0.456	-0.698	-1.296	0.933	-0.087	-1.714	-1.776	-1.16	-0.422	-1.799	-1.893	-1.891	-0.275	-0.036	-0.682	0.731	1	-1.404	-0.409	0.029	-0.561	0.249	-0.5	-0.664	-1.35	-1.163	-0.728	-0.57	-1.729	0.612	-1.875	-0.231	0.248	-1.44	-1.57	-0.13	-0.42	-0.669	0.689	-1.114	-0.955
TRIM13	-0.757	-0.558	-1.198	-0.755	-0.514	0.867	-0.328	-0.802	0.108	-0.225	-1.071	1.086	-0.116	-1.612	-1.335	0.027	-1.949	-1.644	-1.788	-1.879	0.402	-0.175	2.253	0.292	-0.9	-1.575	0.423	3.711	-0.578	1.364	-1.163	0.264	-1.361	0.01	0.563	-0.258	-1.707	-1.588	-1.832	-0.942	0.527	-1.129	-1.276	-0.869	1.114	-0.403	0.886	-0.597	-1.516
BICRA	-0.434	0.162	-0.792	0.003	-1.095	0.358	-1.718	-0.701	-0.443	0.32	-1.027	-1.466	-0.67	-0.251	0.084	3.144	0.093	-0.066	-0.577	-0.545	-0.559	0.135	0.448	-1.248	0.171	0.011	-1.21	0.17	-0.329	-0.921	1.297	0.708	-0.944	-0.093	-0.533	-0.483	-0.67	-1.046	0.202	0	-0.122	-0.805	0.934	-0.789	0.578	1.586	-0.546	-0.859	1.086
VWA3B	-0.622	-0.593	-0.493	-0.625	-0.494	-0.621	-0.021	-0.541	-0.509	-0.46	-0.596	-0.626	-0.654	-0.563	-0.466	-0.476	-0.61	2.175	-0.006	0.367	-0.637	-0.619	0.867	0.684	-0.489	-0.623	-0.658	4.323	-0.593	-0.651	-0.525	-0.622	-0.546	-0.644	1.452	-0.462	0.103	-0.54	1.206	-0.434	3.054	-0.546	-0.511	-0.637	0.507	-0.609	-0.539	-0.634	-0.535
E2F4	0.253	2.379	-1.602	0.052	0.046	-0.655	-1.219	1.185	-2.246	-0.486	-0.248	1.237	0.208	-1.171	1.749	1.639	0.343	0.538	-0.004	2.32	0.133	-0.028	-0.428	-1.482	-1.14	-1.725	-0.204	-1.258	0.473	-2.204	-1.28	-0.113	-0.88	0.96	-1.238	0.203	1.16	-0.063	0.836	-1.968	-0.514	-0.241	-1.961	-0.696	-0.936	-0.246	-1.212	0.717	-1.912
ARSA	-0.113	0.612	-0.055	-0.254	-0.204	-0.647	-1.231	-0.719	-1.517	0.29	-1.127	-1.818	-1.226	0.846	-0.328	1.048	-0.918	0.664	-0.148	-0.164	-0.661	-1.401	-0.314	-1.015	-1.184	-1.097	-0.638	-0.279	-1.758	0.195	0.102	1.912	-1.52	0.062	0.067	-0.603	0.354	-1.153	-0.524	-0.757	-0.615	1.104	-0.53	-1.072	3.396	-0.815	-0.123	-1.271	-1.335
RPS19	-1.412	-0.084	-1.575	-0.046	-1.368	-0.257	-1.002	-1.547	0.936	-0.234	0.359	0.543	0.428	-0.833	-1.606	-0.068	0.821	-0.399	-1.471	-1.081	-1.045	-0.694	-1.074	-0.992	0.962	-0.628	-0.754	-1.41	-1.429	2.026	0.862	-0.624	-0.918	-0.36	-0.815	-1.379	-0.436	-0.979	-0.939	-0.671	0.08	0.362	-1.144	-0.571	1.015	0.247	-0.307	-1.066	-1.105
SGSM3	-1.32	0.032	-0.243	-0.87	-0.826	0.041	-0.64	-1.161	-0.045	-0.612	-1.065	-0.849	-1.563	1.381	2.389	2.409	-0.933	3.281	1.673	0.541	-0.707	-1.042	-0.203	-1.256	-0.58	-1.232	-1.211	0.351	-1.841	-1.191	0.554	-0.445	0.713	-1.143	-0.223	-0.354	2.115	-0.527	2.282	-1.174	1.21	-0.01	0.736	-1.617	0.825	-1.28	-0.36	-0.692	-0.314
CEP78	-0.229	-0.2	-1.086	-0.624	-0.203	-0.712	1.032	1.929	-1.466	-1.132	-0.712	2.689	-0.195	-1.469	-1.098	-1.418	-1.02	-1.477	-1.112	-1.114	-0.081	0.613	1.382	-0.553	-1.056	0.574	2.153	0.919	1.391	-1.782	-1.079	-1.456	-0.273	-1.101	-0.135	0.518	-1.404	-0.698	-1.518	-0.73	0.148	-1.612	-0.334	-0.676	-0.457	-0.142	-0.412	-0.847	-0.866
ESRP2	1.252	3.326	0.428	-0.024	-0.511	0.223	-0.073	-0.044	-0.926	-0.739	-1.029	-0.188	-0.575	-0.448	1.534	0.713	1.303	0.449	0.149	1.657	0.507	1.179	-0.154	-0.481	-0.567	-0.119	-0.781	-0.307	-0.233	-0.573	-1.095	-0.141	1.042	-0.456	-0.705	-0.284	0.543	-1.061	0.926	-0.417	-0.317	-1.08	0.516	-0.259	0.511	-0.512	-0.789	-0.945	-0.34
C17orf97	-0.747	-0.808	-0.909	-1.056	-0.85	-0.014	-0.507	-0.402	-0.327	0.333	-0.963	0.161	-0.915	-1.024	-0.949	-0.413	-0.774	-0.17	-1.021	-0.727	-1.115	-0.134	0.982	0.289	-0.625	-1.074	-0.893	4.973	-0.68	-0.78	-0.596	-0.44	-0.79	-0.805	0.397	-0.748	-1.01	-0.85	-0.487	1.079	1.654	-1.087	-0.971	-1.002	1.799	0.409	-0.842	-0.779	-0.505
AL358113.1	0.388	0.3	0.962	-0.529	1.017	-0.973	1.27	2.071	-1.036	-0.673	-0.266	0.617	-0.998	-0.915	0.868	0.091	-0.926	-0.55	0.407	0.207	-0.448	0.36	0.215	0.126	-0.09	-0.789	-0.13	0.72	-1.141	-1.522	-1.656	-1.797	0.295	-1.355	0.239	0.255	-0.277	-0.899	-0.613	-1.398	1.539	-1.733	-0.285	1.058	-1.066	-0.944	0.031	-1.406	0.069
TJP2	0.388	0.3	0.962	-0.529	1.017	-0.973	1.27	2.071	-1.036	-0.673	-0.266	0.617	-0.998	-0.915	0.868	0.091	-0.926	-0.55	0.407	0.207	-0.448	0.36	0.215	0.126	-0.09	-0.789	-0.13	0.72	-1.141	-1.522	-1.656	-1.797	0.295	-1.355	0.239	0.255	-0.277	-0.899	-0.613	-1.398	1.539	-1.733	-0.285	1.058	-1.066	-0.944	0.031	-1.406	0.069
EFCAB6	-0.524	-0.544	-0.775	-0.64	-0.602	-0.865	-0.041	-0.387	-0.46	-0.322	-0.465	-0.264	-0.64	-0.553	-0.521	-0.428	-0.911	-0.965	-0.945	0.264	-0.636	-0.503	-0.566	-0.03	-0.431	-0.6	-0.782	6.603	-0.666	-0.641	-0.592	-0.613	-0.947	-0.191	1.221	-0.436	0.246	-0.536	0.847	0.078	3.711	-0.82	-0.366	-0.787	0.532	-0.524	-0.498	-0.761	0.174
SPCS3	1.558	-0.261	0.085	-1.394	-0.514	-1.43	0.675	0.749	0.728	-0.858	-1.213	-1.197	0.027	-1.822	-1.946	-1.349	-0.904	-1.859	-1.549	-1.546	-0.334	1.097	-0.156	0.526	-0.507	-1.364	-0.001	-0.887	-0.265	-0.928	-0.124	-0.946	-0.599	0.384	-0.652	0.746	-1.452	0.323	-1.661	-1.333	1.237	-0.144	-0.356	0.56	1.206	-1.043	0.825	-0.336	-2.101
C18orf32	-0.321	0.073	-0.234	-0.492	0.317	0.38	1.237	-0.161	-0.405	-0.995	-0.383	0.2	-0.94	-2.249	-2.187	-1.38	-1.833	-2.037	-2.322	-2.307	0.821	1.05	0.167	0.261	-0.837	-0.087	-0.412	0.653	-0.834	1.217	0.961	-0.244	1.68	0.074	0.605	0.447	-2.215	-0.533	-2.262	0.48	0.663	-0.2	-0.967	-0.82	0.403	-0.953	0.621	-0.625	-1.241
PHF2	0.376	-0.217	-0.147	-1.523	-1.41	-0.341	-1.159	-0.45	-1.914	-0.267	-2.194	0.662	-1.08	1.727	3.502	-0.626	-2.383	0.303	1.363	1.095	-1.359	-1.294	1.213	-0.024	-0.98	-1.933	0.089	1.37	0.828	-1.619	-2.3	0.036	-1.973	-1.03	1.567	-2.471	2.053	-0.807	2.629	-2.318	0.609	-1.053	-0.96	-0.542	-1.579	0.356	0.025	-1.496	-1.775
EDC4	-0.164	0.251	-0.695	-0.525	-0.652	-0.647	-1.062	0.134	-1.049	-1.12	-0.794	-0.076	-0.991	-0.024	3.778	1.126	-0.502	3.326	2.083	3.023	-0.029	-0.535	-0.482	-0.832	-1.155	-0.836	-0.147	0.015	0.318	-1.052	-0.845	-0.086	0.297	-0.339	-0.636	-0.006	3.022	-0.458	2.747	-0.967	-0.399	-0.582	-0.384	-0.542	-0.676	-0.865	-0.762	-0.021	-0.534
SMG6	-1.074	-0.117	-0.722	-1.889	-0.259	-0.631	-1.257	-0.1	-2.237	-1.086	-1.181	0.027	-1.387	1.172	2.339	-0.636	-0.747	1.368	0.919	0.992	-0.912	0.094	-0.133	-1.947	-1.157	-1.788	2.245	0.381	-1.104	-0.223	-1.974	0.305	-1.99	0.405	0.323	-0.109	1.3	-0.496	3.034	0.03	0.167	-0.161	-1.061	-1.669	0.411	-0.507	-1.205	0.709	-1.121
ANKHD1-EIF4EBP3	-1.143	0.166	-1.088	-1.065	2.584	-0.012	-1.001	-0.486	-0.406	-0.986	-1.258	-0.456	-0.558	1.788	1.922	1.33	-0.722	0.79	2.447	1.679	-1.316	-1.16	-0.391	-1.141	-1.026	-1.297	-0.842	-0.623	0.293	0.318	-1.046	-0.265	-1.283	-1.003	0.391	0.289	2.656	-1.292	1.363	-1.161	1.189	-0.363	1.5	-1.262	0.148	-1.695	-0.78	-0.779	4.219
MCCC2	0.06	2.942	-0.743	-0.735	1.105	-0.473	1.21	0.835	6.245	-1.389	-1.119	-0.833	0.007	-1.087	-0.273	1.178	1.904	0.998	-0.262	-0.241	0.498	-0.187	0.06	-0.507	-0.654	-1.131	-0.67	0.558	-0.234	-1.242	-1.849	-1.157	1.803	-1.517	0.789	-0.349	0.089	1.608	-0.341	-0.986	0.836	-1.522	-1.013	-0.577	-0.126	-1.337	-0.624	-0.219	-0.231
PEAK3	-0.634	0.978	0.286	0.088	-0.732	-0.964	-0.417	-1.037	-0.82	-0.387	-0.245	-0.273	1.439	-0.301	-0.901	0.335	-0.375	0.307	4.482	0.258	-0.921	-0.71	-0.681	-0.196	0.275	-0.848	-0.7	-0.743	-0.665	-0.381	0.066	0.336	-0.05	-0.404	-0.516	-0.395	-0.24	-0.492	0.1	-0.612	-0.036	3.742	-0.905	0.259	-0.09	-0.184	-0.668	0.923	0.128
SETD6	-0.71	1.187	-1.609	0.385	-1.266	1.518	0.568	-1.039	-1.161	-0.678	-0.787	-0.575	-0.785	-1.173	0.224	0.34	0.221	1.415	-0.451	0.126	-0.297	-0.151	-0.129	-1.046	-0.442	-0.146	-1.746	0.132	-0.371	0.329	-1.331	-1.296	0.263	-0.531	-0.349	-1.398	0.245	-0.335	0.237	-1.283	0.585	-1.416	-1.196	-0.972	-0.513	-0.288	-1.323	-0.465	-1.509
HSCB	-1.54	0.696	-1.499	-1.877	-0.676	0.317	-0.206	-0.821	0.538	0.22	-0.331	-0.441	0.594	-1.072	-1.926	0.511	-1.42	-0.327	-1.807	-1.362	-0.846	-0.558	-1.443	1.582	1.23	3.238	-1.036	-1.334	-0.528	2.705	-0.419	0.366	-0.708	-0.562	-0.877	-0.723	-1.005	-1.238	-0.939	-0.216	-0.176	-0.253	-1.356	-1.379	1.407	-1.539	0.704	0.067	-1.875
FBXO22	-1.286	0.268	-1.341	-1.083	0.291	-1.295	0.835	1.033	-0.178	-1.314	-0.887	0.437	1.825	0.366	-0.162	-1.529	2.738	1.317	0.595	-0.173	0.306	-0.572	-1.081	-0.612	-1.16	-1.189	2.182	-0.401	0.013	-0.599	-1.895	-0.476	-0.113	-0.68	1.078	0.555	1.248	-0.507	-0.151	-0.431	0.186	-1.128	-0.613	-1.3	-1.043	-1.444	0.625	-0.423	-1.545
LEO1	-1.368	-0.052	-1.601	-1.418	-1.152	0.145	0.899	0.571	0.443	-1.086	-1.495	7.148	-1.062	-0.929	-0.452	-1.184	-1.655	-0.429	-0.983	-0.695	0.552	0.141	-0.92	-0.013	-1.754	-1.717	1.169	0.441	-0.216	-0.621	-1.279	-1.18	-0.446	-0.09	-0.3	-0.244	-0.961	-1.634	-1.41	-0.619	-0.292	-0.519	-0.403	1.512	-1.694	-1.522	-0.027	-0.106	0.102
SLC38A7	4.612	1.103	0.876	0.567	-0.214	-0.797	-0.218	0.138	-1.92	-1.106	-1.247	-0.447	-1.679	1.605	5.269	0.387	-1.07	0.268	3.056	5.544	-0.182	0.26	0.689	-1.795	-1.951	-1.021	0.075	-0.744	1.808	-1.001	-2.09	0.631	0.827	3.195	0.332	1.026	4.048	-0.45	1.915	-0.93	-0.13	-1.047	1.54	-0.077	-1.887	-1.185	-0.884	0.939	-0.129
TFB1M	-1.277	0.536	-1.148	-1.136	-0.653	2.139	1.543	-0.297	-0.187	-1.239	-1	2.241	0.069	-1.772	-0.531	0.63	-1.271	-1.339	-1.427	-0.857	-0.416	-0.509	-1.018	0.147	0.864	-0.573	-1.234	-0.171	-1.195	2.744	0.468	-0.723	-0.847	-1.307	0.03	-1.81	-0.89	-0.181	-1.342	-0.656	0.407	-1.344	-1.249	-1.614	0.839	-0.735	-0.713	-0.52	0.597
NME5	-0.687	-0.649	-0.846	-0.766	-0.598	-0.508	0.326	-0.581	-0.012	-0.403	-0.656	-0.567	-0.784	-0.775	-0.795	-0.413	-0.943	0.245	-0.629	-0.289	-0.838	-0.568	-0.287	0.23	-0.58	-0.711	-0.752	5.126	-0.495	-0.626	-0.446	-0.605	-0.544	-0.788	0.993	-0.495	-0.463	-0.807	-0.15	-0.61	2.58	-0.781	-0.943	-0.816	1.057	-0.762	-0.505	-0.84	-0.402
SAMM50	-0.947	0.339	-1.95	-1.184	-0.338	-0.721	-0.194	-1.489	1.881	-0.701	1.002	-0.055	-0.951	0.339	0.782	-0.341	1.53	0.172	0.286	-0.589	-1.021	-0.104	0.916	-1.204	-0.744	-1.059	-0.979	-0.404	-1.757	0.291	-0.615	-0.4	-1.972	1.41	0.181	-1.118	1.094	-1.364	-0.164	-0.798	0.558	-0.856	-0.56	-0.922	-0.626	-1.482	0.131	-1.685	-1.648
EFCAB8	-0.267	-0.149	-0.251	-0.355	-0.291	-0.304	-0.291	-0.194	-0.356	-0.211	-0.332	-0.343	-0.289	-0.356	-0.311	-0.293	-0.334	-0.13	-0.213	-0.324	-0.277	-0.31	-0.255	-0.312	-0.126	-0.357	-0.36	-0.287	-0.121	-0.305	-0.377	-0.351	-0.059	1.151	-0.377	-0.281	-0.309	-0.335	-0.234	-0.158	-0.277	-0.281	-0.203	-0.274	-0.162	0.062	-0.329	-0.339	-0.284
TRAPPC13	0.948	-0.09	-1.26	-0.708	0.17	-0.202	2.356	0.82	0.601	-0.892	-1.319	0.533	-0.223	-1.655	-1.718	-0.21	0.223	-1.639	-1.342	-1.901	-0.951	2.174	0.964	0.978	0.613	-1.093	0.191	-0.001	-0.228	-1.309	-1.381	-1.174	-1.013	-1.096	1.791	0.132	-1.614	0.487	-2.019	0.635	0.432	-1.833	-1.094	0.174	0.065	-0.968	0.722	1.298	-0.362
AP2B1	-0.685	0.249	-0.51	-1.407	3.333	-1.187	0.696	1.507	0.174	-2.964	-0.933	-0.669	-0.059	-0.621	0.396	-1.038	-1.442	2.228	1.686	-0.094	0.32	-0.45	-0.72	-1.326	-2.096	-1.855	1.086	-0.45	4.377	-0.451	-0.698	-0.682	-0.341	-0.796	-1.026	1.337	0.631	-0.453	-0.128	0.258	-0.013	-1.138	0.028	0.569	0.756	-0.543	0.073	-0.097	3.11
POLI	-0.59	0.97	-0.977	0.239	-0.774	0.433	0.008	-0.227	0.249	-0.471	-1.127	0.47	-0.821	-1.319	-1.119	0.146	-1.448	-1.011	-1.37	-1.22	-0.344	2.549	0.454	-0.132	-0.372	-0.522	-0.419	0.649	-0.746	-0.334	0.04	-0.603	-0.724	-0.716	0.228	-0.239	-1.179	-0.284	-1.111	0.809	1.655	-0.858	-0.503	-0.958	0.851	-0.651	0.335	-0.163	-1.045
MLYCD	1.038	1.196	-0.511	1.515	0.126	-1.311	0.063	-0.321	-1.358	-1.291	-1.138	-1.119	-0.647	-1.115	2.082	0.224	-0.464	1.135	1.544	1.881	-0.302	0.094	0.109	-1.442	-1.404	-0.619	-0.718	1.083	-0.074	-1.843	-1.916	-0.596	1.228	0.872	1.279	0.048	1.981	-1.075	1.538	-0.69	0.282	0.029	-0.135	-0.737	-1.155	-0.383	-1.147	0.271	-1.645
DUS3L	-1.497	1.101	-1.329	-0.91	-0.647	-0.29	-0.986	-0.631	-1.152	-1.276	-0.456	1.466	-1.248	1.933	1.208	0.708	0.653	2.181	2.595	2.428	-0.96	-1.643	-0.36	-2.112	-1.114	-1.188	-0.03	-0.269	-1.144	-0.703	-0.208	-0.936	-0.684	-1.097	-0.951	-0.702	1.88	-1.282	2.685	-1.582	0.114	0.013	-1.029	-0.757	-0.505	-1.069	-0.856	-0.227	-0.706
UQCRHL	-0.721	0.071	-0.243	-0.988	-0.526	0.185	0.014	-1.498	0.615	-0.52	0.492	2.883	0.336	-0.931	-0.867	-0.422	-1.906	-1.013	-0.79	-1.276	-1.906	-1.831	-1.257	-1.873	0.626	-1.874	-0.262	-0.779	-1.869	-0.55	0.497	-0.723	0.171	0.157	0.052	-0.9	-0.323	0.07	-0.976	-1.201	-0.067	-0.054	-1.877	1.6	-0.527	-0.515	-0.784	-0.582	1.391
NDUFA6	-2.182	-1.264	-1.569	-1.426	-1.291	1.619	-0.144	-0.622	0.424	-0.985	0.584	0.098	-1.648	-1.019	0.924	0.413	-0.462	-0.145	-0.989	-0.791	-1.013	-0.678	-1.782	-0.91	-0.32	-1.23	0.387	-0.765	-1.929	0.396	1.009	0.324	1.063	-1.266	-0.738	-1.285	-1.4	-0.921	-0.608	-1.215	-1.027	-0.541	-0.67	-2.05	2.341	-1.222	-1.54	-1.958	-0.917
SPAG8	-0.626	-0.624	-0.631	-0.584	-0.514	-0.638	-0.287	-0.443	-0.411	-0.618	-0.624	-0.508	-0.601	-0.649	-0.611	-0.53	-0.544	2.212	-0.372	0.097	-0.622	-0.516	0.385	1.385	-0.451	-0.466	-0.647	5.479	-0.637	-0.58	-0.42	-0.636	-0.519	-0.635	1.006	-0.458	-0.027	-0.524	0.721	0.535	2.546	-0.618	-0.642	-0.512	0.552	-0.477	-0.536	-0.637	-0.507
TMEM159	-1.3	1.349	0.407	0.226	-0.712	1.378	0.728	-0.084	-0.411	-1.299	-1.633	-1.759	-0.301	0.112	-1.136	-0.783	-0.275	-1.046	-0.622	-0.571	-1.05	-0.817	0.469	-1.131	-1.199	-1.758	0.396	-1.52	-0.069	0.581	0.528	1.243	-1.347	-1.036	0.841	-0.215	-0.165	-0.784	-0.696	0.906	-0.639	0.428	-0.621	-0.074	-0.655	-0.173	3.084	-1.097	-1.701
RFX2	-0.872	-0.296	-0.836	-0.839	-0.831	-0.821	-0.427	0.607	-0.651	-0.949	-0.727	-0.823	-0.972	-0.742	-0.585	-0.895	-0.887	3.466	1.945	0.851	-0.521	-0.879	1.563	-0.086	-0.855	-0.822	-0.291	5.585	-0.779	-0.803	-0.638	-0.774	-0.418	-0.792	1.798	-0.406	0.246	-0.32	2.815	-0.238	3.436	-0.746	-0.486	-0.866	0.891	-0.763	-0.779	-0.801	-0.036
IFT88	-0.277	-0.383	-0.082	-1.06	-0.819	-0.323	1.689	-0.487	-1.163	-0.503	-0.328	-0.295	-1.054	-1.428	-1.22	-0.557	-1.487	-0.98	-1.637	-1.51	-0.088	-0.622	0.317	0.748	-0.649	-0.953	-0.519	5.034	-0.814	-1.034	-1.193	-0.802	-0.874	-0.472	2.039	-0.512	-1.371	-1.256	-1.131	-0.871	2.752	-1.154	-0.759	-1.078	0.776	-1.293	-0.337	-0.939	-0.9
ALG2	-0.273	0.322	-1.172	-1.722	0.168	-1.445	0.637	-0.561	-1.246	-0.792	-1.062	1.264	-1.127	-1.22	-0.475	-0.091	-1.933	0.583	-0.601	-0.002	-2.077	-1.202	-0.482	-0.362	-0.074	-1.631	-1.234	-0.126	-0.86	-0.607	-1.817	-0.5	-1.405	-1.421	0.014	0.294	-1.053	-1.717	0.272	-1.239	0.925	-1.095	-1.868	-0.731	1.076	-0.451	3.616	-1.542	-1.34
CMTM6	-0.461	-1.227	1.455	0.831	-0.787	0.056	1.013	-0.391	-1.456	-0.361	-0.496	-0.836	-0.619	-0.809	-0.821	-0.799	-0.483	-1.01	-0.801	-0.872	0.937	-0.535	-0.375	0.982	0.585	0.003	-0.771	-0.092	-0.32	-0.455	-1.073	-1.213	0.888	-0.346	-0.44	-0.547	-0.771	-0.597	-0.797	-0.583	-0.458	-0.981	-0.589	-0.397	-0.737	-0.215	4.091	0.107	-0.927
XPO6	-0.433	0.891	0.342	2.66	-0.365	-0.742	-0.957	0.368	-0.321	-0.613	-1.131	-0.236	-0.212	1.265	1.673	0.159	1.948	1.949	2.361	2	0.65	-0.846	-0.434	-0.555	-1.227	-0.979	0.407	-0.824	-0.499	-1.109	-0.086	-0.302	-0.723	0.269	-0.387	0.088	1.843	-0.534	0.876	-0.614	-0.742	0.306	2.236	0.438	-0.248	0.161	-1.174	-0.284	-0.298
HAUS2	-0.665	1.451	-0.677	-1.136	0.029	0.612	2.359	1.09	-0.446	-0.953	-1.037	3.077	-0.054	-1.237	-1.149	-0.842	-1.535	-0.864	-1.184	-1.429	-0.1	-0.345	-0.363	0.771	-0.425	-0.618	1.805	-0.359	-1.408	-0.998	-1.781	-0.862	0.272	0.68	0.143	-0.283	-1.272	0.893	-1.139	-0.333	-0.539	-1.326	-0.924	-0.68	-0.905	-0.769	0.911	-0.505	-1.638
SETD4	-0.31	0.376	-1.674	1.854	-1.637	0.086	-0.098	0.009	-0.019	2.041	-0.453	-0.056	-0.232	-1.543	-1.175	2.3	-0.213	-1.147	-0.788	-0.551	-1.343	0.581	1.027	0.355	1.409	0.025	-1.426	0.534	-0.921	-0.923	0.007	0.35	-1.276	-0.413	-1.012	-0.588	-1.315	-1.139	-0.924	0.718	0.281	-1.558	-1.777	-0.997	1.161	-0.986	-1.255	-0.922	0.261
ICA1	-0.272	-0.535	-0.78	-1.091	-1.768	-0.322	0.734	-1.414	-0.744	0.433	-1.285	0.167	-1.023	-0.572	-1.012	1.223	-0.368	-0.359	-1.223	-1.017	-1.099	-1.172	-0.494	-0.105	-0.367	-0.25	-1.623	-0.627	-0.581	-0.026	2.058	-0.871	0.185	-1.171	-0.48	-0.523	-0.777	0.255	-0.921	-0.222	0.371	-0.624	-1.314	-1.093	0.515	-1.441	2.069	-0.653	-0.898
STRBP	0.615	0.257	0.184	-0.657	0.871	-0.974	1.754	-0.054	-0.267	-0.785	0.653	1.858	-0.667	-1.744	-1.487	-0.675	-0.83	0.109	-1.323	-1.212	-0.423	-0.502	0.564	0.144	-1.249	-1.226	-0.292	0.891	0.695	-1.428	-1.596	-1.718	0.473	-0.167	2.48	0.543	-0.551	-0.934	-1.231	-0.984	1.521	-1.883	0.126	-0.265	0.476	0.336	-0.08	-1.582	0.816
ABL1	-0.893	1.533	-1.191	-0.03	1.801	-0.373	-1.527	0.163	-2.099	-0.357	-1.51	0.032	-1.069	0.644	0.577	0.194	-1.766	-0.143	-0.061	-0.334	-1.466	-0.444	0.138	1.961	-1.437	-2.241	3.702	0.214	1.009	-0.844	-1.674	2.451	-2.008	-0.193	-1.506	1.145	0.543	-0.609	0.94	-1.774	-0.47	0.039	-0.768	-0.584	-0.456	1.976	0.064	-0.066	-1.981
CAPS	-1.004	-0.965	-0.017	-0.992	-0.81	0.363	-0.4	-0.828	-0.812	-1.013	-1.064	-1.06	-1.074	-0.074	2.078	1.087	-0.395	5.207	2.446	0.259	-0.941	-0.707	0.076	-0.785	-0.874	-0.887	-1.082	3.419	-1.03	-0.875	-0.456	-0.712	-0.385	-1.06	-0.325	-0.61	0.202	-0.833	3.649	-0.934	1.928	-0.359	-0.708	-1.036	0.727	-1.046	-0.523	-1.079	-0.886
ERBIN	0.211	0.146	-0.165	-0.857	0.594	-0.128	1.484	1.263	-0.64	-1.243	-2.025	-0.881	-0.15	-1.804	-1.002	-0.77	-0.862	-1.636	-1.505	-1.903	1.085	0.189	0.393	-0.367	-0.365	-1.253	1.459	0.422	-0.428	-1.145	-1.483	-1.14	-0.716	-0.861	0.734	1.231	-1.788	0.307	-1.933	1.206	0.697	-1.668	-0.673	-0.175	-0.36	-0.309	1.184	-1.023	0.103
ZDHHC21	0.666	2.034	0.177	0.436	0.749	-1.246	1.458	0.858	0.749	0.85	-0.414	0.063	-0.076	-1.242	-1.3	-1.24	-0.125	-1.485	-1.108	-1.597	0.415	0.704	0.243	-0.068	-0.862	0.122	-0.765	-0.367	1.135	-0.983	-1.373	-0.59	-0.969	0.16	1.766	0.986	-1.368	-0.689	-1.723	1.65	0.215	-1.166	-0.714	0.565	-0.777	0.632	0.866	-0.268	-0.772
GUF1	0.139	1.405	0.246	-1.642	0.937	-0.009	0.775	0.107	0.025	-1.154	0.034	1.322	0.76	-1.716	-1.421	-0.425	-0.929	-1.31	-1.762	-1.872	0.094	0.098	1.386	-0.093	0.073	0.915	0.644	-0.509	-0.23	-0.297	-1.453	-0.678	0.155	-1.213	0.827	0.097	-1.541	-0.792	-1.879	-1.073	0.211	-1.386	0.413	0.103	1.624	-1.203	-0.268	-1.593	0.285
CPNE2	-1.173	-0.069	1.324	-1.206	-0.939	-0.985	0.388	-1.202	-1.229	-0.253	-0.912	-1.062	-0.074	0.144	6.257	0.192	-0.478	6.178	1.765	1.406	-0.776	1.183	-0.307	-1.531	-1.532	-0.45	-1.018	-0.317	-0.594	-1.186	-1.003	0.335	2.895	-0.408	0.073	-0.418	3.695	-0.389	3.723	-1.586	0.373	-0.845	-0.312	-1.665	-0.227	-0.951	-0.726	-0.513	-0.916
CITED4	-0.832	-0.234	0.293	-0.613	-0.777	2.302	-0.7	-0.916	-0.421	-0.11	-0.796	-0.853	-1.002	-0.536	-0.197	2.465	1.434	0.479	-0.692	-0.822	-0.739	-0.845	-0.58	-0.9	-0.942	-0.848	-0.745	-0.459	-0.995	0.343	-0.056	-0.513	-0.78	-0.982	0.348	-0.989	-0.676	-0.415	-0.442	-0.879	-0.27	-0.142	-1.062	-0.959	-0.455	-0.942	-0.105	-0.845	0.063
ABCC11	-0.243	-0.241	0.137	-0.27	-0.277	-0.276	-0.264	-0.274	-0.117	-0.276	-0.27	-0.291	-0.291	-0.258	-0.168	-0.248	-0.277	-0.155	-0.009	-0.151	-0.28	-0.263	-0.159	-0.257	-0.267	-0.284	-0.291	-0.123	-0.291	-0.291	-0.15	-0.274	-0.284	-0.279	-0.051	-0.261	-0.248	-0.271	-0.166	-0.278	1.412	-0.112	-0.237	-0.278	-0.268	-0.243	-0.216	-0.273	-0.291
TTLL9	-0.359	-0.5	-0.501	-0.487	-0.499	-0.497	-0.064	-0.425	-0.306	-0.4	-0.396	-0.474	-0.381	-0.485	-0.475	-0.46	-0.532	1.09	0.168	-0.155	-0.531	-0.431	1.005	0.25	-0.134	-0.492	-0.51	3.185	-0.441	-0.526	-0.273	-0.314	-0.34	-0.384	0.282	-0.396	-0.017	-0.422	0.734	0.452	1.103	-0.479	-0.214	-0.445	0.051	-0.389	-0.464	-0.518	-0.419
CBLN1	-0.646	-0.571	-0.588	-0.745	-0.745	-0.411	-0.388	-0.336	-0.713	-0.706	-0.608	-0.439	-0.645	-0.746	-0.211	0.485	-0.778	-0.737	-0.46	-0.698	-0.703	0.004	-0.564	-0.68	0.319	-0.534	-0.778	-0.094	-0.31	-0.616	-0.778	-0.739	-0.682	0.028	-0.227	-0.72	-0.641	-0.399	-0.742	-0.688	0.428	0.874	-0.482	-0.279	-0.292	0.018	-0.193	-0.519	-0.638
ZNF510	0.101	1.399	-0.957	-1.364	0.962	-0.611	0.776	0.226	-1.231	-0.632	-1.049	2.311	-0.309	-1.424	0.097	0.642	-1.438	-0.926	-1.147	-0.831	-1.125	-0.672	0.976	-0.139	0.123	-0.917	1.434	0.755	0.375	-1.082	-1.753	-0.718	-0.923	-0.508	1.901	1.676	-1.145	-0.514	-1.122	-0.479	0.165	-1.065	-0.983	-0.125	-0.347	-0.597	1.015	-1.088	-0.495
SNU13	-1.789	-0.161	-1.034	-0.487	-1.341	1.034	-0.365	-1.482	1.09	-0.396	1.091	0.478	-0.425	-0.543	0.017	1.1	0.198	1.323	-0.851	-0.71	-0.42	-0.227	-1.529	-2.172	-0.099	-2.036	-0.658	-1.21	-2.09	1.316	-0.572	0.222	0.367	-1.15	-1.271	-1.756	0.02	-1.684	1.169	-0.2	0.535	0.18	-1.972	-0.675	2.202	-0.861	-0.866	-1.867	-2.03
DNAJC3	0.229	-0.363	2.577	-0.919	0.963	-1.039	1.152	0.493	0.116	-1.415	-1.072	-1.079	-1.257	-1.195	-0.91	-1.009	-1.263	-0.34	0.487	-0.706	2.152	-0.342	-0.306	-0.958	-1.049	-0.777	-0.854	0.694	0.252	-0.824	-1.097	-0.744	-0.101	0.027	1.066	2.352	-1.096	-1.385	-1.07	-0.086	0.824	-0.405	-1.296	0.845	-0.523	-1.328	2.946	0.118	-0.72
BORCS8-MEF2B	-0.875	-0.035	-0.993	-0.899	-0.117	-0.632	-1.42	-0.476	-1.008	1.611	0.127	-0.42	3.887	-0.505	0.774	-1.398	-1.083	2.111	0.465	0.365	-0.971	-0.248	-1.278	0.653	0.288	-1.047	-0.881	-0.374	-0.361	-1.683	-1.058	0.619	-0.994	-0.549	-1.279	-0.968	1.022	-1.333	2.876	-0.132	-0.253	-1.331	-1.711	2.195	-0.445	-0.29	-1.095	-1.324	0.075
TMEM9B	-0.317	-0.124	-0.172	-1.536	-0.405	0.171	0.039	-0.783	-1.745	-0.376	0.4	-1.781	-0.203	-1.476	-1.419	0.322	-1.671	-1.776	-1.162	-1.81	-0.444	0.095	0.665	-1.385	0.225	0.517	-0.45	-0.334	-1.347	-0.268	-0.253	-0.503	-0.08	-1.466	2.11	0.691	-1.778	1.547	-1.842	-0.631	-0.401	0.214	-0.916	-0.478	-0.245	-2.069	-0.19	-1.405	-2.269
FOXP1	-0.811	-1.235	-0.275	-1.036	0.054	0.139	0.354	-0.671	-1.238	-1.09	-1.044	-1.295	-0.509	-1.159	-1.123	-0.652	-1.249	-0.69	0.282	-0.601	-0.846	-0.386	1.798	-0.521	-0.883	-0.986	-0.613	1.542	-0.517	0.87	-0.972	-0.659	-0.803	-0.68	-0.262	-1.119	-0.825	-0.604	-0.625	-0.932	0.629	0.224	-1.179	-0.605	2.683	-0.831	0.293	0.08	0.106
TRMU	-1.387	2.602	-1.126	-1.198	-0.95	0.159	-0.795	-0.48	-0.192	0.166	-0.327	1.939	-0.938	-0.416	0.498	0.852	-0.209	-0.019	-0.898	0.415	-0.535	-1.231	-0.973	-1.286	-0.374	-0.822	-1.121	-0.752	-1.312	0.467	1.924	0.089	-1.181	-0.526	-0.803	-0.496	-0.073	0.108	0.021	-0.831	-0.112	0.185	-0.454	-1.314	1.99	-0.892	-0.096	-0.991	-1.026
VMAC	-1.231	-0.484	0.544	-0.961	-1.087	5.446	-0.522	-0.657	-1.111	-1.095	-1.067	-1.212	-1.168	0.075	-0.301	2.17	-0.634	1.801	-0.321	-0.563	-0.977	-0.743	0.305	-0.995	-0.951	-0.944	-1.115	1.238	-1.184	-0.425	-0.243	-0.379	-0.477	-1.215	-0.199	-0.022	-0.258	-0.608	1.02	-1.093	0.875	-0.097	-0.97	-1.084	1.488	-0.832	-0.213	-1.102	-0.997
UTP4	0.587	1.103	-1.075	1.162	-0.432	-0.506	0.565	1.255	-0.191	-1.241	-0.835	2.988	0.35	-1.072	1.694	-0.616	0.124	0.594	-0.379	1.033	1.02	0.051	-0.914	-1.841	-1.727	0.005	0.408	-1.035	0.992	-1.013	-1.574	0.004	1.206	0.356	-0.629	-0.117	0.777	-0.67	0.941	-1.059	-0.662	-1.225	-0.967	-0.137	-1.252	-0.662	-0.512	1.337	-0.166
SRR	-1.313	-0.47	-1.74	-1.485	0.141	0.54	0.891	0.259	-0.985	-0.849	-0.591	0.531	-1.153	-0.961	0.248	-0.688	-1.364	0.108	-1.564	-1.073	-1.538	-1.117	-0.739	-0.38	-1.409	-0.353	1.077	-0.542	-0.678	-0.968	-0.832	-0.411	-1.089	-0.958	-0.47	-1.631	-0.968	-1.126	-1.383	-0.638	-0.565	-0.356	-1.329	-1.522	-0.565	-0.82	-1.287	-0.314	-0.73
FUT5	-0.384	0.276	2.492	-0.481	-0.244	-0.559	-0.495	-0.181	-0.565	-0.655	-0.607	-0.682	-0.689	0.802	-0.376	-0.236	-0.357	-0.465	2.515	0.148	-0.562	-0.437	-0.107	-0.49	-0.436	-0.634	-0.663	-0.162	-0.681	-0.587	-0.629	-0.44	-0.483	-0.505	-0.688	1.041	-0.506	-0.631	-0.106	-0.668	-0.298	-0.37	-0.586	-0.575	-0.472	-0.457	-0.472	-0.632	-0.564
FUT3	-0.488	0.643	2.577	-0.607	-0.199	-0.719	-0.519	-0.018	-0.669	-0.77	-0.64	-0.83	-0.822	1.447	-0.331	-0.32	-0.45	-0.717	1.81	0.205	-0.678	-0.625	-0.515	-0.518	-0.471	-0.786	-0.757	-0.159	-0.814	0.407	-0.503	-0.188	-0.556	-0.63	-0.798	1.803	-0.75	-0.707	-0.156	-0.784	-0.415	-0.258	-0.726	-0.754	-0.537	-0.585	-0.716	-0.812	-0.614
INIP	1.122	0.807	-0.52	-0.233	0.11	-0.862	1.394	2.382	-1.045	-0.518	-0.386	1.839	-0.285	-1.361	0.359	-1.44	-0.777	-1.429	-0.692	-1.085	-1.157	-1.419	0.74	-0.082	-0.05	-0.719	-0.108	0.284	1.575	-1.054	-1.888	-0.918	-0.433	-0.852	-0.468	0.923	-1.22	-0.602	-0.783	-0.972	0.716	-0.719	-1.026	0.289	-0.459	2.229	1.812	-0.775	-1.119
PGLYRP2	-0.305	0.02	-0.349	-0.127	-0.306	-0.3	-0.349	-0.238	-0.349	-0.205	-0.304	-0.314	-0.216	-0.349	-0.26	-0.293	-0.086	-0.239	-0.302	-0.188	-0.316	-0.258	-0.267	-0.174	-0.248	-0.267	-0.245	-0.349	-0.312	-0.349	-0.349	-0.244	-0.178	-0.349	-0.349	-0.31	-0.257	-0.307	-0.157	-0.269	0.307	-0.089	-0.349	-0.182	-0.349	-0.216	-0.202	-0.195	-0.349
NTAN1	-0.794	-1.478	-0.216	-1.32	-0.917	0.608	-0.673	-0.597	-1.197	-0.51	-0.198	-0.589	-0.088	-0.781	-1.237	-0.734	-0.386	-1.269	-0.627	-1.016	-1.546	-1.096	-0.847	-0.217	-1.161	-0.552	0.999	-1.496	-0.692	0.786	1.24	0.81	-0.305	0.135	-0.404	-1.001	-1.691	-0.322	-0.965	0.51	-1.416	1.748	-0.954	-0.118	0.294	-0.08	-0.998	0.388	-0.252
EFCAB1	-0.606	-0.651	-0.579	-0.642	-0.482	-0.609	-0.1	-0.576	-0.403	-0.642	-0.636	-0.558	-0.644	-0.571	-0.509	-0.629	-0.608	-0.655	0.244	0.293	-0.629	-0.641	2.193	0.681	-0.489	-0.547	-0.392	4.533	-0.617	-0.646	-0.491	-0.611	-0.581	-0.643	1.301	-0.441	0.144	-0.434	1.375	0.094	4.961	-0.625	-0.586	-0.614	0.266	-0.596	-0.571	-0.651	-0.43
CFAP97	0.831	2.902	-0.181	-0.154	0.303	-0.588	1.047	-0.216	0.946	-0.826	-0.228	1.297	0.847	-1.042	-1.248	-1.347	-0.587	-1.309	-1.34	-1.343	-0.63	-0.238	-0.343	-0.87	-0.724	-1.273	1.308	0.493	-0.092	-0.687	-1.543	-1.627	0.935	-0.363	1.314	0.246	-0.872	1.445	-1.229	-0.976	1.306	-1.223	-0.559	0.196	-0.977	-0.981	0.811	-0.242	-1.134
SETDB2	-0.892	-0.181	-0.486	-0.639	-1.302	-0.285	1.022	0.451	0.321	-1.437	0.048	-1.141	-1.795	-1.892	-1.78	-0.086	-1.681	-1.808	-1.42	-2.037	0.191	0.98	-0.479	1.07	0.932	0.267	-0.874	-0.984	-0.296	0.066	-1.196	-0.682	0.189	-0.829	0.282	-0.314	-1.703	0.366	-1.692	-1.303	1.161	0.241	-1.313	0.65	0.656	-0.69	-0.841	-0.604	-0.659
CDK5RAP2	1.451	-1.436	-1.12	-1.034	1.716	-0.17	-0.456	-0.2	-1.506	-1.122	0.796	4.314	-0.683	-0.928	0.302	-0.908	-1.181	-1.118	0.006	-0.843	-1.967	-1.246	0.539	0.952	-0.056	-0.743	-0.259	-0.763	0.514	-0.467	-2.057	-1.514	-1.383	-0.889	-0.737	0.327	-0.56	-1.603	-0.899	-1.187	-0.507	-2.267	-0.728	1.204	-1.141	0.187	-1.267	-1.652	-0.178
EOGT	-1.168	-0.257	-0.454	-0.766	0.073	0.365	-0.25	-0.01	-1.273	-0.986	-1.4	-0.828	-0.774	0.099	-0.485	0.134	-0.464	-1.135	0.785	-0.957	0.064	-0.655	0.499	-0.695	-1.368	-0.679	1.546	0.286	-0.161	-0.258	-0.844	0.123	0.014	-0.55	-0.286	0.058	0.127	-0.723	-0.875	-1.017	-0.33	-0.253	-0.995	-0.807	0.738	-0.852	0.141	-0.473	-0.746
DOHH	-0.564	-0.304	-1.004	-1.807	-1.37	0.437	-1.674	-0.463	-1.343	-1.605	-0.687	1.004	-1.19	0.043	0.36	-0.576	-0.605	0.682	-0.192	0.854	-0.679	-2.285	-1.139	-1.497	-1.62	-0.66	-0.722	0.536	-1.146	2.423	1.679	0.631	-0.04	-1.074	-1.119	-0.885	0.205	-1.288	1.183	-1.262	0.271	0.15	-0.665	-0.892	1.339	-1.172	-1.036	-0.715	-1.68
SAMHD1	-0.473	-0.39	0.26	0.22	-0.132	-0.636	0.067	0	-0.439	-0.876	-0.062	-0.307	-0.012	-0.844	-0.604	-0.749	0.217	-0.189	1.005	0.066	-0.609	-0.539	1.951	-0.579	-0.723	-0.036	-0.693	0.086	-0.176	-0.987	-0.715	-0.717	-0.087	-0.485	0.396	0.231	0.065	-0.076	0.056	-0.419	-0.153	-0.527	-0.804	0.524	-0.376	-0.465	-0.667	-0.139	2.404
KBTBD3	0.437	-0.544	-0.627	-0.238	-0.259	-0.191	0.027	-0.972	0.842	-0.426	-0.568	-1.267	-1.048	-1.274	-1.443	0.017	-1.607	-1.803	-1.611	-1.924	-1.685	-0.898	-0.538	1.912	2.37	0.308	-0.059	-0.727	-1.428	0.701	-0.485	-0.015	0.692	-0.176	0.325	-0.029	-1.408	-0.09	-1.852	-0.237	-0.611	-1.243	-0.653	-0.139	-0.5	-1.168	0.557	-0.055	-1.34
VKORC1	-1.064	-0.447	-0.47	-0.683	0.592	-0.068	-1.602	-1.045	0.017	-0.775	-1.096	-0.372	-0.802	1.954	-0.321	-0.27	-0.581	0.753	0.783	1.345	-1.057	-1.284	-0.832	-0.829	10.276	-1.385	0.07	-1.119	-1.421	0.824	-0.774	-1.31	-1.549	-0.634	-1.247	-0.842	0.035	-0.964	-0.117	-0.893	-0.861	0.486	0.967	-0.938	-0.696	-0.817	-0.013	-0.714	-1.389
BECN1	-1.008	0.605	0.763	-1.208	0.34	-1.268	2.89	-0.181	-1.354	-1.796	0.704	-0.716	1.083	-0.358	0.23	-1.4	-1.606	1.597	3.011	0.984	0.426	-0.742	0.354	-0.639	0.246	-1.125	0.186	1.202	-1.884	-1.726	-0.834	-0.725	2.579	-0.354	0.118	0.85	0.346	-2.335	-0.169	1.018	1.518	-1.016	-1.152	2.236	-1.725	-0.551	0.359	-0.348	-1.27
TEX9	-0.278	-0.419	-1.231	-0.53	-0.546	-0.934	0.754	-0.281	-0.649	-0.815	-1.123	0.797	-0.846	-1.3	-1.251	-0.86	-1.417	0.214	-0.617	-0.942	-0.532	0.166	1.586	1.029	-0.389	-0.879	-0.177	4.42	0.076	-1.236	-0.9	-0.774	-0.333	-0.038	1.728	-0.103	-0.796	-0.49	-0.312	1.119	1.875	-1.19	0.205	-0.712	-0.185	-0.592	0.717	-0.455	-0.926
TAF15	-1.52	-0.09	-1.636	-1.433	-0.919	0.872	-0.391	-0.444	-0.916	-2.121	0.368	2.91	-0.385	0.055	1.943	-0.789	-1.454	0.05	-0.737	0.357	0.565	-1.458	-0.869	-1.104	-0.963	-1.51	0.081	-0.224	0.209	1.503	0.828	-0.386	-1.342	-1.378	-0.717	-0.729	0.747	-1.463	0.363	-0.357	0.265	-1.25	-0.273	0.426	-0.389	1.185	-0.984	-1.214	-0.245
DCUN1D3	0.174	0.514	-0.484	1.695	1.274	-0.717	-0.513	-0.271	-1.04	0.595	-1.401	-0.489	-0.727	-0.63	-0.936	-0.692	-0.848	-1.487	-0.691	-0.835	-0.532	-0.371	-0.246	-0.038	-0.977	-1.106	0.167	-1.049	-0.567	1.435	1.464	3.626	-1.076	0.112	-0.87	0.204	-0.585	-0.291	-1.066	0.929	-0.969	0.072	-0.386	0.191	-0.544	-0.137	2.19	0.423	-0.793
ZC3H18	0.838	1.007	-0.698	0.482	-0.627	-0.798	-1.068	-1.065	-1.708	-1.421	-0.625	-0.101	-0.587	-1.951	0.555	-0.893	-1.478	-0.18	-1.189	-0.096	-0.643	1.357	-1.139	-1.379	-0.776	-1.043	-0.188	-0.481	1.148	-0.988	-1.158	-0.325	0.997	0.351	-0.453	-1.316	-0.118	-1.403	-0.079	-1.776	0.076	-0.366	-0.521	-0.131	-2.054	0.029	-0.651	0.766	3.138
TENT2	0.797	0.343	-1.165	-0.982	1.324	-0.56	1.389	-0.198	0.804	0.403	-0.639	0.693	0.422	-1.113	-0.357	0.17	-1.613	-1.29	-0.993	-1.335	-0.237	0.162	0.225	-0.019	1.513	-1.685	-0.316	-0.573	-0.563	-1.083	-1.714	-0.898	-0.397	-0.633	0.025	0.257	-1.065	-0.663	-1.536	0.109	0.269	-1.606	-0.958	0.226	-0.533	-0.973	1.746	-0.562	-1.634
CIAPIN1	0.941	-0.496	-1.528	1.745	1.368	-1.357	0.939	1.235	-1.724	-1.284	-1.714	1.804	-0.045	-2.266	1.256	-0.101	-0.224	0.862	-0.315	1.037	0.812	0.218	-0.62	-1.355	-2.296	-1.13	0.641	-1.044	2.476	-1.817	-1.927	2.317	0.683	1.963	-1.103	0.694	0.334	-1.34	0.239	-1.991	-0.716	-1.62	2.959	-1.322	-2.063	-1.478	-0.578	0.695	-1.723
LPAR1	0.747	-0.92	-0.488	-1.308	3.305	-0.634	-0.243	-1.133	-1.266	0.51	-1.293	0.345	-1.003	-0.206	0.004	-0.496	-1.021	-0.181	0.819	-0.119	-1.195	-0.974	-0.658	-0.633	-0.302	-0.821	-1.069	-0.496	-0.506	0.532	-0.955	2.431	-1.203	-0.922	-0.723	0.574	0.368	-1.213	0.044	-1.004	-0.655	1.594	-0.611	-0.722	-0.979	-0.586	4.093	-0.414	-0.138
NOL6	-0.55	1.265	-0.689	1.841	-0.283	-1.283	-1.451	0.853	-0.214	0.266	-1.077	-0.152	0.588	1.727	1.483	0.785	1.511	0.876	1.677	2.769	0.473	-0.506	-0.505	-0.666	-0.023	0.341	2.078	-0.536	0.677	-1.56	-0.282	-0.122	-0.861	-0.154	-0.785	0.442	2.425	-1.461	0.862	0.354	-0.365	-1.405	-0.513	2.94	-1.103	0.326	-1.179	0.301	-0.903
SIAE	2.406	-0.52	-1.271	0.592	0.53	-0.53	0.971	0.194	-0.321	-0.614	-0.58	-1.43	-1.462	-0.369	0.841	-0.079	-1.078	0.568	-0.331	-0.087	-0.672	-1.279	-0.787	0.306	0.11	-1.2	-0.501	-1.074	1.445	0.676	-0.263	-1.43	-0.422	0.529	-0.064	0.901	1.728	-1.494	-0.186	-0.889	0.452	-0.939	0.207	-1.146	-0.263	-1.487	0.301	-1.495	-0.891
ZRSR2	-0.584	-0.223	-1.156	-1.129	-0.98	0.968	1.202	-0.587	-0.936	-0.089	-0.883	0.237	-0.726	-0.992	-0.888	2.201	-0.448	-0.716	-0.972	-0.945	-0.914	-0.403	-1.084	-0.857	-0.199	-0.502	-0.943	-0.133	-0.956	2.553	1.462	-0.246	-0.329	-0.992	-0.366	-0.83	-1.092	0.003	-0.817	-0.658	-0.418	0.267	-1.238	-0.839	2.098	-0.84	-0.669	-0.834	-0.564
CAMSAP1	1.447	0.061	-1.183	2.215	1.141	-1.585	-0.071	0.268	-1.139	-0.398	-1.537	3.641	0.917	-0.424	0.187	-1.668	-1.289	0.638	0.721	0.618	-0.242	-1.385	2.459	1.529	-1.238	-1.329	1.613	2.318	3.169	-1.338	-1.774	0.452	-1.303	0.06	0.4	0.905	1.026	-0.6	0.659	-1.55	1.091	-1.585	0.75	0.529	-0.801	0.583	-0.604	-0.024	-1.036
TXN	-1.007	-0.519	-0.782	-1.392	-0.826	1.317	-0.506	-0.427	-0.463	-0.313	-0.554	2.938	-0.643	-1.345	-1.12	-0.654	-0.267	0.004	-0.946	-1.126	-1.658	-1.702	-1.151	0.594	-0.676	-1.134	-1.034	-0.071	-1.39	0.583	-0.511	-0.103	-1.119	-1.734	-1.196	-1.27	-1.154	-0.973	-0.501	-1.461	-0.021	-0.77	-1.814	-1.156	1.058	-1.035	-0.583	-1.391	-1.151
TMEM144	0.313	-0.285	-0.498	-1.261	-0.687	0.558	1.184	0.37	0.06	-1.554	-1.426	-0.947	-0.707	-0.155	-0.358	-0.689	-0.563	-0.935	-0.348	-0.378	-0.473	-0.979	0.159	-0.687	-1.084	-1.191	-0.349	-0.059	-0.724	0.62	0.241	-0.744	0.972	-0.919	1.989	0.482	-0.645	-0.668	-0.895	-0.69	0.908	-0.886	-0.843	-0.899	-0.774	-1.406	1.091	-1.082	-0.803
NTN1	-0.249	-0.925	0.672	-0.555	-0.115	-0.434	-0.444	-0.827	-0.182	-0.197	-0.662	-0.88	-0.397	0.2	3.511	-0.54	-0.178	0.708	1.676	1.629	-0.909	-0.53	0.197	-0.72	-0.58	-0.631	-0.109	0.041	-0.467	-0.597	-0.922	-0.497	-0.208	-0.462	2.557	0.532	1.365	0.213	0.985	-0.569	-0.029	-0.595	-0.055	-0.519	-0.08	-0.51	-0.486	-0.576	-0.262
BDNF	-0.591	-0.574	-0.536	-0.589	2.42	-0.608	-0.604	-0.556	-0.606	-0.591	-0.618	0.037	-0.604	-0.485	-0.624	-0.556	-0.589	-0.524	-0.102	-0.366	-0.495	0.118	-0.605	-0.59	-0.588	-0.289	-0.502	-0.566	-0.546	-0.475	-0.492	4.725	-0.541	-0.059	-0.377	0.023	-0.475	1.002	-0.579	-0.428	-0.615	-0.533	-0.547	-0.55	0.518	-0.522	-0.235	-0.596	-0.539
CES1	-0.366	-0.381	-0.192	-0.377	-0.372	-0.332	-0.382	0.668	-0.379	-0.299	-0.372	-0.364	-0.363	-0.365	-0.368	-0.367	-0.329	-0.372	-0.359	-0.371	-0.374	-0.229	-0.38	-0.358	-0.367	-0.367	-0.372	-0.365	-0.292	-0.263	-0.337	-0.142	-0.259	-0.318	-0.374	-0.378	-0.377	-0.366	-0.306	-0.202	0.061	-0.309	-0.342	-0.354	-0.359	-0.358	-0.379	-0.111	-0.337
CHMP1A	0.053	0.175	-0.593	-0.666	-1.096	0.087	-1.082	-0.702	-1.558	-0.722	-0.204	-1.212	-1.095	-0.444	2.411	0.281	-0.777	3.111	2.21	2.172	-0.596	-1.195	-0.731	-1.085	-1.247	2.139	-0.906	-0.846	-0.377	-0.65	-0.08	-0.158	1.332	-0.788	-0.579	-0.622	1.572	0.067	3.541	-0.964	-0.127	1.128	-0.55	-0.972	0.685	-0.67	-1.069	-0.11	-0.339
ARRDC4	-1.316	0.984	-0.966	-0.86	-0.419	-0.815	0.543	0.425	-0.073	-0.401	-1.253	-0.24	-0.984	-0.802	-0.503	0.154	-1.405	-0.443	-0.595	-0.922	-0.99	-0.199	0.486	-0.527	-0.778	-1.347	-1.243	0.851	-0.785	-0.753	-0.206	-0.879	-0.398	-1.301	-0.191	-0.9	-1.184	-1.337	-0.62	-0.264	1.887	-0.053	-1.376	-0.974	0.813	-0.995	-0.379	-0.682	-1.327
RMI1	-0.131	0.574	-1.073	-0.4	-0.643	-0.272	2.217	0.955	-0.526	-0.374	-0.234	1.052	-0.183	-1.262	-1.22	-1.318	-0.917	-1.047	-1.559	-1.418	-0.486	-1.118	0.444	0.205	-0.592	-0.756	0.245	0.044	0.013	-1.591	-0.376	-1.5	-0.812	-0.229	1.883	0.26	-1.211	0.738	-1.22	-1.116	0.548	-1.482	-0.804	0.117	-0.433	0.555	1.201	-0.091	-0.473
AGRP	0.456	0.953	-0.008	-0.4	-0.407	-0.355	-0.83	-0.114	-0.83	0.1	-0.83	-0.492	-0.4	-0.412	-0.398	1.895	1.714	1.312	4.2	2.8	-0.504	-0.39	1.151	-0.405	0.149	-0.83	-0.83	-0.476	-0.473	-0.129	-0.83	-0.83	-0.416	-0.83	-0.83	-0.453	0.058	-0.83	0.1	-0.441	-0.342	-0.201	-0.83	-0.022	2.669	0.028	0.59	-0.83	-0.83
DNAJC12	-0.489	0.255	-0.623	-0.579	-0.517	-0.39	-0.253	-0.553	-0.575	-0.482	-0.583	-0.021	-0.499	-0.586	-0.611	-0.536	-0.569	-0.618	-0.399	-0.567	-0.581	-0.403	0.166	0.133	2.072	-0.599	-0.304	-0.594	0.933	-0.333	-0.354	1.547	-0.468	-0.476	-0.145	-0.526	-0.262	-0.475	-0.32	0.053	-0.383	0.231	-0.574	-0.407	-0.595	-0.537	4.644	0.188	-0.518
LIN7B	-0.736	-0.576	-0.653	-1.024	-1.109	0.757	-1.162	-0.92	-0.748	-0.982	-0.523	-1.016	-1.178	-0.073	0.592	2.784	-0.261	0.477	-0.389	-0.418	-0.895	-1.091	-0.868	-1.258	0.321	-0.657	-0.995	-0.611	-1.164	2.626	-0.144	-0.149	-1.059	-0.868	0.058	-0.982	-0.153	-0.235	-0.287	-0.549	-0.207	0.786	-0.665	-1.286	0.674	-0.475	-0.702	-1.12	0.218
FAM227B	-0.36	-0.498	-1.297	-0.167	-0.835	-0.675	0.261	0.43	-0.89	-0.284	-0.974	0.774	-0.791	-1.076	-0.985	-0.512	-1.06	-0.844	-1.509	-1.147	-0.808	-0.039	0.434	2.019	-0.676	-0.869	1.628	2.569	1.077	-0.914	-1.277	0.397	-0.909	-1.037	-0.196	-0.83	-0.862	-1.084	-0.828	-0.285	2.98	-1.289	-0.667	-0.121	1.166	-0.915	0.456	-0.09	-1.23
MPST	-1.423	-0.604	-0.363	-0.936	-1.334	-0.368	-0.916	-0.97	-0.547	-0.475	-0.867	-0.494	-0.421	-0.418	0.027	2.98	-0.641	0.384	-0.224	-0.004	-1.067	-0.685	-1.096	-1.208	-0.724	-1.6	-1.026	-0.61	-1.28	-0.009	0.604	0.264	-0.957	-1.066	-1.406	-1.291	0.595	-1.574	1.117	-0.74	0.399	0.694	-1.107	-1.395	3.934	-1.153	-1.002	-0.527	-1.394
NQO1	-0.522	-0.019	-0.248	-0.533	-0.384	-0.039	-0.031	2.095	-0.372	-0.518	-0.42	-0.564	-0.457	-0.525	-0.467	-0.068	-0.193	-0.245	-0.229	-0.383	-0.556	-0.534	-0.212	-0.451	-0.397	-0.553	-0.069	0.342	-0.554	-0.163	-0.341	-0.515	0.44	-0.55	0.11	0.212	-0.523	-0.369	-0.313	-0.55	-0.277	-0.426	-0.527	-0.357	-0.286	-0.55	-0.485	-0.515	-0.469
TRIM33	0.984	0.035	-0.186	0.36	2.555	4.702	0.602	0.342	0.326	0.273	-1.004	1.428	-0.231	-0.716	-0.044	-0.138	-0.748	-1.205	-0.622	-1.093	0.764	1.194	0.992	-0.513	-1.166	-0.584	0.597	-0.342	-0.178	3.524	-1.088	-0.933	0.827	0.228	0.524	0.801	-0.755	0.244	-1.155	0.098	0.056	-1.241	-0.238	-0.283	-0.58	-0.073	1.026	-0.356	1.584
THBD	-0.531	-0.759	-0.008	-0.622	-0.159	0.402	-0.573	-0.168	-0.588	-0.377	-0.223	-0.619	-0.554	0.359	-0.494	-0.131	-0.361	-0.284	0.455	-0.071	-0.601	-0.702	-0.534	-0.43	-0.592	-0.641	-0.233	-0.537	-0.298	-0.575	-0.015	1.105	0.055	-0.096	3.869	-0.514	-0.378	-0.169	0.162	-0.545	-0.171	2.462	-0.471	-0.612	-0.567	-0.186	-0.321	-0.231	-0.456
OTOR	-0.422	-0.422	-0.422	-0.422	-0.422	-0.422	-0.422	-0.422	-0.422	-0.422	-0.422	-0.422	-0.422	-0.422	-0.422	-0.422	0.332	-0.422	-0.422	-0.422	-0.422	1.925	-0.422	-0.422	-0.422	-0.422	-0.422	-0.422	0.213	-0.422	-0.422	-0.422	-0.422	-0.422	0.371	-0.422	-0.422	-0.422	-0.422	-0.422	-0.422	-0.422	-0.422	-0.422	-0.422	-0.422	-0.422	-0.422	-0.422
LPAR6	-0.659	-0.311	-0.444	-0.992	-0.884	0.042	0.539	-0.706	-0.987	0.55	-0.775	-0.485	-0.392	-0.755	-0.866	-0.542	-1.099	-0.916	-0.771	-0.865	-0.21	-0.255	-0.781	-0.731	-0.307	-0.932	0.304	-0.909	-0.841	-0.125	0.32	0.614	-0.772	-0.1	-0.823	-0.909	-1.025	-0.678	-0.911	-0.664	-0.014	0.438	-1.029	-0.595	-0.714	-0.477	1.159	0.005	-0.866
SELENOS	-1.954	-1.26	0.032	-1.744	-0.871	-1.126	0.641	-1.231	-1.468	-1.798	-0.351	0.539	-0.901	-0.904	-0.96	-1.477	-2.297	0.259	-0.903	-0.525	-0.154	-1.585	-0.991	-1.389	-0.965	-1.382	-1.64	-1.05	-0.98	-1.022	0.781	-0.281	-0.626	-1.206	-1.042	-0.398	-0.98	-1.863	-0.61	-1.19	0.192	1.983	-1.443	-0.57	0.144	-1.722	2.652	-0.502	-2.507
TOR1B	-0.951	0.205	-0.017	-1.277	0.893	-0.736	-0.934	0.834	-2.112	-1.945	-2.089	0.587	-0.723	0.51	-0.001	-1.1	-2.228	-0.783	2.54	-0.107	-2.333	-1.236	-0.575	1.454	-1.045	-1.339	0.33	-0.622	-0.992	0.415	-1.812	0.18	-1.68	-1.454	-1.217	-1.041	-0.784	-0.704	-0.431	-1.529	-1.133	-0.68	-0.94	0.681	-0.049	0.435	-0.904	-1.475	-1.352
ZNF18	-1.122	0.273	-0.727	-1.14	-0.661	1.09	-0.415	0.051	-1.193	-0.834	-1.053	-0.577	-0.934	-1.679	-1.342	2.085	-0.537	-1.7	-1.595	-1.641	-0.834	-0.537	0.344	-0.803	-0.052	-1.244	-0.232	0.231	-1.413	0.858	0.363	-0.142	-1.049	-0.771	-0.234	-0.822	-1.717	-0.335	-1.771	1.083	0.346	-0.752	-1.183	-1.233	1.504	-0.483	-0.89	-1.438	-0.664
DCTD	0.257	0.454	-1.171	-1.341	-2.219	-0.713	-0.46	-1.089	-0.091	-0.212	-0.452	-0.078	-0.661	1.849	0.417	-0.518	-0.296	-0.245	0.051	0.338	-0.411	-0.161	-0.842	-0.377	-1.108	-1.317	-0.181	-1.053	-0.533	-0.918	-1.747	-0.351	0.037	0.072	-0.051	0.223	1.714	2.163	0.332	-1.846	-0.621	-0.519	-0.133	-0.057	-0.568	-1.669	0.565	-0.882	-2.018
SNRPN	-0.35	-1.484	-0.449	0.035	2.674	-1.279	-1.137	-1.608	0.395	-0.098	-1.59	-0.931	-1.717	-0.767	0.207	2.354	-0.457	1.939	0.999	0.263	-0.431	0.841	-1.53	0.417	-2.035	-0.32	0.535	-0.135	-0.624	0.177	-2.312	2.171	-1.912	-0.283	-2.073	-0.511	0.039	-1.475	1.06	0.956	-0.894	1.331	-0.271	0.024	-0.38	-0.796	0.001	-1.081	-0.556
COPS2	-0.966	0.576	-1.466	-0.424	0.64	-0.32	0.871	0.368	1.823	-0.751	-0.91	3.931	-0.709	-2.19	-1.778	-1.141	-1.211	-1.85	-2.32	-2.139	0.03	1.625	-0.378	1.101	-0.173	-1.108	1.312	-0.984	-0.47	1.565	-0.694	0.24	0.275	-0.409	0.14	0.356	-2.019	-1.072	-2.157	0.256	-0.002	-0.83	-0.732	1.073	-0.647	-0.744	2.412	-0.425	-1.636
CFAP52	-0.411	-0.399	-0.404	-0.417	-0.396	-0.409	-0.422	-0.426	-0.398	-0.427	-0.425	-0.317	-0.425	-0.401	-0.395	-0.417	-0.393	-0.407	1.296	1.889	-0.416	-0.402	-0.164	-0.092	-0.381	-0.41	-0.422	7.463	-0.417	-0.43	-0.414	-0.401	-0.386	-0.416	-0.416	-0.423	-0.419	-0.394	1.159	-0.152	4.104	-0.398	-0.414	-0.415	0.066	-0.398	-0.421	-0.423	-0.319
2023-03-02	-1.135	-0.958	-0.335	-1.644	-1.367	-0.207	-0.958	-1.17	-1.044	-1.774	0.61	-2.451	-1.658	1.231	1.367	2.936	-1.731	1.46	0.855	1.034	-1.906	-1.362	-0.843	-1.528	3.016	-0.692	-1.643	0.493	-1.041	0.374	0.235	0.894	-0.155	-1.138	0.802	-0.925	0.1	0.399	0.866	1.104	-0.496	2.487	-0.93	-0.925	0.516	-0.813	-1.35	-0.92	-0.337
NSA2	-1.174	0.097	-1.951	-1.21	-0.034	-0.223	0.372	-0.884	1.021	-1.086	-0.03	3.269	1.741	-1.191	-1.428	-1.558	0	-1.101	-2.14	-1.779	-1.575	-0.239	-1.307	0.5	2.152	-1.34	-0.101	-1.709	-1.289	0.641	-1.746	-1.049	-0.738	-1.603	-1.128	-0.401	-1.055	0.161	-1.569	-1.057	0.053	-0.727	-1.81	0.375	-0.372	-1.296	-0.026	-0.778	-0.49
NOP53	-1.132	-0.599	-1.396	-0.462	-1.142	-0.839	-0.734	-1.276	0.371	-0.872	-0.336	0.119	0.111	-0.842	-1.305	1.06	0.046	-0.23	-1.3	-0.928	-1.253	-0.843	-1.019	-1.092	1.57	-0.968	-0.98	-0.942	-0.962	1.116	0.374	-0.825	-1.258	-0.381	-0.331	-0.957	-0.117	-1.34	-0.261	-1.026	0.702	0.832	-0.97	-0.497	0.18	-0.423	0.319	-0.856	-1.276
STOML2	-1.052	0.319	-1.358	0.21	-0.595	-0.698	-0.638	-0.153	0.997	0.314	0.602	4.362	0.214	-0.702	-0.132	-1.02	3.621	0.778	-0.854	0.02	-0.655	0.056	-1.224	0.854	-0.334	0.591	-0.018	-1.184	-0.294	-0.37	-0.898	-1.008	-1.119	-0.388	-1.159	-0.903	0.385	-1.45	0.157	0.436	-0.294	-1.117	-1.076	1.566	-0.94	0.619	-1.09	0.018	-1.328
NIPA1	-1.795	3.449	-1.258	-1.851	-1.646	-0.956	0.4	3.099	-0.142	-1.88	-1.268	0.534	-1.816	0.909	0.838	-0.257	-1.055	0.731	2.159	0.46	-1.832	-1.827	-0.025	-0.817	-0.922	-1.862	-0.289	-0.106	0.017	-0.449	-0.359	-1.184	-1.212	-1.381	2.231	2.04	0.41	-1.758	0.09	-1.435	-0.507	-0.716	0.7	-1.712	-0.814	-0.912	0.222	-1.578	-1.787
FAM83E	-0.182	-0.606	1.105	-0.868	-0.711	-1.01	0.061	-0.958	-0.847	-0.937	-0.397	-1.011	-1.006	1.689	0.763	2.497	0.488	0.353	0.333	0.905	-0.44	-0.601	-0.826	-0.564	-0.075	-0.997	-1.013	0.367	-0.89	-0.755	0.559	0.029	-0.886	-0.668	-0.988	-0.263	-0.082	-0.081	1.794	-0.323	-0.159	0.552	-0.73	-0.922	0.352	-0.066	-0.404	-1.004	-0.883
SLC30A7	0.207	0.182	-0.296	0.168	-0.028	-0.346	1.303	0.497	-0.656	-0.38	-1.443	0.74	-0.329	-1.593	-1.736	-0.661	-1.059	-1.753	-0.934	-1.42	0.481	-0.06	0.233	-0.143	-1.384	0.216	-0.191	-0.791	0.215	1.202	-1.2	-0.299	0.919	-0.336	0.405	0.484	-1.317	-0.241	-1.794	0.92	0.558	-0.52	-0.867	-0.299	0.21	0.179	2.611	-0.192	0.161
OVCA2	-2.309	-0.389	-0.755	-2.256	-0.696	-0.79	-0.609	0.153	-1.292	-1.274	-0.187	-0.309	-1.804	-1.44	-1.554	0.347	0.162	-1.128	-2.274	-1.275	-0.326	0.496	0.437	-0.785	-0.6	-1.594	0.24	-1.723	-2.844	1.498	-1.294	0.58	-1.347	-1.548	-1.45	-1.474	-2.049	-1.701	-1.934	0.294	-1.425	0.08	-1.474	-1.748	1.27	-1.901	0.994	2.208	-0.631
CFAP298	-0.861	-0.706	-0.88	-0.376	-1.039	0.188	-0.118	-0.848	-0.4	0.175	-0.867	-0.331	-0.784	-0.92	-0.445	-0.304	-0.616	0.843	-0.522	-0.689	-0.868	-0.725	0.788	0.567	-0.211	-0.246	-1.051	2.066	-0.878	0.211	-0.314	-0.718	-1.02	-0.961	0.444	-0.746	-0.632	-0.913	0.531	-0.398	1.267	-1.021	-1.079	-0.976	0.963	-1.108	-0.735	-0.922	-0.48
AP3B1	1.035	-0.185	-0.779	-1.48	1.343	-0.901	1.62	1.021	0.328	-0.467	-1.618	-0.808	0.755	-1.891	-1.331	-1.163	0.183	-1.727	-1.264	-1.153	-0.228	-0.226	-0.187	-0.958	0.53	-0.965	2.087	-0.215	0.502	-1.672	-2.102	-0.223	-0.658	-0.355	-0.077	1.578	-1.086	-0.138	-1.796	0.253	-0.048	-1.555	0.654	0.495	-0.959	-1.281	1.912	-0.51	-1.395
ATP6V1G1	0.64	-0.956	0.712	-1.291	-0.354	0.348	0.477	-0.921	-0.636	1.447	-0.733	1.514	-0.786	-2.015	-1.888	-1.021	-1.538	-1.811	-1.938	-2.074	-1.322	-1.14	-0.654	1.001	-0.06	-0.967	-0.546	-0.787	-0.521	0.352	-1.448	0.189	-0.57	-1.057	-0.168	-0.91	-1.92	-0.769	-1.882	-1.346	0.193	-0.637	-1.389	-0.876	0.073	-0.413	2.266	-1.057	-1.292
DPY19L1	-0.635	-0.809	-0.551	-0.498	-0.534	-0.778	4.53	0.326	-1.101	-1.309	-1.137	1.618	-0.978	-0.243	-0.123	-1.06	-0.969	-0.207	-0.075	-0.983	-1.124	-1.263	-0.235	-0.861	-0.888	-0.825	0.649	1.613	-0.045	-0.96	-1.088	-0.029	-1.515	-0.779	0.03	-0.156	-0.829	0.868	-0.335	0.27	0.86	-0.57	-1.161	-1.327	-0.422	-0.499	0.676	-0.061	-0.608
ARHGEF1	-1.092	-0.068	-0.601	-0.947	-0.902	-0.412	-1.168	-0.591	-0.534	-0.232	-0.404	-1.252	-0.149	0.092	0.061	3.948	-0.878	0.056	0.671	0.584	-0.863	-0.287	-0.443	-1.111	1.253	-0.782	-1.179	-0.23	-0.516	-0.468	0.031	-0.322	-0.915	-0.465	-0.951	-1.001	0.194	-1.249	-0.037	-0.875	-0.17	0.548	-1.107	0.573	1.127	-0.278	-0.666	-0.567	-0.448
RPRD1B	0.261	0.248	2.105	2.937	0.718	-0.729	0.004	1.528	-0.248	-0.155	1.031	-0.058	2.74	-1.377	-1.182	-1.183	0.022	-1.496	-0.874	-1.178	1.136	0.315	2.437	0.006	-0.645	-0.351	1.728	0.185	1.152	-2.324	-1.335	-1.743	-0.466	2.032	0.385	0.365	-1.145	0.175	-1.148	1.127	-0.027	-1.444	0.534	2.85	-1.436	0.011	0.185	0.52	0.208
TBC1D22A	-0.844	0.165	0.499	-0.369	0.007	-1.477	-1.428	-0.407	0.088	-0.525	2.214	-2.213	-0.929	0.252	0.037	-0.132	-1.2	0.458	2.033	1.563	0.613	-0.677	0.136	-0.488	-0.628	-0.682	-0.072	0.245	-1.535	-1.608	-0.621	-0.106	-1.77	1.189	-0.873	1.038	0.801	-1.723	0.751	-0.397	0.503	0.729	1.516	0.364	-1.384	-0.847	-0.657	-0.777	-1.154
CIB1	-1.279	-0.53	-0.127	-1.134	-0.945	-0.221	-0.507	-0.505	-0.879	-1.261	-0.784	-0.932	-0.562	-0.091	-0.234	-0.225	0.231	1.738	0.498	0.465	-0.768	-1.277	-0.348	-0.406	-1.056	-1.177	-1.121	0.823	-1.286	0.712	0.49	-0.697	-0.166	-1.44	1.06	-0.279	-0.439	-1.002	1.424	-0.785	0.319	1.215	-0.669	-1.372	0.473	-1.368	-0.571	-1.223	-0.794
SCP2	0.157	-0.342	0.03	-0.535	-0.205	-0.059	1.26	0.404	-0.334	-0.557	-0.806	-1.085	-0.679	-1.591	-1.198	-0.789	-0.734	-1.453	-1.498	-1.598	-0.508	0.068	0.026	-0.359	0.646	-0.323	-0.379	0.351	-0.834	-0.972	-0.757	-0.947	0.753	-0.899	1.236	-0.135	-1.604	-0.844	-1.47	0.276	0.714	-0.701	-1.112	0.046	-0.239	-0.876	0.618	-1.125	-1.036
DERL2	-1.4	-0.346	0.843	-1.275	-0.557	-0.717	0.927	-0.667	-1.595	-1.175	-0.651	-0.761	-1.423	-2.287	-2.208	-0.455	0.629	-2.007	-2.208	-2.188	-0.857	-0.535	-0.087	-0.648	-0.207	-0.539	-0.272	-0.984	-1.718	1.484	1.72	-0.068	-0.911	-1.186	-0.355	-0.293	-2.342	-0.479	-2.231	1.906	0.109	0.051	-1.471	-1.276	2.92	0.376	2.865	0.798	-0.679
PUS3	-1.197	0.828	-2.277	1.003	-1.278	1.421	1.068	-0.173	0.315	-1.299	-1.287	0.879	-0.866	-1.775	-1.433	-0.753	-0.336	-1.327	-2.141	-1.466	-0.24	1.143	-0.798	-0.665	0.458	1.482	-0.673	-0.885	-1.075	3.979	3.04	-1.147	0.299	-0.863	-0.492	-0.817	-1.39	0.158	-1.811	-0.376	-0.884	-1.755	-1.755	-0.211	-0.073	-1.506	0.811	-0.874	0.875
COG3	1.331	0.135	0.499	0.42	-0.273	-0.925	1.091	-0.579	-0.049	-0.146	0.267	-0.124	-1.034	-1.004	-0.302	1.866	-1.759	-0.617	-0.733	-0.735	1.337	-0.328	0.014	-0.313	0.133	-0.635	-1.356	-0.371	-0.624	-0.93	-1.112	-1.315	-0.667	0.444	0.037	0.558	-0.649	-1.604	-0.907	-1.067	0.802	-0.358	-1.067	1.718	0.479	-1.11	1.414	-1.238	-1.546
SRP19	-0.8	-0.369	-0.96	-0.151	-0.862	0.925	1.286	-0.922	-0.526	0.242	-0.425	0.691	-0.54	-1.902	-1.135	-0.106	-0.421	-0.754	-1.733	-1.645	-1.119	0.149	-0.627	0.156	-0.021	-1.145	-1.251	-0.451	-1.158	0.376	0.709	-0.551	-0.895	-1.688	-0.518	-0.748	-1.777	0.995	-1.714	0.316	-0.034	-0.923	-1.848	-0.819	1.222	-1.298	1.702	-1.012	-0.359
RSPH10B2	-0.531	-0.461	-0.493	-0.535	-0.384	-0.522	0.751	-0.215	-0.507	-0.538	-0.537	-0.532	-0.549	-0.512	-0.138	-0.531	-0.526	-0.234	-0.374	0.139	-0.415	-0.486	0.341	-0.369	-0.451	-0.43	-0.546	5.708	-0.441	-0.527	-0.493	-0.501	-0.484	-0.424	0.144	-0.514	0.008	-0.515	0.027	-0.016	4.064	-0.534	-0.533	-0.541	0.184	-0.522	-0.405	-0.515	-0.477
SEMA6B	-0.621	-0.812	0.532	-0.877	-0.59	0.152	-1.072	-0.424	-0.748	-0.757	-0.217	-0.96	-0.574	1.164	-0.361	-0.466	-0.805	0.019	1.623	-0.247	-0.777	-0.903	-0.624	-0.553	-0.517	-0.67	0.26	-0.92	-0.617	1.209	-0.258	1.568	0.232	2.995	-0.983	-0.47	-0.602	0.49	0.767	-0.87	-0.884	2.92	1.366	-0.535	-0.452	-0.142	-0.554	0.486	0.817
MTREX	1.606	0.508	-1.224	-1.193	-0.5	-0.577	1.789	0.447	2.05	-0.774	-0.762	3.149	1.996	-1.991	-1.307	-1.319	0.528	-1.861	-2.028	-1.842	0.183	1.046	-0.319	-0.537	1.071	-0.986	1.291	-0.209	-0.236	1.049	-0.495	-0.549	-0.587	0.01	0.678	0.084	-1.758	0.466	-2.217	0.536	0.686	-1.713	-1.432	0.555	-2.034	-1.238	0.293	0.503	0.008
DENND6B	-0.774	-0.543	-0.767	-0.761	-0.679	-0.697	-0.757	-0.635	0.467	0.066	-0.457	-0.878	-0.891	-0.299	-0.721	0.624	-0.735	3.852	0.137	0.325	-0.749	-0.655	0.324	-0.302	-0.246	-0.832	-0.974	3.486	-1.106	-0.28	-0.238	-0.512	-1.036	-0.184	-0.003	-0.85	0.194	-0.724	1.577	-0.458	1.36	-0.388	-0.633	-0.925	1.451	-0.375	-0.639	-1.012	-0.948
HDHD2	0.649	-0.17	-0.923	-0.23	0.157	0.751	1.532	-0.138	1.254	-1.162	0.006	-0.093	-0.335	-1.628	-1.743	0.554	-2.24	-1.257	-1.561	-1.487	1.066	1.162	0.263	-0.562	-1.733	-0.649	-0.171	1.587	-1.199	0.822	-0.587	-1.293	1.355	-0.465	0.766	-0.786	-1.092	-0.875	-1.862	0.632	1.441	-0.816	-1.435	1.381	-0.962	-1.272	0.427	-0.706	0.281
NOL4L	0.337	-0.814	0.243	1.962	-0.412	-1.206	-0.473	-0.987	0.275	-0.272	1.605	-0.881	1.645	-0.352	-0.031	-0.48	-0.468	-0.476	-0.052	-0.126	-0.479	0.456	-0.498	1.004	0.532	0.17	-0.179	-0.939	-0.071	-0.502	-0.442	0.324	-0.765	0.596	-1.276	-0.434	0.117	0.405	-0.5	0.104	-0.631	-0.524	2.028	1.086	-0.547	1.062	-0.878	-0.533	-0.213
EDARADD	1.446	1.013	-0.885	-0.157	0.95	-1.698	-0.96	0.198	2.441	-0.81	1.277	0.411	0.481	-0.8	-0.73	-1.184	1.713	1.02	-0.399	0.683	0.393	-1.5	-0.873	0.076	-0.958	1.908	-0.102	-1.361	-0.833	-1.246	0.38	-0.885	0.646	-0.892	-1.505	0.118	-0.807	0.594	-0.509	-0.554	-0.644	-0.983	0.564	-0.861	-0.716	-0.226	0.645	0.556	2.419
CASC4	-0.526	0.341	-0.675	-0.768	0.881	-1.144	1.228	0.138	0.325	-0.408	-1.065	-0.289	-1.07	-1.282	-1.234	-1.634	-1.99	-1.244	-0.962	-1.237	0.444	0.639	0.123	0.395	-0.496	-1.396	0.356	1.427	-1.039	-0.976	-1.679	-0.838	0.294	0.067	1.027	1.843	-1.442	-1.352	-1.036	-0.592	0.051	-1.002	0.21	0.987	-0.821	-0.708	1.14	-0.908	-1.302
ETFDH	-1.009	0.586	-0.193	-1.437	-0.807	1.123	0.478	2.704	0.394	-0.101	-1.287	-1.116	-0.712	-1.154	-0.524	1.509	0.598	-1.236	-0.747	-0.609	-0.837	-0.44	0.903	-0.434	-1.034	-0.699	-0.304	0.178	-1.34	-0.378	0.888	-0.843	1.44	-1.154	1.796	0.79	-1.031	0.461	-1.335	0.05	-0.203	-0.894	-0.757	-1.362	-0.414	-1.417	-0.902	-1.047	-0.444
TAOK2	-0.842	0.859	-0.621	-0.268	-0.969	-0.285	-2.091	0.53	-1.201	-0.849	-3.103	-0.263	-1.499	0.816	2.439	0.9	-0.815	1.399	1.357	1.7	-0.184	-1.657	-0.572	-0.465	0.259	-1.904	-0.428	-0.283	-0.681	-0.76	-0.43	0.646	-2.031	0.373	0.335	0.914	1.142	-1.098	2.255	0.095	-0.758	1.178	3.82	-0.724	1.889	-0.127	-2.247	-0.876	-1.998
DENND1C	-0.813	0.178	-0.799	-0.58	-0.822	-1.025	-0.891	1.699	-0.973	-0.849	1.059	0.021	-0.405	-1.187	-0.966	0.969	-1.196	-0.722	0.105	0.283	-0.758	-0.727	-0.228	-0.789	0.811	-0.673	-0.986	-0.573	-0.598	-1.104	0.187	-0.706	-0.093	-0.176	-0.084	0.225	-0.982	-0.884	-0.796	-0.047	0.019	1.332	-0.723	0.059	2.626	-0.325	-0.338	-0.533	-0.434
NXNL2	0.074	-0.841	-0.333	0.588	-0.327	-0.778	0.123	-0.627	-0.15	-0.897	-0.676	-0.905	-0.684	-0.504	0.744	0.331	-0.558	3.002	0.892	2.103	-0.827	-0.843	-0.717	-0.33	1.462	-0.224	-0.959	2.229	-0.566	-0.812	-0.872	-0.927	-0.292	-0.78	-0.512	-0.659	0.162	-0.763	5.596	-0.919	-0.214	-0.618	-0.872	0.973	0.284	0.112	-0.525	-0.856	-0.737
FBXO3	0.116	0.924	-1.03	0.403	0.215	-0.64	2.637	0.799	-0.508	-0.905	-0.202	-1.136	1.273	-0.98	0.482	-0.609	-0.531	-0.393	-0.422	-0.992	0.789	0.677	-0.223	-1.229	0.651	0.585	-0.23	1.25	0.724	-1.905	-1.327	-1.326	-0.71	-0.244	1.149	2.481	-1.336	-0.429	-1.249	-0.342	0.542	-1.378	0.668	0.413	-0.936	-0.483	-0.831	-0.048	-0.157
NANS	-1.286	-0.794	-0.908	-1.382	-0.862	-0.389	-0.154	-1.025	-1.124	-1.131	-0.988	0.784	-0.7	-0.655	0.95	2.121	-0.335	2.142	1.82	0.321	-1.529	-1.461	-1.08	-0.874	-1.034	-1.372	-1.042	-0.23	-0.841	-0.238	-0.368	-0.985	-1.078	-1.515	-0.541	-1.304	-0.042	-1.264	0.452	-1.377	0.309	0.12	-1.541	-0.99	0.913	-1.012	-0.188	-1.087	-1.056
UBQLN1	1.181	0.533	0.55	-0.934	1.873	0.642	0.894	1.715	-1.302	-0.419	0.033	2.303	-0.4	-0.755	-0.689	-1.594	-1.396	-1.105	-0.823	-1.197	-0.56	-1.277	-0.094	0.055	-1.046	-0.8	1.805	-0.736	0.238	-0.965	-1.123	-0.594	1.179	-0.174	1.436	1.774	-1.287	-0.87	-1.592	-1.297	-0.207	-1.113	-0.278	0.922	-1.421	-0.974	0.888	-0.927	-0.008
CIB3	-0.493	-0.493	0.02	-0.493	-0.493	-0.493	-0.493	0.401	0.034	0.667	1.161	-0.493	-0.493	-0.493	-0.493	-0.493	1.625	0.844	0.078	-0.493	-0.493	0.056	-0.493	0.037	0.118	-0.493	-0.493	-0.493	-0.493	-0.493	-0.493	-0.493	-0.493	-0.493	-0.493	-0.023	-0.493	-0.493	0.087	-0.493	0.725	-0.493	-0.493	-0.493	0.381	-0.493	-0.493	-0.493	-0.493
AK9	0.041	-0.82	-0.9	-0.437	0.042	-0.727	1.234	0.045	-0.32	-0.957	-1.07	0.815	-0.862	-1.231	-0.892	-0.287	-0.75	-0.227	-0.888	-0.919	-0.995	-0.52	2.459	0.654	-0.108	-0.217	-0.947	4.747	-0.584	-0.874	-0.986	-1.027	0.308	-0.945	1.11	-0.166	-0.755	0.362	-0.295	-0.248	3.282	-1.014	-0.585	-1.08	0.854	-0.039	-0.578	-0.789	0.547
ST13	-0.923	0.007	-1.429	-0.645	1.531	-0.222	0.415	-0.405	2.176	-0.711	1.5	1.554	-0.933	-2.172	-1.967	-1.587	-1.413	-1.308	-1.793	-1.881	0.779	1.167	0.472	-1.417	-0.414	-1.301	1.292	-0.564	-1.485	-0.119	-0.763	-0.391	2.341	1.336	-0.001	0.186	-1.222	-1.214	-1.655	-0.286	1.19	-1.09	-0.48	-0.951	-0.502	-0.861	1.819	-1.405	-0.042
ASRGL1	-1.082	-0.046	-0.905	-0.796	-0.924	-0.793	1.029	-0.394	-1.051	-1.388	-1.318	0.357	-0.782	-0.231	1.224	1.528	0.542	3.613	1.088	1.596	-0.56	-0.021	0.06	-0.086	-0.864	-1.157	-1.454	0.381	-0.667	-0.464	-0.531	-1.111	-0.796	-1.256	-1.22	-1.33	1.809	-0.196	1.737	-0.102	0.599	1.009	-1.332	-1.056	1.718	0.029	0.446	-1.247	0.79
KIF13B	-0.462	-0.72	-0.741	-1.017	-0.055	2.295	-0.347	0.436	-0.512	-1.06	-0.972	-0.883	-1.358	0.771	0.025	1.475	-1.01	-0.51	0.495	-0.219	-1.079	-1.133	-0.209	-1.056	-1.182	-1.264	-1.226	0.632	-0.977	-0.561	-0.75	-0.474	-1.074	-1.159	-0.678	-0.324	0.037	0.323	0.059	-0.71	1.033	-0.28	-0.672	-1.262	-0.937	-1.412	-0.757	-1.155	-0.897
FAM160A2	-0.157	0.697	-0.713	-1.258	1.905	-0.853	-1.053	-0.25	-1.55	0.867	0.022	-1.377	0.313	0.749	1.838	1.462	-2.109	0.931	1.405	0.18	-1.249	0.897	0.836	-1.438	1.315	-0.247	-1.871	2.685	-0.582	-1.994	-0.284	-0.526	-1.727	-1.527	-0.604	-0.452	1.082	0.337	0.955	-0.066	1.373	-1.026	-0.377	-0.875	0.001	0.006	0.205	-0.082	-2.048
ARFIP2	-1.564	0.052	-0.147	-1.561	-0.876	-0.309	0.103	-0.989	-1.473	-1.345	0.743	0.487	-0.723	-0.269	2.462	2.456	-1.087	1.221	-0.575	0.53	-1.293	-1.012	-0.079	-1.526	-0.992	-0.509	-0.932	0.049	-0.759	-0.951	0.391	-0.556	-0.561	-1.593	1.078	-0.926	0.804	0.188	1.068	-0.756	1.041	0.051	0.167	-0.579	0.665	-1.398	1.151	-1.236	-1.553
TRUB2	1.164	0.193	-0.953	-0.728	-1.514	1.431	-1.128	-0.964	-1.584	-1.556	-1.214	2.079	-0.243	-0.669	0.29	0.955	-0.517	0.542	-0.669	-0.496	-1.418	-0.815	-1.361	-0.459	-0.661	-1.57	-0.233	0.247	-0.187	1.05	-1.23	0.4	-0.967	-2.016	-0.037	-1.152	0.372	-2.073	-0.583	-1.722	0.135	-1.106	-1.201	0.516	0.774	-0.571	-1.802	-1.662	1.008
RPL12	-0.784	-0.266	-1.177	-0.581	-0.72	-0.609	-0.537	-1.093	-0.08	-0.352	-0.146	3.302	-0.278	-0.719	-1.16	0.001	-0.751	-0.158	-1.156	-0.801	-1.151	-0.933	-0.773	1.042	0.681	-0.33	-0.735	-1.2	-1.012	4.542	-0.266	-0.271	-1.111	-0.855	-0.727	-0.886	-0.299	-0.846	-0.79	-1.005	0.296	0.285	-1.029	-0.703	1.297	-0.569	0.141	-1.101	-0.708
EDA2R	-0.614	0.247	-0.948	-0.904	4.063	-0.438	-0.846	-0.655	-0.773	-0.493	-0.9	0.296	-0.555	-0.664	0.381	0.071	-1.001	-1.035	-0.317	-0.194	-0.897	0.389	0.406	-0.791	-0.265	-0.845	1.665	-0.261	-0.351	0.3	-0.887	0.432	-0.704	0.185	-0.035	2.352	-0.839	-0.819	0.03	-0.516	1.668	-0.718	-0.675	-0.586	-0.869	-0.846	2.418	-0.118	-0.596
TGIF1	-0.698	-1.251	-0.959	-0.131	-0.199	-0.132	-0.704	-0.386	-0.479	1.276	-0.864	-0.681	-1.037	0.547	-1.201	-0.54	-1.501	-0.13	-1.041	-1.171	-0.423	0.558	-0.85	-0.63	-0.18	-0.724	-0.613	-1.037	-0.174	0.479	-1.137	0.54	-1.391	-0.822	-1.471	-1.257	-0.776	-0.557	-0.87	-0.653	-1.01	-0.597	-1.232	-0.973	-0.228	-0.201	0.446	-0.863	-0.572
DPM2	1.937	0.592	-0.788	-0.73	-0.696	0.093	-0.93	-0.683	-1.691	-1.226	-0.544	-0.029	-1.249	0.268	1.447	1.144	-1.682	1.127	0.051	0.684	-1.92	-2.117	-0.481	-0.156	-0.155	-1.577	-0.584	-0.668	-1.303	-0.432	-0.916	-0.318	-1.042	-0.854	-0.88	-0.404	-0.068	-0.583	0.581	-2.053	-0.169	-0.069	-1.801	-1.254	3.621	-0.142	-1.088	-1.535	-1.586
ZNF524	-0.066	0.328	-0.797	-1.396	-1.337	-0.496	-1.431	-1.2	0.439	-1.107	1.127	-0.915	-0.582	-0.331	-1.083	1.692	0.268	0.346	-0.678	-0.673	-1.009	-1.388	-1.025	0.825	0.202	-0.465	-1.099	0.375	-1.666	1.815	0.437	-0.864	-0.138	-1.181	-0.409	-1.069	-0.221	-1.073	-0.09	-1.66	-0.092	1.104	-0.446	-0.947	0.809	-0.416	0.149	-0.992	-1.167
NDUFA3	-0.976	-0.73	-1.016	-1.068	-1.209	1.393	-1.253	-1.197	0.044	-0.839	-0.16	-1.011	-0.975	-0.398	-0.767	1.561	0.358	1.787	-0.84	-0.433	-1.089	-0.844	-1.196	-0.213	1.485	-0.822	-1.149	-0.476	-1.42	3.558	2.453	0.255	-0.784	-1.048	-0.726	-1.221	-0.866	-0.921	-0.189	-0.846	-0.562	1.262	-0.896	-1.094	3.817	-0.675	-1.203	-1.053	1.049
ELMOD2	0.645	-0.421	-0.669	-1.16	-0.05	-0.603	2.36	0.522	-1.65	-0.85	-1.045	-0.425	-0.745	-1.496	-1.541	-1.073	-0.561	-1.422	-1.548	-2.099	0.104	-0.759	-0.056	-0.108	-0.653	-0.191	0.934	0.628	0.047	-0.839	1.344	0.68	1.573	0.097	-0.26	0.3	-1.965	0.257	-1.946	1.801	0.475	-1.135	-0.042	-0.368	0.622	-0.578	0.269	-0.72	-0.477
MADCAM1	-0.437	-0.339	1.107	-0.481	-0.569	-0.515	-0.441	-0.247	-0.569	-0.518	-0.612	-0.612	0.485	-0.57	-0.172	-0.334	-0.612	-0.448	1.535	-0.189	-0.146	-0.119	-0.248	-0.612	2.985	0.074	-0.612	0.364	-0.066	-0.612	-0.612	-0.145	-0.317	-0.536	-0.567	-0.574	-0.476	-0.612	-0.138	-0.573	-0.513	1.442	-0.569	-0.324	-0.184	-0.437	-0.371	-0.042	-0.12
SPRY3	0.492	-0.065	0.305	-0.999	1.553	-0.233	1.981	-0.847	-0.057	-0.438	-1.29	-1.253	-1.377	-0.731	2.3	4.292	0.025	0.43	0.744	0.249	-0.294	1.403	1.811	-1.323	-1.173	-0.819	0.196	1.411	-0.811	-1.058	-0.603	-0.9	0.365	-0.992	0.903	0.015	0.876	-0.184	-0.118	0.031	2.304	-1.001	-0.325	-0.974	0.183	-0.746	-0.096	-0.541	-0.921
TYW3	0.297	0.677	-0.963	0.163	-0.699	0.274	3.21	1.562	1.242	-0.713	-0.927	2.548	0.404	-0.275	-0.278	-0.3	-0.192	-0.943	-1.406	-0.929	-0.189	0.115	-1.489	-0.209	-2.884	0.045	-0.433	-0.965	-0.813	-1.204	-1.322	-1.346	0.012	0.038	0.673	0.762	-0.528	-0.476	-0.408	-0.2	-0.16	-1.018	-0.806	1.312	-0.549	-0.52	1.346	-0.333	-0.602
DCTN3	-1.123	-0.468	-0.878	-0.41	0.761	-1.11	-0.553	-0.651	-0.155	-0.736	1.356	-0.143	-0.525	-0.365	0.854	-0.841	0.146	0.719	0.528	0.849	-1.028	-0.771	-0.575	0.502	0.266	0.527	0.058	-0.123	-0.601	-0.836	-0.259	0.133	-0.19	-0.961	-0.657	-0.896	0.751	-1.138	0.692	0.824	-0.893	-0.571	-1.026	0.358	-1.269	0.629	-0.553	-0.226	-0.567
CDK7	-0.865	-0.87	-1.581	-1.495	-0.828	-0.569	1.387	-0.966	0.683	-1.241	-1.712	1.632	0.722	-2.094	-1.73	-0.845	-0.219	-0.749	-1.815	-1.995	-1.018	-0.675	-0.5	0.072	0.547	-1.353	-0.837	-0.104	-0.397	2.188	-1.509	-0.174	-1.193	-1.882	0.228	-0.227	-1.371	-0.011	-1.567	-0.271	0.614	-1.785	-1.793	-0.543	0.53	-1.376	2.357	-0.939	-0.425
CHTF8	1.015	1.672	0.068	0.234	0.124	-0.512	0.079	2.302	-0.786	-0.982	1.701	-0.662	0.322	-1.855	-2.011	-1.404	-0.793	-0.565	-1.352	-0.937	0.93	-0.397	2.255	-1.469	-1.924	-0.641	4.904	1.015	0.403	-0.579	-2.522	-1.018	0.408	1.239	0.618	4.496	-0.749	-0.185	-1.546	-0.897	0.055	-1.386	-0.592	0.813	-2.113	-0.718	0.371	2.506	-0.901
CORO1A	-0.557	-0.138	-0.407	-0.722	-0.649	-0.609	-0.606	-0.197	-0.634	-0.658	0.476	-0.569	0.066	-0.383	-0.547	0.589	-0.63	0.533	1.386	1.8	-0.599	-0.751	-0.752	-0.417	-0.201	-0.596	-0.391	-0.707	-0.639	-0.728	0.563	-0.305	-0.153	-0.282	-0.72	-0.516	-0.246	-0.413	0.027	-0.686	-0.57	1.851	-0.736	0.114	-0.062	-0.493	-0.611	-0.331	-0.376
POLK	0.402	2.143	-0.623	-0.762	0.455	-0.188	3.07	0.767	0.244	-1.063	-1.564	-0.351	0.173	-1.753	-0.63	0.409	-0.946	-1.367	-1.423	-1.874	0.957	1.408	-0.139	0.205	0.056	-1.248	-0.143	0.452	1.93	-0.067	-1.154	-1.392	-0.353	-1.218	0.796	1.288	-1.528	-0.393	-1.576	1.411	-0.045	-1.273	-1.343	-0.542	-0.832	-0.565	1.337	-0.652	-0.632
SHB	-0.853	-0.431	-0.197	-0.171	-0.94	-0.522	-0.86	-0.664	-0.475	0.764	-0.444	-0.735	-1.046	0.905	-0.352	-0.437	-0.829	-0.278	-0.475	-0.235	-0.223	-0.525	-0.849	-0.553	0.051	-0.74	-0.669	-1.088	-0.491	1.944	-0.413	2.088	-1.076	-0.771	-0.974	-0.873	-0.133	-0.68	-0.073	0.09	-1.14	-0.569	-0.833	-0.954	-0.7	-0.697	-0.195	-0.409	-0.788
FAM129C	-0.253	0.812	-0.285	-0.151	-0.313	-0.504	-0.688	0.164	-0.412	0.133	-0.488	-0.216	-0.101	-0.903	-0.649	0.012	-0.459	-0.13	0.54	-0.338	0.06	0.992	-0.356	0.281	1.728	0.286	-0.688	-0.507	-0.13	-0.512	0.031	-0.646	0.057	-0.394	0.759	-0.257	-0.742	-0.051	-0.676	-0.143	0.36	-0.051	-0.308	0.781	-0.269	-0.203	-0.506	-0.481	0.121
RTF1	-0.862	0.632	-1.046	-0.658	0.611	8.19	0.242	0.75	-0.071	0.228	-0.729	5.8	-0.597	-1.137	-0.569	-1.046	-1.442	-1.094	-1.18	-1.319	1.302	0.846	0.037	0.362	-1.097	-0.803	0.581	-0.254	-0.888	5.447	-1.421	-0.337	0.192	-0.285	-0.288	0.273	-1.106	-0.741	-1.255	-0.243	-0.28	-1.077	-0.623	-0.74	-0.338	-0.641	-0.511	-1.015	-0.433
NDEL1	-0.636	-0.321	0.845	-1.002	3.191	-0.799	-1.113	-0.401	-1.893	-1.006	-1.738	-0.657	-1.603	0.629	1.988	1.375	-0.638	0.681	0.877	0.205	-1.023	-1.671	-0.041	-1.849	-1.145	-1.495	-1.029	-0.964	-1.605	-0.926	-0.425	1.12	-1.278	-0.884	4.682	0.374	0.31	-0.713	-0.162	-0.747	0.597	-0.073	-1.02	-1.51	-0.876	-1.097	1.988	0.719	0.192
RPL9	-0.63	-0.541	-1.493	-1.025	-0.764	-0.808	0.16	-1.087	0.961	0.427	0.837	1.983	0.369	-1.673	-1.8	-0.288	-0.446	-1.34	-1.915	-1.626	-1.192	-0.033	-0.439	0.572	0.529	0.407	-0.468	-1.118	-1.245	2.475	0.485	-0.752	-0.56	-1.236	-0.684	-1.185	-1.273	-0.752	-1.557	-1.007	0.839	0.139	-1.372	-0.549	0.723	-0.477	2.213	-1.077	-1.364
MGST2	-1.001	0.224	-1.059	-1.325	-1.114	0.253	0.705	-0.535	-0.088	-0.6	-0.35	-0.518	-0.689	-1.576	-1.593	0.203	0.289	-1.28	-1.654	-1.631	-1.073	-0.681	-0.346	0.688	-0.113	-1.093	-1.175	-0.714	-1.157	0.661	0.091	-0.347	-0.353	-1.452	-0.837	-1.017	-1.507	0.003	-1.528	-1.029	0.531	-0.727	-1.421	-1.116	2.617	-1.103	-0.216	-1.159	-0.004
PRR15	-0.598	-1.007	0.903	-0.331	2.284	-0.341	-0.759	-1.135	-0.453	0.87	-0.684	-0.543	-1.092	0.514	-0.669	-0.416	0.689	-0.532	-0.185	-0.993	-1.019	0.022	-0.293	-1.031	-1.057	-0.529	-1.192	-0.14	-0.665	1.651	-0.048	-1.099	-0.677	-0.973	-0.305	-1.025	-0.799	0.157	0.012	-1.066	0.785	-0.442	-0.596	-1.12	0.168	-1.117	0.503	-1.047	-0.851
CCNO	-0.574	-0.587	-0.518	-0.834	-0.505	-0.653	0.167	-0.606	-0.273	-0.466	-0.793	-0.617	-0.409	-0.356	-0.22	-0.041	-0.227	5.835	1.733	1.209	-0.656	-0.825	0.072	-0.565	-0.72	-0.618	-0.803	0.995	-0.78	-0.636	0.256	-0.693	-0.741	-0.838	0.01	-0.599	1.454	-0.311	2.23	-0.625	0.357	-0.659	-0.659	-0.739	0.095	-0.66	-0.496	-0.689	1.391
SPA17	-0.597	-0.843	-0.844	-0.736	-0.823	-0.095	0.707	-0.275	-0.642	-0.729	-0.39	-0.465	-0.847	-0.896	-0.76	-0.377	-0.738	-0.255	-0.747	-0.728	-0.845	-0.815	0.323	0.601	-0.463	-0.567	-0.552	3.682	-0.957	-0.132	0.566	-0.746	-0.515	-0.671	0.737	-0.732	-0.783	-0.565	-0.557	-0.227	1.648	-0.882	-0.796	-0.763	1.704	-0.753	-0.675	-0.786	-0.281
CLEC4G	-0.481	0.103	-0.122	0.082	1.179	-0.481	-0.481	-0.325	-0.481	-0.278	-0.095	-0.481	-0.481	-0.481	-0.481	-0.243	-0.296	-0.481	-0.281	-0.028	-0.481	-0.097	-0.135	-0.481	-0.267	-0.481	-0.481	1.993	0.453	-0.175	-0.481	1.297	-0.481	0.658	-0.286	-0.481	-0.287	-0.302	0.331	-0.311	-0.055	-0.481	-0.481	-0.481	-0.481	-0.481	-0.481	-0.155	-0.217
CETN3	-0.081	-0.274	-0.761	-1.298	0.455	0.533	2.093	-0.833	0.226	-0.785	-0.416	0.502	-0.122	-2.052	-1.868	-1.263	-1.076	-1.818	-2.094	-2.1	-0.797	-0.523	-0.485	0.565	0.826	-1.302	0.166	0.117	-0.412	-0.093	-0.631	-0.372	-1.645	-1.35	1.557	-0.666	-2.068	-0.125	-2.003	-0.799	0.738	-1.528	-0.511	-0.874	-0.556	-0.835	-0.934	-0.533	-0.685
ZNF559	-1.349	-0.138	-1.127	-1.207	-1.699	-1.015	-0.696	-0.067	-0.703	3.334	-0.74	0.766	6.155	-0.962	0.041	1.85	-1.148	-0.992	-1.002	-0.795	-0.353	0.877	0.616	1.482	6.793	-0.517	0.153	-0.116	-0.844	-1.524	-0.613	-0.752	-1.565	-0.796	-0.811	-1.46	-1.44	-1.476	-1.545	4.134	1.476	-0.359	-1.686	1.743	3.111	1.267	-1.191	-0.289	-0.706
FDXR	-1.267	0.183	-1.232	-1.042	-0.365	-1.248	-1.164	0.388	-0.843	-1.3	-0.051	-0.689	-0.962	0.626	-0.521	-0.172	0.124	2.133	0.557	0.198	-1.158	-0.907	0.437	-0.738	-0.542	-1.021	0.733	2.081	-0.784	-0.043	-0.573	-1.136	-1.552	-1.083	-0.067	-0.583	0.163	-1.125	0.548	-0.165	1.174	-0.923	-1.106	-0.072	2.868	-1.19	-1.122	-1.129	-1.061
MCPH1	-0.581	-0.628	-1.372	-0.288	1.851	0.627	0.347	1.36	1.67	7.505	-0.302	7.068	-1.427	-0.808	-0.516	-0.62	-0.35	-1.263	-1.897	-1.569	-1.194	-1.499	1.781	-0.536	-1.685	-2.182	-0.28	1.054	-1.952	0.187	-1.872	1.89	-1.864	-1.511	-0.37	1.401	-0.649	3.022	-1.722	1.007	-1.575	-0.688	-1.347	-1.711	-0.295	-1.473	-0.519	0.55	-0.383
ZNF263	1.218	1.079	0.125	-0.922	1.803	-0.287	-0.818	-0.316	-1.896	0.159	-0.672	1.942	-0.427	-1.907	-0.951	0.043	0.838	-1.656	-1.846	-1.25	0.12	0.841	0.462	0.446	-1.361	-1.941	0.033	-0.205	-0.689	0.316	-0.677	-1.939	-1.428	0.097	-0.724	0.636	-1.23	-0.547	-1.642	0.204	-0.135	0.343	0.481	-0.768	0.389	2.438	1.97	-0.519	-1.207
MPZL2	-0.217	0.594	-0.369	0.604	0.407	-0.25	0.833	-0.499	-0.672	-0.423	-1.191	-0.767	-1.091	-0.48	-0.473	-0.42	-0.186	-0.579	-0.887	-0.705	-0.374	0.478	-0.034	-0.319	-0.424	-0.849	4.809	-0.495	-0.909	0.165	-0.04	-0.515	-0.844	-0.557	-0.466	-0.032	-0.666	-0.608	-0.822	-0.012	-0.288	-0.967	-1.207	-0.807	-0.417	0.439	0.408	-0.43	-0.715
TMEM256	-1.679	-1.059	-1.053	-1.059	-0.433	1.596	-0.789	-0.883	-1.588	-1.048	-1.204	-0.216	-1.266	-1.201	-1.834	-0.505	0.08	-0.66	-1.983	-1.528	-0.947	-0.712	-0.247	-0.024	-0.019	-1.354	0.997	-1.276	-1.814	1.947	0.641	0.561	-1.489	-1.378	-0.353	-1.2	-1.17	-1.003	-1.248	0.63	-0.207	-0.235	-1.389	-1.373	2.191	-0.945	-0.361	-0.21	-1.144
SPATA33	-0.886	-0.282	-1.063	-0.571	-0.955	-0.53	-0.425	-0.347	-1.081	-0.803	-1.002	0.034	-0.557	-1.084	-0.999	-0.687	-1.13	1.827	-0.707	-0.504	-0.933	-0.907	0.192	-0.231	-0.839	1.245	-0.609	3.679	-0.431	-0.689	0.062	-0.112	-0.707	-0.379	-0.214	-1.15	-0.341	-0.049	0.759	-0.596	1.358	-0.931	-0.779	-1.124	2.726	-0.919	-0.994	-0.56	-0.538
KIF27	0.547	-0.091	-0.692	-0.519	0.125	0.464	1.443	0.327	-0.989	-0.43	-0.957	-0.229	-0.529	-0.648	-0.536	-0.902	-1.195	-0.467	-0.536	-0.752	-0.566	-0.787	1.13	-0.22	-0.59	-0.798	-0.638	4.211	0.146	-0.447	-0.917	-0.94	-0.454	0.01	1.78	1.266	-0.509	-0.896	-0.362	0.565	2.173	-1.182	-0.319	-0.123	-0.568	0.088	0.41	-0.892	-0.089
ITGA2	-0.109	-0.096	-0.626	-0.931	0.819	-0.614	-0.599	-0.442	-0.916	-0.869	-1.074	-0.796	-0.684	0.32	-0.728	-0.905	-0.848	-1.105	-0.85	-0.835	-0.059	-0.833	1.323	-0.948	-0.753	-1.091	0.703	0.043	1.183	-0.547	-0.921	-0.073	-0.869	-0.622	1.311	2.455	-0.227	-0.245	-0.808	-0.784	-0.199	-0.819	-0.778	-0.865	-1.095	-0.909	0.878	-0.385	0.122
STX17	0.506	1.14	-0.714	-0.789	0.713	0.008	0.186	0.747	-1.355	-0.26	-0.124	0.592	-0.388	-1.619	-1.685	-0.39	-1.631	-1.81	-1.776	-1.59	-0.859	-0.665	0.148	0.18	0.61	-1.103	0.332	-0.467	-0.063	0.667	-1.471	-0.337	-1.407	-1.334	1.27	0.916	-1.686	-0.868	-1.989	-0.857	0.22	-1.464	-0.98	0.295	1.941	1.041	0.658	-0.678	-0.116
AGGF1	0.471	0.023	-1.523	-1.453	0.456	-0.323	0.352	1.446	0.112	-0.976	-0.87	1.365	0.608	-1.516	-0.801	-1.485	-0.138	-1.646	-2.085	-1.709	0.743	-0.176	-0.385	1.288	-0.156	-0.474	2.423	-0.104	1.176	-0.918	-2.338	-0.863	-0.683	-0.77	-0.068	-1.291	-1.919	0.954	-2.185	0.003	0.443	-1.839	-0.009	0.17	-0.468	-0.657	-0.266	-0.215	-1.829
PGGT1B	-0.066	0.296	-0.528	-0.074	0.2	0.874	3.663	0.792	-0.215	-0.667	-1.497	0.309	0.722	-2.051	-1.621	-0.954	0.101	-1.758	-1.546	-1.808	-0.314	0.703	-0.393	0.575	0.231	-1.209	-0.236	-0.183	-0.7	0.283	-0.509	-0.912	-0.856	-0.835	0.566	0.124	-1.884	-0.154	-1.905	0.415	0.574	-1.633	-1.367	0.279	-1.082	-1.04	1.183	-1.042	-1.098
CALML4	-0.985	0.238	-0.829	-0.95	0.013	-0.373	0.399	-0.459	0.305	-0.94	-0.588	-0.507	-1.161	-0.874	-0.543	0.661	-0.041	0.874	-0.355	-0.411	-1.135	0.611	-0.419	-0.449	-0.062	-1.162	-0.201	1.458	-0.903	0.742	-0.395	-0.908	-0.306	-0.885	0.207	-0.173	-0.836	-1.076	-0.01	0.334	0.48	-0.898	-1.11	-0.909	-0.012	-0.891	-0.712	-1.118	-0.957
AKNA	-0.581	0.289	-0.885	-1.115	-0.995	-0.742	-0.872	0.212	-0.726	-0.827	-0.254	-0.617	-0.562	-0.49	-0.239	0.713	-1.154	1.362	1.219	0.874	-0.918	-1.082	0.473	-0.173	-0.715	-0.873	-0.764	4.568	-0.624	-0.827	-0.597	-0.879	-0.471	-0.941	0.139	0.213	0.33	-0.704	2.197	-1.027	2.037	1.216	-1.191	-0.39	0.41	-0.308	-0.64	-0.616	-0.391
EIF4A1	-2.111	0.891	-1.047	-0.651	-0.373	-0.708	0.08	-0.043	-0.931	-1.619	-0.675	3.019	-0.116	0.12	1.222	-1.384	1.473	1.996	-0.208	0.369	0.027	-1.737	-0.616	-1.781	-1.636	-0.463	0.431	-1.524	-1.929	1.169	0.002	0.312	-0.405	-1.264	-1.062	-0.572	1.341	-1.387	0.193	0.43	-0.207	-0.732	-1.06	-0.467	-0.844	-0.952	0.266	2.604	-0.484
CTNNBIP1	-0.261	-0.519	0.46	-0.86	-0.703	0.567	-0.539	-1.357	-0.664	-0.687	-0.471	-0.755	-0.97	2.271	-0.176	0.264	0.045	1.361	-0.299	0.244	-1.004	-1.769	-0.079	-0.706	-1.048	-0.547	0.105	-0.562	-1.284	1.636	-0.284	0.885	-1.001	-1.049	-0.852	-0.978	0.625	2.602	1.383	-1.513	-0.302	-0.369	-1.164	-1.418	0.512	-0.894	-0.132	-1.319	-0.599
MESD	-1.53	-0.859	-0.986	-1.21	-1.416	1.917	0.049	-1.249	-0.461	-2.215	-1.265	1.194	-0.421	-0.44	-0.789	-1.577	2.273	-1.063	-0.722	-1.204	-0.001	-0.431	-1.202	-0.589	-1.459	-1.922	-0.743	-1.052	-0.415	3.102	0.039	0.648	-0.966	-0.678	-1.851	-0.81	-1.167	-0.808	-1.539	0.441	-0.178	0.188	-0.126	-0.985	0.112	-0.76	0.895	-0.89	-0.945
RABL2B	-0.832	-0.2	-1.137	-0.923	-0.633	-1.01	-0.025	-0.137	-0.516	-0.383	-0.279	-0.609	-0.545	-0.625	-0.891	-0.735	-1.203	2.602	0.081	0.108	-0.707	-0.973	1.358	-0.362	-0.297	-1.119	-0.356	5.195	-0.956	-0.978	-0.936	-1.001	-1.593	0.713	0.997	-0.481	-0.122	-1.044	0.881	-0.357	3.17	-1.165	-0.066	-0.597	1.188	-0.29	-0.591	-0.738	-0.723
STOML1	-1.549	0.673	-0.543	-1.451	-0.535	-0.105	-0.763	-1.539	-1.486	-1.173	-0.823	-1.804	-0.68	0.07	-0.959	0.001	1.124	-0.103	-0.674	-0.419	-0.701	-1.107	-1.085	0.297	-1.009	-1.186	-1.353	-0.819	-1.212	0.109	-0.247	-0.395	0.589	-1.314	-0.691	-0.706	-0.194	1.238	0.248	-0.465	-0.834	2.409	0.232	-1.317	-0.935	-0.904	-1.52	-0.628	-1.619
TP53BP1	-0.171	0.368	-1.136	-0.786	1.982	-1.252	0.921	-0.492	-0.394	-0.579	-1.364	1.531	-0.848	0.453	3.21	0.051	-0.93	1.478	1.491	2.063	-0.243	0.078	0.542	-0.432	-1.791	-2.074	0.857	2.037	-0.554	-1.557	-1.578	0.079	-0.111	0.687	0.482	2.694	1.488	-1.24	1.183	1.611	1.23	-1.921	3.481	-0.806	-1.232	-0.511	-0.004	-0.275	0.246
SPATA7	-0.232	-0.641	-1.595	-0.664	-0.843	-1.304	0.768	-0.994	-0.623	-0.354	-0.754	0.084	-0.498	-1.48	-1.821	-0.066	-1.398	-0.267	-1.579	-1.129	-1.423	0.232	1.269	0.401	-0.036	-1.315	-0.354	3.122	-0.518	1.379	0.437	-0.156	-0.793	-0.161	0.216	-0.679	-0.928	-0.082	-1.134	1.112	1.299	-0.571	-0.82	-0.441	-0.071	-0.927	0.931	-0.305	-1.188
CD99	-0.985	0.277	-0.343	-1.175	-0.832	2.204	0.094	-0.838	-1.297	-1.277	-0.703	-0.712	-0.806	-0.971	-0.82	0.212	-1.099	-1.173	-1.083	-0.796	-0.84	-1.24	-1.076	-0.386	-0.302	0.115	-0.671	-0.443	-0.695	4.043	0.87	2.13	-0.016	-0.761	-1.216	-0.238	-1.181	-0.93	-0.83	-0.907	0.173	0.915	-1.49	-1.17	1.351	-0.42	-0.32	-0.447	-0.505
KLF9	-0.076	-0.765	0.071	0.04	0.788	0.815	0.879	0.125	-0.936	-1.118	1.053	-0.835	0.241	-0.928	-0.724	-1.152	-1.24	-1.246	-0.131	-1.116	-1.377	0.655	-0.863	-0.397	0.357	-0.997	0.802	-0.638	-0.737	-0.556	-0.789	-1.063	-0.797	-0.384	0.156	-1.033	-0.31	-0.39	-0.193	-0.824	0.229	3.174	-0.286	0.579	-0.625	1.214	0.213	0.102	-0.989
FUT6	-0.583	-0.011	1.514	-0.542	-0.398	-0.654	-0.603	-0.395	-0.654	-0.685	-0.675	-0.688	-0.693	0.987	-0.326	-0.085	-0.514	-0.639	4.294	0.618	-0.64	-0.613	-0.591	-0.586	-0.446	-0.682	-0.674	-0.384	-0.675	-0.502	-0.599	-0.552	-0.618	-0.606	-0.693	0.044	-0.639	-0.66	-0.369	-0.675	-0.295	-0.323	-0.668	-0.665	-0.17	-0.603	-0.424	-0.676	-0.65
ZFYVE16	0.58	-0.014	-0.446	-0.689	0.465	-0.322	2.011	0.588	0.888	-0.448	-1.447	-0.749	-0.301	-1.739	-1.231	-0.358	-1.408	-1.59	-1.44	-1.926	-0.022	1.324	-0.077	0.45	0.509	-1.584	0.272	1.487	0.078	-1.277	-1.542	-0.931	0.188	-0.348	0.88	0.837	-1.669	0.43	-1.615	0.13	0.98	-1.396	0.061	-0.179	0.251	-1.093	-0.765	-0.79	-0.767
TMEM219	-0.582	-0.841	-0.389	0.206	-0.747	-0.098	-1.124	-1.427	0.49	0.143	-1.393	-1.783	-1.141	-1.085	-1.376	1.821	-0.917	0.078	-0.616	-0.874	-0.907	-0.934	-0.842	0.334	1.73	-1.117	-1.619	-0.789	-1.802	1.307	0.714	-1.011	-1.212	-1.085	-1.084	-1.26	-0.992	-0.223	-0.736	-1.323	-0.004	2.958	-0.865	-0.734	2.932	-0.966	-0.266	-0.782	-1.528
RARA	-0.135	-0.449	0.138	-0.3	-0.128	-0.687	-0.685	-1.557	-0.937	-0.717	-0.416	-1.492	-0.931	0.317	1.993	1.963	0.459	1.153	1.114	0.329	-1.512	-0.851	0.894	-0.463	-0.837	-1.485	-0.766	0.068	-0.859	2.76	0.098	0.664	-1.895	-0.659	1.057	1.687	1.022	-0.53	1.484	-0.726	-0.029	-0.643	3.344	-0.446	1.78	-0.663	-0.118	-1.035	-1.066
SLC39A9	0.64	0.42	0.187	0.486	1.56	0.016	-0.183	0.587	-0.233	-0.891	1.054	0.567	-1.409	-0.574	-0.146	-0.025	-0.519	-0.859	1.396	-0.591	2.144	0.249	3.226	-0.548	-1.237	-1.737	-0.232	1.828	-0.266	-1.018	-1.923	-1.326	-1.654	0.734	1.559	0.95	-0.443	-1.669	-1.561	0.388	0.31	-0.673	-0.974	-1.105	-0.384	-0.376	1.653	-0.236	0.028
TNFSF14	-0.49	0.151	-0.044	-0.43	-0.401	-0.355	-0.269	0.035	-0.416	-0.472	-0.458	-0.351	-0.369	-0.227	-0.444	0.679	-0.475	-0.092	0.328	0.095	-0.471	-0.459	-0.324	-0.267	-0.196	-0.408	-0.481	-0.294	-0.455	-0.308	-0.105	-0.344	-0.316	-0.466	-0.146	-0.215	-0.349	-0.347	0.065	-0.423	-0.385	-0.086	-0.49	-0.236	-0.407	-0.46	0.506	-0.309	-0.315
AQR	-0.567	0.448	-1.569	-1.415	-0.09	-1	1.528	2.313	-0.576	0.911	-1.886	3.164	-1.615	-1.374	0.331	-0.563	-0.869	-0.837	-0.738	-0.978	1.693	2.738	0.118	0.942	-1.392	-1.413	3.663	0.618	-0.241	-1.969	-2.74	-0.526	-0.794	-0.045	-0.09	0.751	-1.241	-1.131	-0.942	0.767	0.893	-1.881	-0.19	-1.635	-1.111	-1.594	-1.029	-1.837	-0.374
LRBA	2.283	-1.75	0.747	-1.52	1.847	-1.274	0.071	0.358	1.26	-0.571	-1.419	-0.149	-0.793	0.82	0.3	-0.734	-0.362	0.294	1.133	-0.066	0.312	-0.487	0.515	-0.365	-1.433	-1.463	1.909	0.582	-0.301	-0.805	-1.077	-1.051	6.724	-0.639	2.365	-0.469	1.089	-1.208	-0.112	-0.484	1.884	-1.773	2.029	-0.392	-0.719	-1.127	-0.591	-1.436	3.161
KIAA0753	-0.829	0.501	-0.682	-0.731	-0.717	-0.602	1.359	0.867	-1.529	-0.886	-1.157	1.474	-0.386	-1.454	-0.924	0.644	-1.016	-0.978	-1.373	-1.136	-0.152	-0.559	0.785	-1.013	-0.589	-0.573	-1.329	3.425	-1.026	-1.599	-0.434	-0.96	-1.258	0.744	0.883	1.42	-0.997	-1.122	-1.588	4.398	1.527	-1.817	-0.542	0.489	-0.418	1.438	0.088	2.068	-0.288
LRRC36	-0.565	-0.596	-0.423	-0.573	-0.543	-0.42	-0.551	-0.573	-0.589	-0.493	-0.442	-0.476	-0.589	-0.374	-0.477	-0.472	-0.519	0.139	0.105	-0.44	-0.595	-0.475	1.802	-0.503	-0.559	-0.511	-0.582	5.876	-0.554	-0.315	-0.238	-0.538	-0.529	-0.503	1.74	-0.564	-0.268	-0.477	-0.441	-0.57	6.1	-0.032	-0.542	-0.561	0.537	-0.438	0.025	-0.585	-0.546
UBB	-1.038	-1.847	-0.089	-0.651	-0.2	0.128	-0.646	-1.247	-0.396	-1.782	0.917	0.395	-1.62	1.133	2.071	0.308	-1.645	-1.648	1.365	2.468	0.833	-1.778	-1.486	-0.273	-0.506	-1.832	0.384	0.483	-1.753	-0.972	-1.57	-0.15	-1.564	-1.275	-0.251	-0.294	1.544	0.695	2.468	0.709	0.796	0.282	0.27	0.233	0.217	0.035	0.723	-1.382	-1.703
ABHD5	-0.735	0.053	-0.217	-0.586	-0.124	2.115	0.419	0.378	-1.219	-0.197	-1.508	0.792	-1.318	-0.983	0.065	0.24	-0.128	-1.079	-0.332	-1.12	-0.734	-0.953	1.307	-0.735	-1.117	-0.779	-0.308	-0.255	-0.706	-0.025	-0.985	0.278	0.977	-1.121	1.866	0.171	-1.058	-0.692	-1.414	-0.922	0.231	-0.158	-1.364	-1.544	0.236	-0.991	-0.252	-1.226	-0.617
BBS12	0.636	-0.519	-1.156	-0.674	-0.629	-0.996	0.783	-0.46	-0.99	-0.576	-0.898	-1.075	-0.234	-0.976	-1.067	-1.071	-1.657	0.517	-0.976	-0.761	-0.711	-0.003	-0.013	0.679	1.391	-1.15	0.601	4.332	0.333	-0.228	-1.407	-0.533	-1.163	0.135	0.801	0.219	-0.555	-1.268	-0.224	0.355	1.461	-0.397	-0.518	-0.187	-0.577	-0.408	0.169	-0.54	-0.664
PGBD4	-0.792	0.471	-0.005	-0.203	-0.595	-0.577	-0.43	0.283	-1.026	-0.53	-1.581	1.529	-0.496	0.17	1.492	1.12	0.06	0.792	-0.476	-0.18	-0.312	-0.46	0.327	-0.227	2.132	-1.157	0.938	2.005	-0.333	-0.72	-0.953	-0.214	-0.061	-0.573	1.379	-0.559	-0.37	-0.086	-0.056	-0.512	1.371	-0.32	0.794	-0.04	-0.127	-0.499	-0.341	0.188	-1.211
ZNF24	1.844	0.095	-0.804	0.352	-0.124	-0.566	0.824	0.568	0.768	0.49	-0.619	0.206	0.63	-2.322	-1.732	-1.176	-2.441	-1.964	-2.236	-2.204	1.444	1.757	0.644	0.538	-1.492	0.09	-0.048	-0.643	0.043	0.027	-0.561	-0.971	0.178	1.207	1.524	1.317	-2.002	-1.1	-2.214	1.511	0.668	-0.573	-0.384	1.272	0.24	-0.999	1.144	1.023	-0.092
SEC11C	0.333	-0.583	-0.698	-1.071	-1.155	-0.739	0.802	-0.588	2.9	-1.137	-0.135	-0.471	-0.297	-1.271	-1.186	-0.43	-0.825	-0.685	-0.762	-1.077	-0.375	-0.262	-0.006	-0.625	-0.773	0.307	-1.251	-0.195	-0.301	-0.66	-0.313	-1.033	-0.316	-0.737	0.098	-0.318	-1.21	-0.969	-1.166	-0.825	0.519	0.977	-0.704	-0.339	0.357	-1.061	0.712	-0.676	-0.007
SNX33	-1.114	0.484	-0.055	-1.6	0.61	-0.561	-1.313	-0.307	-0.988	-0.741	-0.864	-0.804	-0.328	3.055	1.641	-0.396	0.639	2.458	3.506	2.207	-0.416	0.283	-0.961	-0.744	-1.587	-1.536	0.924	-0.127	0.495	-0.44	-1.311	1.248	-0.611	0.585	-0.743	0.961	2.681	-1.026	4.316	0.389	-0.609	1.144	0.049	-1.26	0.014	-1.239	-1.039	0.437	-1.697
PARP16	-1.651	3.196	-1.071	-1.646	0.167	-1.087	-0.681	2.04	-0.171	-1.297	-0.317	2.563	-0.475	-0.314	-0.811	-0.147	0.56	-1.384	-1.166	-0.146	-0.601	1.744	-0.333	0.279	2.286	-1.048	2.95	-1.251	0.008	0.122	-1.455	-0.904	-0.485	-1.507	-0.276	1.671	-1.083	-0.401	-0.97	-0.863	-0.576	-0.381	-1.62	0.031	0.497	-1.732	-1.186	-0.646	-1.83
PITPNC1	-1.481	-1.737	0.045	-0.825	-0.207	-0.414	0.712	-0.521	-0.855	-0.593	-0.561	2.332	-1.412	-0.395	-0.251	-1.33	-1.357	-1.279	-0.993	-1.373	0.366	-0.989	-1.457	-1.204	-1.161	-1.231	-0.592	-1.352	-0.251	2.133	0.635	-0.376	-0.941	-1.275	-1.479	-0.949	-0.775	-0.869	-1.065	-0.416	-0.685	-0.483	0.877	-1.647	-0.679	-0.942	1.102	-0.687	0.513
MYORG	-0.313	-0.375	-0.025	0.109	3.91	-0.74	-0.71	0.674	-0.439	-0.839	0.117	-0.745	-0.628	0.146	-0.21	-0.89	-0.492	-0.237	2.536	0.94	-0.491	-0.441	0.075	-0.404	-0.804	-0.175	1.628	1.228	0.118	-0.857	-0.508	-0.191	-0.507	-0.204	0.611	0.985	-0.551	-0.292	0.018	0.048	-0.683	-0.56	0.541	0.307	-0.676	0.097	-0.685	-0.248	-0.778
WDR41	-0.221	0.027	-1.749	-1.783	-0.719	-0.444	0.593	-0.674	0.618	-1.24	-1.456	0.365	1.359	-1.752	-0.538	-0.345	-1.223	-1.374	-0.451	-1.134	-1.667	1.23	-0.867	0.625	-0.636	-1.918	2.736	1.292	0.128	-0.028	-1.604	0.765	-2.238	-0.569	-0.7	0.562	-2.022	-0.127	-1.838	0.379	1.946	-1.35	-0.116	-1.056	-0.003	-0.764	-0.023	-0.117	-2.168
ARHGEF38	0.183	-0.804	-0.544	-0.76	-1.018	-1.119	3.662	1.039	-1.08	-0.851	-1.199	0.656	-1.202	-0.163	0.447	0.433	-0.705	0.009	0.082	0.195	-0.466	-0.747	-0.513	-0.705	-0.681	-1.27	-1.279	0.753	1.344	-0.607	0.349	-1.104	-0.234	-0.945	-0.085	-0.996	0.041	-0.068	-0.373	-0.758	0.607	-0.681	-0.703	-1.21	0.316	-1.013	3.051	-1.164	0.622
VWA5A	1.065	-0.933	-1.077	-0.032	-0.444	-0.249	-0.093	-0.689	-0.813	0.06	-0.831	-1.356	-0.352	-0.514	-1.322	-1.27	-0.738	-0.305	0.868	0.054	-0.213	-0.254	-1.198	1.212	0.998	-0.201	-0.489	-1.083	0.394	1.329	1.131	0.186	0.44	0.14	0.112	2.543	-0.389	-0.673	-0.072	-0.312	-1.247	-0.696	-0.27	-0.483	-1.233	-0.449	0.08	-0.419	-1.208
FBXL5	1.172	0.65	0.134	-1.411	1.035	0.453	1.033	0.95	-1.265	-0.974	0.11	-1.196	-1.333	-1.798	-0.759	-0.098	0.059	-1.111	-0.411	-1.405	0.194	-0.376	0.176	-0.583	-1.16	-0.232	-0.26	0.598	-1.311	-0.303	-0.869	-0.479	0.826	-1.091	1.607	0.415	-1.434	-0.374	-1.459	-0.495	0.294	-0.636	0.48	-1.146	-0.472	-1.296	-0.295	-1.156	0.035
DOT1L	-1.376	2.494	-1.243	0.406	-0.162	-0.723	-1.692	1.842	-1.496	-0.988	-1.416	-0.167	-1.232	2.305	2.088	0.756	-0.687	1.248	1.27	2.665	-0.476	-2.073	0.54	-1.333	-1.433	-0.933	-0.661	0.631	-0.545	-1.272	-0.856	-0.141	0.363	-1.144	-0.926	0.228	2.322	-0.168	1.12	-1.947	-0.602	-1.281	-1.03	-1.494	0.024	-0.598	-0.007	-0.846	3.446
SYNJ2BP	1.166	0.05	-0.636	0.104	3.68	0.794	0.409	1.002	0.925	-0.533	0.955	1.378	-0.534	-1.751	-1.028	0.139	0.057	-0.412	-1.03	-1.446	-0.45	1.617	-0.266	0.323	-0.463	-1.759	-0.577	-0.18	0.57	0.064	-0.502	0.143	-1.472	0.53	-1.091	0.894	-1.669	-1.411	-1.54	1.977	0.446	-1.064	-0.677	-0.925	-0.028	0.759	-0.796	-0.796	-0.498
ZNF224	-0.528	-0.033	-1.072	-0.585	-0.292	0.952	0.631	-0.033	-0.542	-0.73	-1.436	-0.792	-0.812	-0.75	0.224	2.614	-1.185	-0.84	-0.574	-0.918	-0.575	0.425	-0.272	-0.996	0.821	-0.345	-0.941	-0.096	-0.802	-0.525	-0.061	-0.59	-0.819	-0.201	0.007	-0.026	-0.996	-0.504	-0.748	0.587	1.037	-0.712	-0.191	0.016	1.208	1.146	-0.818	-1.15	-0.213
FBXO36	-0.423	-0.156	-0.369	-0.576	0.29	-0.646	2.497	-0.203	-0.017	-0.579	-1.33	-0.66	0.012	-0.188	-0.452	-0.826	-1.333	1.71	-0.762	-0.046	-0.534	-0.326	0.272	0.317	-0.596	-0.83	-0.365	5.137	-0.567	-0.398	-0.747	-0.771	-0.978	-0.486	1.128	-0.716	-0.067	-1.178	0.562	-0.297	3.684	-1.198	-0.804	-0.244	-0.221	-0.532	-0.6	-1.346	-0.855
DRC3	-0.574	-0.504	-0.527	-0.618	-0.552	-0.585	-0.172	-0.525	-0.581	-0.586	-0.596	-0.56	-0.571	-0.421	-0.317	-0.353	-0.591	2.349	0.64	0.04	-0.581	-0.608	-0.112	0.083	-0.547	-0.565	-0.619	7.29	-0.608	-0.576	-0.478	-0.546	-0.617	-0.586	0.888	-0.566	0.006	-0.573	1.816	-0.328	2.433	-0.594	-0.373	-0.606	0.663	-0.56	-0.514	-0.615	-0.506
ZNF586	-1.517	0.058	0.268	0.446	0.822	-0.281	0.404	-1.388	-0.442	-0.596	-1.659	-0.144	-0.207	-1.319	-0.531	0.207	-1.779	1.481	-0.99	-1.118	-0.77	0.374	-1.299	-0.938	0.263	-0.37	0.966	-0.091	-1.615	-0.35	-0.191	-0.981	-0.672	-1.363	-0.542	0.66	-0.82	-0.124	-1.53	-0.417	1.69	-0.775	-1.713	0.705	4.578	0.976	1.462	-1.134	-1.442
ARL6IP5	-0.444	1.28	-0.565	-0.831	0.01	0.993	1.67	-1.13	-0.765	-1.101	-1.439	0.023	-1.197	-0.715	0.251	-1.138	-0.94	-0.832	-0.504	-0.354	-1.189	-0.919	1.325	0.195	-1.322	-1.445	-1.017	-0.432	-1.547	1.074	-1.155	-0.655	0.442	-0.973	4.727	0.26	-0.308	-1.078	-0.845	-1.164	-0.149	-0.855	-0.796	-0.844	-1.068	-1.23	1.312	-0.747	-1.299
TMF1	-0.5	0.564	0.217	0.787	0.868	-0.506	1.034	0.707	-1.473	-0.169	-1.581	-0.104	-0.889	-1.511	-0.923	-1.153	-1.168	-1.461	-0.832	-1.305	1.313	0.09	1.757	0.833	-1.156	0.931	-0.286	2.153	-0.02	-0.486	-1.585	-1.086	0.611	-0.459	1.939	2.043	-1.271	-1.12	-1.467	-0.239	1.177	-1.142	-0.342	0.526	0.133	-0.886	2.222	-0.802	-0.517
DDX5	-0.972	0.197	-0.597	-0.057	0.347	-1.283	1.169	0.057	0.725	-1.584	0.449	-1.056	0.104	-1.305	-0.03	0.361	-2.373	-0.83	-1.366	-1.026	0.371	0.243	0.326	0.226	-0.318	0.632	0.553	0.182	3.231	-2.11	-0.422	0.074	-0.671	-0.944	-0.261	0.631	-1.077	-1.774	-1.652	0.193	-0.127	-1.992	2.492	0.768	-0.561	0.452	-1.36	0.123	-0.066
C11orf1	-0.9	-1.505	-1.369	-0.548	-0.563	0.356	0.209	-1.056	0.302	-0.709	-0.495	1.626	-0.883	-0.566	-1.096	-0.075	-1.211	0.018	-1.449	-1.086	-1.364	-0.643	-1.511	2.181	4.232	-0.92	-0.634	-1.324	-0.34	3.11	-1.075	0.699	-0.718	-0.799	-0.549	-1.326	-0.043	-0.479	-0.22	-0.313	-0.026	-0.967	-0.893	-0.46	-0.769	-0.844	-0.208	-0.561	-0.539
LENG1	-1.081	-0.822	-1.279	-1.384	-1.354	1.417	-1.571	-1.155	-0.679	-1.297	-0.195	-0.825	-0.511	-1.642	-1.33	1.053	-0.381	-1.073	-1.589	-1.62	-0.769	-0.391	-1.14	-0.84	1.478	0.768	-1.036	-0.006	-1.466	1.26	3.984	0.356	-0.668	-0.697	-0.785	-1.443	-1.589	-1.344	-1.217	-0.013	-0.722	1.416	-0.907	-1.023	1.933	-0.001	-1.261	-0.399	-0.534
MRPS36	-1.475	-1.004	-1.147	-2.173	-0.8	0.84	0.693	-0.631	1.066	-1.117	-0.79	0.529	0.145	-2.183	-1.692	-0.414	0.183	-1.514	-2.089	-2.345	-1.664	-0.313	-1.594	1.836	1.933	-1.352	-0.663	-0.721	-0.854	0.857	-1.489	-0.034	-1.772	-2.074	-0.139	-1.224	-2.189	-0.255	-1.856	-0.888	0.225	-1.044	-2.003	-0.923	2.286	-1.17	-0.922	-1.391	-1.104
UBE3A	-0.521	1.113	-0.863	-0.832	1.355	2.701	1.203	0.865	1.586	0.209	-0.346	4.404	-0.649	-1.922	-1.535	-1.202	-1.817	-1.785	-2.057	-2.037	1.026	1.254	0.354	0.877	-0.153	-1.349	1.159	-0.397	0.114	4.099	-0.77	-0.95	-0.129	0.021	1.275	0.037	-2.002	-1.104	-2.046	-0.484	0.354	-0.93	0.378	-0.285	-0.906	-0.315	0.649	-1.169	-1.017
ANXA2	-0.648	-0.96	-0.527	-1.231	-0.07	-1.047	0.338	-0.234	-0.597	-0.558	-0.263	0.12	-1.149	0.534	-0.365	-0.544	-0.156	1.532	-0.001	0.436	0.087	-0.974	-0.89	-0.695	-0.462	-1.348	-0.719	-0.658	-0.914	1.004	-1.022	2.457	-0.336	-0.449	-1.415	-0.475	-0.673	-0.98	0.493	-0.966	-1.224	-0.212	-0.411	-1.142	-1.21	-1.254	-0.452	-0.35	-0.742
ZSCAN18	0.044	-1.109	-0.194	0.091	-0.096	-0.871	-0.858	-1.545	-1.25	-0.412	-0.558	-0.653	-0.382	-0.893	-0.757	2.004	-0.598	0.583	-1.205	-0.78	-1.344	0.792	0.12	3.513	1.313	-0.574	-1.627	1.746	-0.647	-1.378	-1.196	-0.965	-1.354	0.909	-0.229	-0.774	-0.872	-0.752	0.718	3.134	1.034	-0.608	-0.983	0.245	0.039	2.547	-0.702	-0.858	-0.265
DENND4A	-0.796	0.077	-0.475	-1.059	1.246	-0.654	0.725	1.52	-0.782	-1.69	-1.091	-0.071	-0.777	-1.221	-0.635	-0.364	0.276	-1.213	-0.054	-0.735	0.107	0.232	0.433	-0.347	-0.754	-0.889	0.944	0.88	-0.522	-1.034	-1.402	-0.69	0.779	-0.723	1.643	2.292	-0.782	-1.057	-0.875	-0.267	1.401	-0.507	-0.494	0.128	-0.568	-0.844	2.211	-0.327	0.093
CRNN	-0.238	-0.228	-0.247	-0.213	-0.238	-0.271	-0.271	-0.237	-0.247	-0.164	-0.212	-0.264	-0.213	-0.247	-0.271	-0.271	-0.263	-0.271	-0.227	-0.251	-0.271	0.531	-0.256	0.095	-0.149	0.048	0.135	-0.271	-0.271	-0.204	-0.247	-0.183	-0.271	-0.235	-0.271	-0.271	-0.271	-0.255	-0.271	-0.204	-0.271	-0.271	-0.271	-0.209	-0.271	-0.222	-0.262	-0.249	-0.271
MMP2	-0.087	-0.839	-0.66	-0.757	-0.133	-0.565	-0.785	-0.492	-0.827	0.265	-0.588	-0.304	-0.6	0.518	-0.523	-0.756	-0.835	-0.705	-0.318	-0.548	-0.693	-0.419	-0.831	-0.689	-0.57	-0.735	0.568	-0.732	-0.311	4.623	-0.299	3.659	-0.784	1.08	-0.826	-0.726	-0.322	-0.589	-0.383	-0.58	-0.698	1.183	-0.14	-0.657	-0.592	-0.617	0.296	2.251	-0.442
KIF9	-1.112	-0.999	-0.92	-0.784	-0.741	-0.677	-0.202	-0.425	-0.613	-0.827	-0.155	0.41	-0.586	-0.587	-0.708	-0.625	-0.587	0.944	0.749	-0.217	-0.42	-1.089	0.778	1.275	-0.689	0.392	-1.064	3.667	-0.624	-0.965	-0.911	-0.993	-0.082	-0.743	0.827	-0.845	-0.29	-1.085	0.851	-0.217	1.583	-0.924	-0.824	-1.097	1.167	-0.74	-0.833	-0.881	-0.353
SPATA18	-0.82	-0.294	-0.166	-0.908	-0.47	-0.789	1.09	-0.336	-0.882	-0.81	-0.964	-0.833	-0.968	-0.44	-0.445	-0.383	-0.739	1.4	0.684	0.271	-0.946	-0.77	2.444	-0.223	-0.893	-0.874	-0.444	7.194	-0.949	-0.572	-0.571	-0.832	-0.73	-0.965	4.952	-0.069	0.647	-0.288	0.616	-0.809	3.295	-0.699	-0.86	-0.917	0.227	-0.913	-0.074	-0.911	-0.786
IFNGR2	-0.568	-1.096	0.365	0.222	-0.62	-0.736	-0.431	-0.865	-0.826	0.722	-0.16	-1.245	-0.333	-0.51	-1.467	-0.816	-0.543	-0.357	-0.152	-0.561	-1.526	-0.821	-0.992	0.129	-0.051	-0.115	0.45	-1.062	-1.56	1.765	-0.342	0.84	-1.365	-0.249	-1.691	-0.559	-1.152	-0.935	-1.226	-0.478	-1.076	0.222	-1.591	0.33	-0.581	-1.075	1.293	0.841	-0.365
RIBC2	-0.76	-0.746	-0.688	-0.69	-0.703	-0.777	-0.124	-0.416	-0.517	-0.741	-0.461	-0.317	-0.65	-0.777	-0.545	-0.815	-0.751	0.397	-0.33	-0.026	-0.614	-0.717	-0.035	0.402	-0.469	-0.557	-0.506	3.066	-0.665	-0.778	-0.067	-0.747	-0.754	-0.687	0.31	-0.493	-0.135	0.293	0.059	0.277	1.318	-0.815	-0.583	-0.742	1.365	-0.313	-0.728	-0.768	-0.399
PIGH	-1.566	-0.345	-0.707	-1.085	-0.822	0.199	-0.371	-0.34	-0.797	-0.731	-1.468	-0.103	-0.986	-1.058	-1.368	0.437	-0.574	-1.251	-0.601	-0.973	-0.787	-0.647	2.712	-1.284	-0.483	-1.398	-0.8	-0.238	-1.094	0.721	0.094	-0.476	-1.667	-1.49	1.113	-0.166	-0.996	-1.091	-1.348	-0.296	-0.037	-0.668	-1.517	-1.318	1.403	-1.141	-0.112	-0.672	-1.398
C2orf88	-1.011	1.883	0.195	-0.537	-0.632	-0.852	2.652	0.849	-0.986	-0.954	-1.003	-0.173	-0.329	-0.67	-0.61	1.176	-0.123	1.585	-0.351	0.418	0.427	-0.136	-0.971	-0.954	-0.579	-0.302	-1.046	-0.642	-0.465	-0.397	0.568	-0.937	-0.242	-1.004	-1.043	-0.795	0.165	0.526	0.47	0.614	-0.283	0.323	0.252	-0.257	-0.504	-0.461	2.191	-0.928	0.377
SPATA5L1	-1.194	1.764	-1.47	-0.39	-0.573	-0.25	-0.608	1.296	-0.481	0.312	-1.323	3.703	-0.307	-1.435	-0.758	-0.614	0.351	-0.962	-0.227	-0.883	0.542	1.341	-0.147	-0.191	-0.959	-1.287	-0.447	-0.503	0.217	-2.339	-1.045	-1.213	-0.204	-0.2	-0.492	-0.832	-0.282	-1.076	-0.564	-1.402	-0.445	-1.869	-0.472	-0.237	-1.518	-1.427	0.593	-0.282	-1.501
BLOC1S6	-0.515	0.299	-0.574	-0.876	0.946	-0.16	1.072	0.79	-0.34	-0.414	-0.766	2.285	-0.195	-1.754	-0.931	-1.293	-1.534	-1.714	-1.642	-1.728	0.916	0.155	0.467	0.082	-1.042	-0.983	1.739	-0.352	0.724	-0.564	-0.88	-0.264	0.613	0.914	0.202	1.801	-1.392	-1.079	-1.825	0.235	0.004	0.013	-1.058	1.461	-0.753	-0.795	2.463	0.009	-1.744
ZNF671	-1.223	-0.394	-0.545	-0.44	-1.215	-0.049	-1.153	-1.01	0.714	-1.187	-1.106	-0.511	-0.738	-1.227	-0.282	2.438	-1.214	1.259	-0.193	0.352	-1.244	-0.396	-0.259	-0.158	-0.925	-0.525	-0.887	0.83	-0.819	-0.856	0.802	-0.085	-0.857	-1.129	-0.303	0.293	0.103	-0.078	0.255	0.017	0.713	-0.135	-1.334	0.424	1.046	-0.2	-0.176	-1.052	-0.216
CCDC61	-0.854	-0.919	-1.028	-0.35	-1.315	-0.028	-1.072	-0.516	0.257	0.301	0.378	-1.042	0.337	0.137	-0.477	-0.195	-0.605	2.301	0.149	0.343	-0.279	-0.166	-0.819	-0.912	-0.323	-0.404	-0.629	0.812	-1.376	0.178	-0.262	-0.246	-1.276	-0.82	-0.418	-1.057	0.996	-0.435	1.244	-0.706	0.34	-0.313	-1.017	-0.959	-0.635	-0.98	-1.115	-0.506	-0.109
TADA2B	1.926	0.591	-0.885	-1.739	-0.707	-1.443	-1.662	0.55	0.972	0.247	-1.027	-0.794	-1.635	-0.56	1.46	-0.545	-0.049	-0.127	-0.19	-0.34	0.788	-0.712	0.945	0.065	-2.042	0.124	-2.134	0.517	-0.896	-0.94	-0.715	-0.489	-0.708	-1.399	2.529	1.237	-0.538	1.663	-0.246	-1.068	1.178	-0.494	0.259	-1.383	3.169	-2.062	-0.114	-1.837	-0.969
SCAMP1	-0.507	-0.445	-0.494	-1.127	0.071	-0.595	1.438	-0.551	-0.287	-0.015	-1.013	0.4	2.547	-2.029	-1.27	-0.942	-0.503	-1.924	-1.814	-1.975	-0.264	0.311	0.058	0.551	0.692	-1.193	1.95	0.773	-0.322	0.366	-1.413	-0.698	-1.099	-1.106	1.408	0.638	-1.76	-0.066	-1.968	0.185	1.52	-1.174	-1.252	0.658	0.248	-0.868	1.43	-0.869	-1.869
LRSAM1	-1.205	-0.267	-0.702	-1.851	-0.034	-1.174	-1.832	-1.114	-1.045	0.081	-1.527	-0.223	-0.355	0.283	-0.067	2.641	-1.481	0.644	-0.007	-0.164	-1.95	-1.221	-0.698	2.276	0.627	0.363	-1.634	-1.524	-0.236	0.194	-0.966	1.487	-0.835	-0.803	-1.294	-0.666	0.772	-0.984	1.106	-1.234	0.104	-0.414	-1.451	-0.264	1.849	-0.716	-0.999	-0.967	-0.765
VAMP2	-0.785	-0.484	-0.316	-0.893	0.473	0.637	-0.776	-0.274	-0.534	-1.038	-0.07	-0.379	-0.926	-0.564	-0.256	1.277	-0.529	-0.87	-0.238	-0.267	-1.01	-1.102	0.645	-1.03	-0.988	-0.915	-0.196	-0.431	-1.134	4.021	-0.359	-0.956	-1.212	-0.849	0.398	-0.253	-0.275	-0.803	-0.371	-0.633	-0.53	1.782	-0.91	-0.671	2.189	-0.684	0.486	-0.114	-0.476
DELE1	-1.739	2.796	-1.672	-0.606	0.045	-0.963	-0.162	-0.369	3.497	-1.589	0.576	-1.423	0.06	0.845	-0.426	0.139	-0.421	-0.05	-0.304	0.492	-0.932	1.164	0.674	-0.07	-0.435	-2.492	-0.206	-0.17	-1.621	-1.858	-0.967	-0.667	-1.962	-1.42	0.788	1.49	3.688	-1.117	0.293	-1.282	1.157	-0.609	-1.573	-1.47	-1.132	-1.279	1.895	-1.82	-1.702
CES2	0.242	0.91	-1.475	-0.441	0.137	0.886	-1.65	7.994	-1.749	-1.416	-1.185	-0.273	-0.187	-1.312	0.493	-0.819	-1.255	1.421	-0.137	0.876	-0.216	-1.04	-0.376	-1.017	-0.941	-1.348	2.469	-0.057	-0.542	3.183	-1.427	-0.645	0.109	0.997	-0.503	-0.29	0.653	-0.701	3.431	-0.836	0.15	-0.456	-1.698	-1.235	-0.089	-1.115	-0.615	0.86	-1.735
ATXN10	-0.424	0.368	-1.316	0.462	0.855	-0.72	1.23	0.742	1.708	0.077	3.628	1.368	-0.053	-0.033	0.955	-1.452	-0.92	0.641	0.064	0.688	0.982	0.64	0.01	-1.555	-0.394	-0.823	2.561	-0.111	-1.92	-0.079	-1.651	-0.639	-2.035	2.448	-0.198	0.9	1.018	-1.874	-0.083	-0.139	-0.007	-1.436	1.477	-0.06	-2.401	-0.905	-0.045	-1.291	-1.558
DBT	2.189	1.265	-1.031	0.04	0.539	1.004	-0.294	0.391	2.323	-0.096	-0.926	0.291	-0.54	-1.603	-1.776	-0.964	-0.199	-1.548	-1.585	-1.666	0.426	0.469	0.557	0.099	-0.885	-0.348	-0.104	0.389	-1.532	1.255	-1.787	-1.142	0.892	-0.096	1.61	1.193	-1.134	-0.302	-1.731	1.995	1.88	-1.497	-0.413	-0.272	0.608	-0.79	0.565	-0.997	-0.809
DYNLRB2	-0.574	-0.595	-0.59	-0.619	-0.627	-0.551	-0.108	-0.513	-0.357	-0.594	-0.603	-0.537	-0.627	-0.56	-0.543	-0.549	-0.597	-0.627	-0.627	-0.03	-0.592	-0.603	-0.346	0.035	-0.575	-0.529	-0.573	5.803	-0.5	-0.353	-0.537	-0.5	-0.436	-0.554	1.646	-0.6	-0.312	-0.59	0.756	-0.551	2.268	-0.571	-0.498	-0.505	0.365	-0.528	-0.451	-0.613	-0.573
PSMB10	-0.678	-0.166	-0.691	-0.628	-0.938	-0.595	-0.738	-0.587	-0.581	-0.664	-0.083	-0.55	-0.427	-0.602	-0.165	0.838	-0.36	2.083	0.672	2.097	-0.649	-0.727	-0.938	-0.284	-0.317	-0.853	-0.839	-0.744	-0.852	-0.241	0.332	-0.099	-0.602	-0.886	-0.9	-0.569	0.322	-0.389	1.804	-0.83	-0.509	0.707	-1.011	-0.536	1.098	-0.814	-0.746	-0.464	-0.89
CCDC90B	-0.681	-0.984	-0.634	2.32	-1.069	-0.3	1.799	-0.847	-1.502	-1.457	0.195	-0.113	-1.245	-1.889	-1.98	-1.145	-1.168	-1.871	-2.369	-2.346	-0.864	-1.127	-1.747	0.055	1.076	1.147	0.489	-0.934	-0.393	0.901	-0.756	0.612	-0.547	-0.525	-0.404	-0.791	-2.107	0.385	-2	0.143	0.167	-0.564	-1.977	-0.059	-0.48	1.776	1.234	1.175	-1.29
ABCG1	-0.192	0.461	-0.248	-0.328	-0.138	-0.782	1.028	-0.906	-0.056	-1.172	-0.164	-1.429	-0.31	-0.333	1.929	0.857	-1.03	1.185	2.566	0.289	-0.432	1.218	1.41	-1.063	-0.579	0.13	-0.885	0.128	-0.758	-0.484	-0.762	-0.886	-0.752	-0.818	1.5	-1.259	1.569	-0.732	-0.502	-0.121	0.676	-0.378	-0.766	-0.563	-0.135	-1.199	1.363	-1.052	0.663
HADH	-0.72	1.577	-1.453	-1.344	0.037	-0.352	0.889	-0.707	-0.329	-1.022	-0.488	-0.141	-0.095	-0.095	0.574	-0.861	-0.299	0.956	1.147	0.073	-1.491	-0.507	0.816	-1.047	-1.217	-1.664	0.109	-0.641	-1.566	-1.599	-0.745	-1.356	1.374	-1.049	1.677	0.292	2.324	-0.091	0.058	-1.658	1.071	-1.632	-1.413	-1.009	0.406	-0.428	-0.691	-1.205	0.166
KIF1C	0.227	1.008	1.393	-0.407	0.398	-0.404	-0.831	2.279	-1.628	2.598	-1.122	-0.047	-1.026	1.353	0.254	-0.399	1.042	-1.414	0.544	0.687	-0.361	-1.715	-0.642	-1.712	-1.496	-1.04	1.39	-0.604	-0.674	-0.301	-0.621	3.579	-0.102	2.209	-0.156	0.627	0.308	-1.136	0.071	-0.333	-1.064	0.186	-0.33	-1.948	-0.207	-0.608	-1.202	2.199	-0.998
RNF166	-0.146	0.858	-0.199	-0.147	-0.825	-0.502	-1.429	-0.414	-1.268	-0.999	-0.124	-0.555	0.855	-0.637	0.215	1.046	-1.052	1.507	2.779	2.533	-0.731	-1.109	-0.441	-0.847	-1.156	-0.662	-0.971	-1.097	-0.289	-0.251	-0.035	-0.398	1	0.393	-0.624	-0.007	1.531	-0.581	1.337	-1.537	-0.874	1.689	-1.137	0.085	0.913	-0.784	-0.745	0.029	1.348
CFAP161	-0.575	-0.588	-0.552	-0.601	-0.429	-0.601	0.29	-0.491	-0.45	-0.582	-0.592	-0.471	-0.584	-0.568	-0.472	-0.567	-0.58	1.554	0.444	0.538	-0.583	-0.592	0.914	0.048	-0.576	-0.586	-0.595	5.451	-0.581	-0.605	-0.341	-0.56	-0.56	-0.59	0.798	-0.602	-0.411	-0.581	0.65	-0.328	2.691	-0.587	-0.555	-0.589	0.597	-0.571	-0.507	-0.605	-0.479
RPL13A	-1.122	-0.444	-1.779	-0.381	-0.96	-0.803	-0.239	-1.677	0.948	-0.664	0.472	2.213	0.765	-0.853	-1.226	-0.07	1.207	0.061	-1.523	-0.416	-1.196	-0.84	-1.291	-1.169	0.59	-0.062	-0.919	-1.35	-1.566	1.576	1.219	-0.823	-0.187	-0.706	-0.316	-1.05	0.939	-1.237	-0.381	-1.142	1.301	0.345	-0.887	-0.564	0.402	-0.526	0.074	-1.303	-1.48
AARSD1	-2.003	-0.462	-1.547	-1.782	-1.439	-0.012	-0.766	-1.207	0.339	-1.728	0.187	1.556	0.021	-0.781	-0.154	1.132	-1.729	0.656	-0.912	-0.389	-0.276	0.453	-1.205	-0.042	2.07	-1.598	-1.237	-1.205	-2.133	1.749	1.475	0.343	-0.566	-1.649	-1.18	-1.723	0.084	-1.584	0.046	-0.119	-0.262	-0.303	-1.897	0.031	0.702	0.535	-1.189	-0.047	-1.842
KLF16	-0.151	2.378	0.733	0.341	-0.407	0.411	-1.681	-0.597	-0.198	-0.226	0.21	0.084	-0.367	-0.528	-1.484	0.015	-0.237	-0.826	-1.01	-0.762	-0.413	-1.904	-0.483	-0.776	-0.348	-0.995	-0.837	-0.806	-0.716	1.996	0.509	0.6	-0.902	-0.526	-0.592	-0.46	-0.61	-0.165	-0.625	-1.396	-0.965	-0.287	-0.733	-1.088	0.347	-0.272	-0.481	-0.089	-1.027
SGCB	-0.362	-0.639	-0.296	-1.314	0.481	-0.038	0.769	-0.694	-0.654	-0.253	-0.931	-0.867	-1.424	-0.802	-0.706	-0.764	-0.899	-0.93	-0.856	-1.08	-1.701	-0.342	-0.045	-0.852	-1.328	-1.045	0.445	-0.37	-1.246	-0.046	-0.17	0.135	-1.024	-0.885	3.738	2.381	-0.682	-0.189	-0.993	-0.91	0.023	-0.237	-1.236	-1.142	-1.017	-1.095	2.114	-1.135	-0.859
ADH5	-0.414	-0.837	-0.945	-1.901	-0.152	0.274	1.594	-0.451	0.72	-0.665	0.415	1.074	-0.396	-1.091	2.694	-0.41	0.048	0.242	0.112	-0.053	0.589	-1.066	-1.323	-0.471	-1.02	-1.69	0.445	0.281	-0.001	-1.671	-0.486	0.118	2.409	-0.42	-1.136	-0.243	0.318	-0.707	0.344	-0.524	0.985	-0.587	-0.486	-0.509	-1.06	-1.279	-0.562	-0.646	-1.125
SAT1	-0.956	-1.407	0.954	-1.205	-0.089	-0.02	-0.174	-0.947	-1.263	-0.776	-1.28	-1.281	-1.121	-0.764	0.133	-0.271	-1.164	0.131	-0.099	-0.687	-1.029	-1.052	-0.722	-1.037	-0.996	-0.686	-1.144	-0.358	-1.188	1.271	-0.591	-0.378	0.996	-1.306	0.407	-1.217	-0.714	0.008	-0.273	-1.26	0.768	-0.39	-1.205	-1.132	0.229	-1.227	2.884	-1.015	0.837
FANCF	0.406	-1.143	-0.804	0.092	-0.606	-0.502	0.348	-0.682	-1.11	-0.132	-0.879	-0.252	1.406	-1.452	-1.775	0.29	-0.745	-1.09	-1.862	-1.433	-2.277	0.33	0.456	-0.593	0.063	-2.27	-1.256	2.956	0.527	0.078	-0.391	-0.191	-1.54	-0.612	1.425	-2.048	-1.332	-0.3	-1.241	-0.102	1.994	-0.993	-0.401	0.16	0.257	0.122	0.897	0.591	-1.975
CDC20B	-0.493	-0.483	-0.438	-0.511	-0.136	-0.516	1.603	-0.086	1.002	-0.514	-0.516	-0.176	-0.511	-0.464	-0.372	-0.513	-0.488	2.633	0.609	0.24	-0.473	-0.479	0.027	-0.383	-0.485	-0.492	-0.516	2.798	-0.516	-0.516	0.025	-0.501	-0.507	-0.515	0.805	-0.38	0.668	-0.502	0.965	-0.47	0.297	-0.507	-0.511	-0.393	-0.32	-0.37	-0.356	-0.516	0.178
PPIB	-1.345	-0.9	-1.045	-1.371	-1.118	0.06	-0.749	-1.343	-0.787	-0.882	-0.961	-0.303	-1.478	-0.017	0.13	0.393	0.141	0.661	-0.18	0.593	-0.389	-0.775	-1.049	-0.701	-0.797	-1.297	-0.849	-0.892	-0.719	2.638	-0.112	0.722	-1.2	-1.14	-1.278	-1.09	-0.18	-1.051	0.156	-0.488	0.313	0.706	-0.7	-0.578	3.33	-1.287	-0.499	-1	-1.118
TDRD3	-0.891	-0.999	-1.231	-0.211	-0.583	0.254	-0.232	-0.414	-0.277	-0.266	-0.814	-0.082	-0.926	-1.992	-1.389	0.094	-1.543	-1.852	-1.594	-2.122	0.105	0.384	-0.682	0.299	0.034	-0.913	0.408	-0.039	-1.438	1.279	-1.313	-1.408	-1.165	-1.066	-0.438	-0.863	-1.56	-1.223	-1.801	-1.78	0.222	-0.581	-1.738	-1.186	0.774	-0.642	0.211	-0.991	-1.453
TMEM167B	0.432	-0.144	1.612	-0.56	0.907	0.962	1.664	-0.615	-0.438	-0.56	-1.053	-0.671	-1.058	-1.832	-1.287	0.033	0.812	-1.946	-1.684	-1.85	-0.336	-0.172	-0.479	-1.197	-1.017	-0.161	-0.428	-0.565	-1.288	1.565	-0.113	-0.801	1.037	-0.846	0.744	-0.254	-1.909	0.313	-1.94	-0.29	0.253	0.294	-1.43	-0.92	0.981	-0.515	3.24	-1.155	-0.968
RPS4X	-1.615	-1.058	-2.047	-0.282	-0.881	-1.393	-0.141	-1.442	0.164	-0.26	-0.647	1.264	0.331	-0.319	-0.953	-0.079	-0.224	0.624	-1.351	-0.568	-1.641	-0.804	-1.362	-0.934	0.959	-1.294	0.189	-1.504	-1.271	2.2	0.498	-0.786	-1.537	-0.677	-0.628	-0.66	1.245	-1.432	-0.135	-1.381	0.333	-0.088	-1.091	-0.14	-0.239	-0.566	0.746	-1.2	-1.533
CDKN1A	-1.137	-0.129	-1.082	-1.203	2.72	-0.986	-0.317	-0.067	-0.82	-1.184	-1.168	-0.252	-1.288	0.724	-0.031	-0.908	-0.859	1.359	0.288	-0.148	-1.275	-1.142	0.994	-0.152	-1.098	-1.209	-0.757	0.846	-1.287	1.199	-1.094	1.134	-0.244	-1.02	0.976	1.24	0.389	1.327	1.405	-0.742	0.515	-0.914	-0.951	-1.041	-0.152	-1.124	-0.161	-0.886	-0.983
TRMT13	-0.406	0.81	-1.075	0.023	0.103	-0.071	0.797	0.09	0.16	0.008	-0.923	0.049	-0.442	-1.502	-1.268	0.986	-0.717	-1.085	-1.627	-1.677	-0.597	1.628	-0.178	1.005	0.278	-0.255	-0.459	0.775	-0.064	-0.814	-0.807	-0.918	-0.428	-0.589	-0.095	-0.394	-1.446	0.998	-1.665	0.185	0.39	-0.962	-1.151	-0.374	0.617	-0.109	0.04	-0.326	-1.366
TRPM4	-0.638	0.25	-0.359	-0.924	-0.854	-0.048	-0.304	-0.537	-0.548	-0.681	-0.963	-1.113	-1.208	0.471	0.05	2.571	-0.852	0.674	-0.241	0.31	-0.968	-0.722	0.772	-1.162	-0.48	-0.347	-0.8	0.089	-0.956	-0.13	0.795	1.401	-0.925	-0.786	-0.855	1.678	-0.014	-1.127	0.247	-0.581	0.675	-0.613	-0.667	-1.106	4.505	-0.861	1.269	-1.055	-0.855
AGTPBP1	0.948	-0.304	-1.079	-0.66	1.281	-0.655	1.07	0.83	-1.063	0.607	-0.568	2.258	0.346	-1.278	-0.642	-0.844	-1.879	-1.595	-0.114	-1.067	1.266	-0.803	0.592	-0.296	-0.261	-0.958	1.396	0.317	-0.295	-1.733	-1.916	-1.236	0.657	-1.349	0.975	-0.921	-0.606	-0.944	-1.308	-1.86	0.862	-1.789	0.237	0.006	-0.432	-0.937	-0.131	-0.921	-0.252
INVS	-0.937	1	-1.154	-0.352	0.587	-0.84	0.856	0.411	-1.941	-0.798	-1.172	1.769	0.528	-0.085	-0.13	-0.193	-1.599	-0.642	-1.036	0.299	-0.818	-0.67	-0.969	-1.001	0.195	-1.142	0.161	-1.036	1.333	-0.097	0.204	1.38	-0.645	-1.468	-0.118	1.725	0.224	-1.441	-0.089	-0.615	-0.115	-0.844	-0.355	-0.158	1.691	1.83	-1.082	-0.659	-0.71
DTD2	0.384	0.842	-0.671	0.117	-0.62	-0.789	1.398	-0.159	1.418	0.227	0.19	3.367	0.32	-1.89	-1.889	-0.865	-0.01	-1.326	-2.202	-1.914	0.811	-0.202	2.882	0.071	-0.197	-1.159	2.582	1.551	-0.465	-1.297	-0.522	-0.739	-0.519	0.035	0.416	-1.03	-1.465	-1.17	-1.374	-0.83	2.127	-0.492	-1.749	-0.185	0.435	-0.877	0.727	1.512	-1.668
MSX1	-0.527	-0.021	-0.977	-0.708	-0.775	2.858	-0.283	-0.898	-0.306	-0.894	-0.982	-0.965	-0.974	-0.396	0.061	1.398	-0.791	-0.682	-0.686	-0.417	-0.966	-0.307	0.099	-0.722	-0.862	-0.775	-0.983	-0.272	-0.973	2.624	0.39	-0.163	-0.936	-0.912	0.932	-0.522	-0.372	-0.791	-0.373	-0.814	-0.025	-0.676	-0.838	-0.977	3.071	-0.972	0.217	-0.96	-0.911
ZBTB4	-0.053	-0.597	1.939	-0.538	0.948	0.908	-1.284	0.07	-1.754	-1.523	-1.49	-1.512	-2.193	0.562	-0.015	0.012	-1.501	-1.477	-0.765	-0.478	-1.177	-0.681	0.554	-1.818	0.471	-1.888	-0.474	0.059	-1.794	3.317	-0.605	0.226	0.553	-1.126	2.192	4.776	-0.098	-1.208	0.467	0.667	-0.595	-0.351	-0.815	-1.858	-0.29	-0.196	-0.119	-0.348	-0.72
HSD17B12	0.082	0.798	-0.936	0.048	1.903	-0.07	1.245	0.559	-0.546	-0.775	-1.226	1.106	0.151	-1.38	-1.896	-1.264	-0.44	-1.686	-1.548	-1.812	-0.518	0.241	-0.369	-0.619	0.07	-0.036	0.501	-0.862	0.367	-0.381	-0.065	-0.364	-0.911	0.575	0.054	0.567	-1.595	-0.214	-1.762	-0.495	-0.691	-1.142	-0.912	0.557	-0.7	-0.812	1.1	-0.565	-0.869
UFM1	0.351	0.336	0.467	-0.512	0.369	-0.723	1.342	-0.01	0.11	-0.111	-0.831	0.348	-1.184	-1.929	-1.788	-1.203	-0.979	-1.771	-1.609	-1.879	-0.323	-0.513	-0.277	-0.111	0.39	0.635	-1.212	0.356	-0.91	-0.654	-0.78	-1.191	-0.788	0.135	0.305	0.625	-1.861	-0.401	-1.944	-1.349	0.882	-0.576	-1.727	0.069	0.511	-0.648	3.553	-0.741	-1.836
NEK4	-0.614	0.693	-0.214	0.321	-0.074	-0.75	1.807	1.961	-1.289	-0.746	-1.332	0.48	-0.597	-0.737	-0.082	-1.696	-0.301	-0.509	-0.237	-0.613	1.483	-1.731	2.237	-0.448	-1.449	0.155	0.08	2.987	0.225	-1.325	-2.094	-1.792	-0.201	-0.113	1.459	0.099	-0.392	-1.233	-0.577	-0.188	1.165	-1.609	-0.715	-0.691	-0.105	-0.82	0.397	-0.665	4.181
RAVER2	-0.391	0.567	-1.199	0.153	-0.688	-0.345	0.816	-1.227	0.154	-0.97	-0.939	-0.605	0.093	-0.76	0.699	0.028	1.187	-0.83	-1.007	-1.417	-0.764	0.382	0.455	-1.262	-1.252	-0.429	0.379	-0.091	-0.428	-1.204	-1.44	-1.08	-1.264	-0.611	1.672	-0.276	-0.748	0.37	-1.43	-0.817	1.11	-1.272	-0.699	-1.071	0.553	-0.462	0.016	-0.731	0.437
PFKFB1	-0.663	-0.072	-0.555	-1.211	0.138	2.736	-0.459	-0.41	-0.266	-0.32	-0.083	-0.132	-1.074	0.389	0.857	1.052	-0.94	0.328	-0.189	-0.217	-0.794	-0.789	0.561	-0.94	-1.055	-0.579	-0.353	-0.645	-0.299	-0.539	-0.401	0.09	0.771	-0.973	-0.926	-0.85	-0.218	0.877	0.422	-0.467	0.504	-0.608	-0.939	-1.082	1.918	-1.211	-0.606	-0.02	-0.825
PREX1	-0.436	-0.466	0.857	-0.057	-0.338	-0.592	-0.675	-0.369	-0.18	-0.438	-0.037	-0.441	0.176	-0.113	0.479	0.017	0.138	-0.078	2.213	0.966	0.089	-0.302	-0.589	-0.197	-0.407	-0.099	-0.652	-0.496	0.017	-0.72	-0.464	0.877	0.142	0.696	0.965	-0.581	-0.149	0.403	-0.064	-0.238	0.113	0.576	-0.164	0.208	0.249	-0.103	-0.555	0.199	0.581
CCDC106	-1.117	-2.036	-0.24	-0.965	-0.037	0.226	-1.704	-1.147	0.105	1.405	-0.071	-1.168	-1.646	-0.772	-0.776	0.871	-1.303	-0.492	-0.779	-0.584	-0.766	-0.887	-0.52	2.942	1.545	-0.2	-0.732	-1.196	-1.737	0.553	0.718	0.618	-0.218	-0.117	-0.802	-0.754	-0.985	-0.877	-0.79	-0.191	-0.846	-1.188	-0.212	-1.256	0.421	-0.145	-0.813	-1.369	-1.089
MAP9	1.704	-0.165	-0.888	-0.952	0.175	2.504	1.947	-0.46	-0.419	-0.257	-0.831	0.155	0.11	-1.234	-1.24	-0.963	-1.319	-1.013	-1.483	-1.115	-0.25	-0.034	0.837	0.884	-0.774	-0.944	0.682	3.299	0.276	2.322	-0.34	-0.515	0.827	1.033	2.474	1.362	-1.117	-0.429	-1.141	0.95	1.891	-1.153	-0.109	0.44	-0.006	-0.476	0.314	-0.827	-0.875
EIF4E	0.607	0.688	-0.9	-1.275	0.476	-0.207	2.606	0.728	0.646	0.09	2.325	1.198	0.134	-1.714	-1.207	-1.41	0.449	-1.696	-1.827	-1.897	0.874	-0.361	-0.151	1.479	-0.555	-1.629	2.367	-0.136	-0.48	-1.12	-0.655	-0.777	1.689	-0.209	-0.348	0.459	-1.65	-0.007	-2.063	-0.439	0.167	-1.6	-1.115	-0.021	0.252	-0.923	1.068	-0.353	-0.519
TEKT3	-0.626	-0.613	-0.558	-0.626	-0.438	-0.517	0.017	-0.58	-0.52	-0.468	-0.638	-0.528	-0.626	-0.487	-0.3	-0.544	-0.579	0.757	1.843	0.611	-0.632	-0.503	0.801	-0.425	-0.363	-0.639	-0.585	5.619	-0.61	-0.474	-0.402	-0.536	-0.604	-0.619	-0.152	-0.629	-0.526	-0.593	2.221	-0.314	2.433	-0.51	-0.638	-0.571	0.759	-0.542	-0.399	-0.536	-0.549
QPCTL	-0.471	-0.397	-0.865	-0.032	-0.645	0.191	-1.492	-0.81	0.236	-0.408	-0.561	-0.293	-0.209	-0.086	0.053	0.115	-0.341	0.001	-1.019	-0.836	-0.347	0.959	-0.85	-0.804	0.161	0.493	-0.909	-1.255	-0.735	0.149	-0.36	-0.212	-0.644	-0.528	-1.33	-0.952	-0.31	-1.333	-0.538	-0.118	-0.566	-0.797	-0.595	0.022	2.232	0.161	0.071	-1.231	0.298
KHSRP	-0.921	1.813	-1.175	-0.898	-0.034	-0.02	-1.319	1.868	-0.82	-1.43	-0.157	3.066	-0.293	-0.783	0.405	-1.405	-0.835	-1.001	-0.568	-0.034	-0.265	0.542	1.619	-1.053	-1.472	-0.942	1.57	-0.391	-0.983	-0.906	-1.305	-0.904	0.152	-0.118	-0.86	1.264	0.264	-0.473	-0.324	-1.586	-0.224	-1.514	-0.222	-0.595	-0.076	-0.552	0.454	0.318	1.163
MAML3	1.777	-0.237	-1.272	-0.911	-0.5	-0.291	-0.509	0.511	-0.864	-0.467	-0.76	0.029	-0.392	1.561	1.849	-0.597	-1.82	-0.757	1.78	0.789	-0.805	0.218	-0.212	0.451	-0.679	-1.504	0.94	0.834	-1.173	-1.36	-1.638	-1.033	-1.225	-0.804	-0.699	-1.636	2.002	-1.342	2.184	-0.296	1.037	-0.862	-0.73	-0.733	-0.267	-1.173	-0.977	-0.47	0.382
GNB5	-0.789	-0.927	0.333	-1.301	0.739	-0.434	0.003	-1.058	-1.08	-1.2	-1.25	-0.234	-1.309	-0.119	3.332	1.825	-0.249	2.239	2.608	1.438	-0.957	-0.379	-0.304	-0.951	-1.328	-1.274	-0.468	0.045	-0.422	-0.495	-0.316	-0.54	-1.083	-0.755	0.839	-0.889	2.048	-0.398	1.746	-0.813	1.557	1.457	-0.882	-1.22	0.239	-1.269	0.818	-0.75	-0.715
USHBP1	-0.62	-0.654	0.446	0.159	-0.606	-0.14	-0.568	-0.596	-0.14	-0.228	-0.064	-0.718	-0.591	-0.597	-0.041	1.65	0.096	-0.627	-0.08	0.239	-0.549	-0.13	-0.502	0.387	-0.377	-0.591	-0.603	-0.375	-0.428	-0.393	-0.306	-0.067	-0.588	-0.133	-0.473	-0.734	0.225	-0.579	0.565	-0.513	-0.481	0.681	-0.666	-0.481	1.067	4.021	-0.441	-0.363	-0.678
CCDC113	-0.294	-0.239	-0.645	-0.689	-0.288	-0.714	0.311	-0.28	-0.627	-0.787	-0.618	-0.623	-0.46	-0.665	-0.683	-0.683	-0.775	2.361	0.702	0.655	-0.538	-0.682	1.11	-0.59	-0.635	-0.48	-0.482	5.556	-0.258	-0.657	-0.647	-0.715	0.068	-0.119	1.004	-0.157	0.502	-0.689	1.729	-0.427	3.037	-0.844	-0.533	-0.357	-0.068	-0.721	-0.484	-0.6	-0.405
ZNF283	-0.601	2.567	-0.715	0.59	0.699	-0.181	1.22	0.568	-0.507	-1.335	-1.094	2.326	1.655	-1.562	-1.164	0.611	-0.056	-1.683	-2.004	-1.656	0.614	0.032	0.055	-1.144	0.771	2.348	0.83	-0.374	-0.258	-0.862	-1.672	-1.476	-0.467	1.364	-0.192	1.437	-1.593	-0.141	-1.6	0.967	0.668	-1.678	-0.613	0.216	-0.132	2.055	1.521	-1.048	-0.961
DPRX	-0.458	3.049	-0.458	1.233	-0.458	-0.458	-0.458	-0.458	-0.458	-0.458	-0.458	-0.458	-0.458	-0.458	-0.458	-0.458	-0.458	-0.458	-0.458	-0.458	-0.458	4.734	-0.458	-0.458	-0.458	-0.458	-0.458	-0.458	-0.458	-0.458	-0.458	1.544	4.425	1.009	-0.458	-0.458	-0.458	-0.458	-0.458	-0.458	-0.458	-0.458	-0.458	-0.458	-0.458	-0.458	-0.458	-0.458	1.916
LRG1	-0.427	1.743	4.324	-0.523	-0.146	-0.589	0.152	-0.713	-0.382	-0.447	-0.322	-1.068	-0.854	0.598	-0.486	0.487	-0.571	-0.492	0.056	-0.045	-0.778	-0.626	-0.762	0.206	-0.625	-0.828	-0.224	-0.43	-0.995	-0.337	0.997	-0.596	0.349	-0.232	-0.881	2.13	0.206	-0.11	-0.412	-0.812	-0.433	0.177	-0.585	-0.035	-0.124	-0.626	-0.626	-0.948	-0.658
JMJD7-PLA2G4B	-0.981	-0.315	-1.197	-1.082	-0.783	1.413	-1.094	-0.639	-0.709	1.008	-1.323	0.003	-1.368	0.164	0.426	1.265	-1.297	0.242	-0.313	-0.108	-0.142	0.833	-0.171	0.028	-0.128	-0.985	-0.741	-0.316	-1.175	-0.173	-0.662	0.366	-0.841	-0.712	-0.615	-0.965	0.248	-0.872	0.13	-0.476	-0.453	-1.007	-0.529	-1.325	0.77	-1.074	0.136	-1.18	-0.819
MORC3	0.163	0.258	-0.396	1.747	1.073	-0.281	0.86	1.581	0.305	0.545	-1.203	0.453	0.676	-1.417	-0.66	-0.904	-1.67	-1.692	-0.867	-1.421	-0.16	1.216	1.433	0.064	0.079	-0.707	0.798	-0.519	-0.011	-1.584	-1.559	-1.108	-0.87	-0.353	0.216	1.531	-1.447	-1.089	-1.319	0.971	-0.105	-1.068	-1.544	0.092	-0.01	-0.343	0.662	0.084	0.179
2023-09-01	-0.675	0.07	-0.479	-0.628	-0.685	-0.539	-0.659	-0.292	-0.587	-0.504	-0.027	-0.485	-0.344	-0.613	-0.558	0.849	-0.58	-0.26	-0.039	0.402	-0.589	-0.768	-0.673	-0.371	3.977	-0.607	-0.613	-0.783	-0.73	-0.049	0.135	-0.15	-0.346	-0.66	-0.585	-0.623	-0.534	-0.393	-0.411	-0.782	-0.567	3.14	-0.68	-0.315	0.553	-0.48	-0.678	-0.491	-0.569
TOX3	-0.88	-0.804	-0.13	-0.839	-0.803	0.003	0.661	-0.265	-0.891	-0.9	-0.873	0.431	-0.894	0.345	-0.659	-0.841	-0.9	-0.706	0.439	0.904	-0.414	-0.401	0.212	-0.808	-0.716	-0.777	-0.879	-0.101	1.478	-0.693	-0.568	-0.575	-0.886	0.094	-0.9	-0.879	-0.017	-0.516	-0.229	0.97	-0.723	-0.482	0.43	-0.889	-0.618	-0.761	1.003	-0.787	0.219
MICAL2	-0.216	-0.056	-0.048	-0.817	-0.652	0.539	-0.734	0.492	-0.928	-0.817	-0.108	-0.537	-0.431	1.093	2.382	-0.931	-0.774	0.417	0.023	0.57	-0.28	-0.938	-0.481	-0.448	-1.083	0.007	0.138	-0.747	0.541	1.142	-0.284	-0.469	0.33	1.705	0.547	0.413	-0.591	-0.134	0.961	-0.772	-0.276	-0.167	-0.168	0.833	-0.227	-0.519	-0.605	0.911	-0.342
VWA8	-0.511	-0.105	-0.771	-0.206	-0.97	0.052	1.529	0.34	0.451	-0.801	-0.679	0.198	-1.218	-0.865	0.616	1.035	0.347	-0.442	-0.183	-0.223	1.177	0.347	0.169	-1.043	-0.226	-0.887	-0.797	0.983	0.257	-1.189	-1.11	-1.157	-0.015	-0.239	-0.192	-0.382	1.86	-1.414	-0.091	-1.254	2.285	-0.923	-0.603	-0.552	0.618	-1.118	0.656	-0.914	-0.812
ME2	0.336	1.432	-0.464	-0.067	0.028	-0.74	1.426	0.622	2.579	-0.872	-0.49	1.262	1.174	-1.281	-1.248	-0.674	-0.19	-0.993	-1.169	-1.38	0.96	0.176	0.382	-0.835	-1.619	0.139	1.066	-1.083	-0.903	-1.51	0.453	-1.436	3.391	-0.643	0.225	1.474	-0.845	-0.667	-1.597	-0.635	0.125	-1.005	-0.55	-0.171	0.395	-0.944	1.668	-0.418	2.109
OR10H3	0.148	-0.194	-0.194	-0.194	-0.194	-0.194	-0.194	-0.194	-0.194	-0.194	-0.194	-0.194	-0.194	-0.194	-0.194	-0.194	-0.194	-0.194	-0.194	-0.194	-0.194	-0.194	-0.194	-0.194	-0.194	-0.194	-0.194	-0.194	-0.194	-0.194	-0.194	-0.194	-0.194	-0.194	-0.194	-0.194	-0.194	-0.194	-0.194	-0.194	-0.194	-0.194	-0.194	-0.194	-0.194	-0.194	-0.194	-0.194	-0.194
AOC2	-0.559	0.564	-0.598	-0.392	-0.443	-0.583	-0.516	-0.334	-0.562	-0.277	-0.629	-0.052	-0.377	0.096	1.037	-0.398	-0.651	0.424	-0.205	-0.216	-0.594	0.701	-0.368	0.23	-0.008	-0.647	-0.611	-0.538	-0.537	-0.06	-0.175	0.077	1.034	-0.616	-0.675	-0.35	-0.394	-0.642	0.033	0.962	-0.045	-0.512	-0.59	-0.346	0.923	0.106	0.165	-0.472	-0.524
PTP4A1	-0.803	0.146	2.509	0.052	1.643	-0.587	2.143	0.828	-0.998	-0.836	-0.496	-0.486	-0.433	-1.236	-1.165	-1.271	-0.541	-1.29	-1.089	-1.225	-0.37	-1.106	0.243	-0.406	-0.878	-0.672	0.576	1.05	-0.417	0.1	-0.607	-0.889	0.755	0.43	-0.546	3.128	-1.175	-0.005	-1.214	0.325	0.574	-0.781	-0.891	-0.139	-0.738	-0.174	5.064	-0.972	-0.207
AKT1S1	-0.632	1.863	-0.987	-1.513	-0.759	0.205	-1.628	0.132	2.04	-0.803	-1.232	0.917	0.806	-0.9	-1.09	0.99	3.7	-1.177	-1.37	-1.389	-0.804	0.018	-1.071	-0.996	1.566	0.562	-0.5	-1.409	-1.414	1.266	0.453	-0.256	1.332	-0.347	-1.117	-0.611	-0.904	-1.309	-0.831	-0.821	-1.221	-0.263	0.104	0.355	0.933	-1.812	-0.886	-0.183	-0.088
HP	-0.468	-0.426	-0.179	-0.472	-0.356	-0.495	-0.436	-0.502	-0.499	-0.502	-0.5	-0.502	-0.483	0.464	-0.504	-0.501	-0.471	-0.425	-0.42	-0.457	-0.497	-0.498	-0.483	-0.077	-0.504	-0.504	-0.504	-0.469	-0.498	5.963	0.145	-0.475	-0.488	-0.498	-0.326	0.229	-0.481	-0.477	-0.476	-0.504	-0.496	1.288	-0.504	-0.3	-0.425	-0.504	-0.289	-0.487	-0.449
PTPN7	-0.518	0.569	-0.31	-0.083	-0.704	-0.494	-0.51	-0.037	-0.629	-0.686	0.13	-0.444	-0.02	-0.534	-0.554	0.615	-0.577	-0.142	0.624	1.215	-0.61	-0.663	-0.652	-0.515	-0.159	-0.499	-0.712	-0.721	-0.542	-0.604	0.455	-0.473	0.102	-0.525	-0.747	-0.406	-0.349	-0.299	-0.322	-0.64	-0.516	1.598	-0.758	-0.084	0.499	-0.32	-0.27	-0.148	-0.262
CHURC1	-0.213	-1.072	-1.27	-1.667	-1.165	1.127	0.809	-0.129	0.978	-0.901	0.778	2.322	-1.381	-1.66	-0.728	-0.892	-0.53	-1.351	-1.879	-1.621	-0.532	-0.688	2.519	-0.682	-1.194	-0.69	-0.784	0.542	-1.374	0.993	-0.504	-0.958	-0.369	1.185	1.391	0.602	-1.823	-1.54	-1.673	-0.794	0.236	-0.208	-1.666	-0.803	-0.197	-0.035	1.243	-0.465	-1.305
TRIM55	-0.483	-0.466	-0.463	-0.472	-0.351	-0.488	0.152	-0.346	0.047	-0.482	-0.477	-0.481	-0.494	-0.494	-0.494	-0.48	-0.467	0.427	0.436	-0.032	-0.445	-0.461	-0.106	0.982	-0.457	-0.464	-0.494	1.738	-0.494	-0.494	-0.478	-0.385	-0.39	-0.475	-0.494	-0.248	-0.293	-0.494	1.326	-0.357	0.621	-0.462	-0.419	-0.453	-0.239	-0.445	-0.44	-0.48	-0.463
NOD2	-0.669	-0.381	1.897	-1.096	0.468	-0.658	-0.655	0.107	-1.043	-0.841	-0.403	-1.12	-0.011	1.187	-0.437	1.276	-0.372	-0.106	3.536	1.449	-0.804	-0.529	-1.064	-0.923	-0.69	-0.461	-0.898	-0.499	-1.086	-0.566	-0.327	-0.056	1.393	-0.938	0.26	-0.506	-0.619	-0.182	-0.094	-0.575	-0.151	0.205	-1.264	1.136	1.314	-0.454	0.205	0.798	-0.061
GCNT3	-0.466	-0.283	0.904	-0.763	-0.422	-0.729	0.884	-0.551	-0.706	-0.647	-0.797	-0.467	-0.783	-0.17	-0.331	-0.03	-0.581	-0.503	1.619	0.016	-0.682	-0.73	-0.493	-0.53	-0.192	-0.735	-0.784	0.414	-0.689	-0.604	-0.655	-0.56	-0.573	-0.671	-0.668	-0.709	-0.493	-0.795	0.174	-0.481	-0.003	-0.264	-0.112	-0.778	-0.682	-0.775	-0.218	-0.789	-0.773
SERPINB1	-0.319	0.571	0.088	-0.603	-0.337	-0.824	0.558	1.026	-0.493	-1.157	-0.689	-1.097	-0.034	-0.419	-0.823	-0.487	-0.627	-0.002	-0.29	-0.216	-0.779	-1.067	-0.451	-0.224	0.001	-0.796	-0.609	0.255	-0.702	-0.477	-0.385	0.233	-0.671	-0.76	-0.496	0.31	-0.463	-0.498	-0.212	-0.585	-0.212	-0.375	-1.072	0.031	-0.507	-0.633	-0.175	-0.743	-0.695
FDXACB1	-0.845	-0.677	-0.63	1.034	-0.533	1.292	-0.259	0.629	0.271	-0.409	-1.123	-0.513	-0.131	-0.424	-0.698	0.527	-0.424	-1.215	-1.027	0.444	-0.31	-0.229	0.916	1.041	0.683	0.077	0.014	0.555	-0.422	-0.781	-0.131	3.111	-1.1	-1.045	-0.08	-0.79	-1.057	0.763	-1.119	0.519	-0.217	-1.074	-1.33	-0.368	-0.316	-0.812	-1.249	0.133	0.169
ZNF160	0.398	1.592	-0.828	-0.774	0.167	-0.186	0.336	-0.076	-0.284	-0.685	-0.689	-0.089	-0.723	-1.058	-0.748	4.212	-0.699	-0.553	-1.317	-0.969	0.216	0.128	-0.426	-1.212	0.731	-0.13	-0.272	-0.385	-0.898	-0.053	0.65	-0.692	-0.814	0.396	-0.232	0.517	-1.369	-0.796	-0.969	0.911	0.369	-1.04	-0.857	-0.524	1.121	0.888	0.851	-0.455	0.195
ITGAL	-0.357	0.058	-0.154	-0.424	-0.442	-0.365	-0.37	0.054	-0.426	-0.445	-0.072	-0.311	-0.022	-0.397	-0.365	0.112	-0.41	-0.054	0.201	0.397	-0.282	-0.443	-0.194	-0.326	-0.221	-0.324	-0.452	0.122	-0.404	-0.435	0.067	-0.372	-0.164	-0.333	-0.176	-0.313	-0.303	-0.324	-0.072	-0.446	-0.041	0.336	-0.476	0.152	-0.041	-0.28	-0.358	-0.007	-0.112
C4orf47	-0.638	-0.142	-0.682	-0.688	-0.653	-0.743	0.485	-0.584	-0.49	-0.773	-0.593	-0.358	-0.7	-0.815	-0.815	-0.409	-0.778	-0.337	-0.747	-0.567	-0.799	-0.828	0.602	1.582	-0.292	-0.523	-0.728	6.137	-0.575	0.623	-0.528	-0.647	0.016	-0.695	0.674	-0.46	-0.644	0.501	-0.443	0.642	3.111	-0.809	-0.651	-0.816	-0.145	-0.739	0.124	-0.618	-0.631
HIC1	-0.605	-0.612	-0.428	-0.772	-0.731	-0.01	-0.743	-0.341	-0.836	-0.376	-0.618	-0.672	-0.502	0.447	0.525	-0.29	-0.777	0.125	1.602	0.287	-0.763	-0.509	-0.842	-0.589	-0.203	-0.705	0.238	-0.496	0.001	1.792	-0.167	-0.159	-0.671	0.21	-0.789	-0.718	0.24	-0.596	3.965	-0.769	-0.453	1.351	-0.205	-0.757	-0.032	-0.424	-0.146	0.724	-0.088
TEKT4	-0.563	-0.563	-0.564	-0.601	-0.438	-0.555	-0.286	-0.549	-0.546	-0.611	-0.563	-0.497	-0.531	-0.508	-0.237	-0.51	-0.553	3.801	2.267	1.185	-0.607	-0.562	0.297	-0.132	-0.568	-0.564	-0.611	6.533	-0.565	-0.287	-0.426	-0.474	-0.587	-0.579	0.467	-0.555	0.475	-0.571	2.774	-0.562	1.622	-0.391	-0.528	-0.609	0.589	-0.571	-0.51	-0.549	-0.53
TBC1D8	-1.069	-0.983	0.33	-0.715	-1.29	-0.076	2.673	-0.589	-0.936	-0.397	-1.344	-0.332	-1.083	0.341	2.322	-0.169	-1.257	1.369	0.362	2.165	0.132	-0.84	0.788	-0.454	-0.259	-0.641	-1.501	1.478	-0.24	-0.254	-0.555	-1.174	-0.519	-1.262	-0.35	-0.947	-0.351	-0.639	0.788	-0.776	0.865	-0.79	-1.059	-1.115	1.376	-0.601	-0.401	-0.985	-0.136
LRRC6	-0.856	-0.751	-0.204	-0.803	-1.01	-0.098	0.73	-0.07	-0.098	-0.259	-0.608	-0.813	-0.613	-0.821	-0.95	-0.146	-1.004	0.522	0.08	-0.411	0.183	-0.211	1.095	0.069	-0.702	-0.376	-1.003	4.67	-0.29	-0.659	-0.452	-0.786	-0.34	-0.686	1.049	-0.652	-0.502	-0.916	0.277	0.492	0.33	-0.846	-0.319	-0.64	0.532	-0.744	-0.635	-0.83	-0.008
RALGDS	-0.87	0.347	-1.382	-0.499	-0.398	-0.555	-1.612	-1.105	-1.264	0.579	-1.335	0.801	-0.737	2.163	1.395	0.53	-1.701	2.058	2.107	0.971	-0.974	-1.512	1.335	1.162	-1.068	-1.423	-0.221	2.027	-0.707	0.999	-0.837	1.769	-1.467	-1.113	0.187	-0.258	1.573	-0.795	1.158	-1.509	0.573	-0.843	-1.42	-0.616	0.819	-0.345	0.255	-1.217	-1.231
CFAP69	-0.232	-0.38	-0.849	-0.719	-0.604	-0.591	1.66	-0.422	-0.681	-0.349	-0.816	-0.553	-0.804	-0.642	-0.822	0.214	-1.066	0.614	-0.395	-0.535	-0.979	-0.63	0.874	0.931	0.257	-0.541	-0.944	2.856	-0.673	-0.606	-0.463	-0.762	-0.96	-0.851	1.141	-0.58	-0.558	-0.187	-0.073	0.628	2.541	-0.936	-0.859	-0.909	0.518	-0.342	-0.507	-0.749	-0.403
PDZD9	-0.486	0.63	-0.143	-0.127	0.219	-0.089	-0.205	-0.187	-0.486	-0.486	-0.486	-0.486	-0.486	-0.486	-0.486	-0.486	-0.486	-0.486	-0.486	-0.053	0.059	1.35	-0.486	0.223	-0.486	-0.486	-0.486	-0.486	-0.486	-0.486	-0.486	-0.061	-0.14	0.137	-0.486	0.143	-0.115	-0.145	-0.486	-0.486	0.329	-0.486	-0.486	-0.149	-0.486	-0.128	0.304	-0.175	-0.486
KLHL2	2.833	0.495	-0.472	-1.457	1.586	-0.67	1.81	-0.606	-0.656	-1.333	-0.665	-0.606	-0.383	0.2	0.976	-0.888	-0.664	-0.333	0.194	-0.036	-0.585	-1.511	-0.285	-0.503	-0.786	-1.061	-1.176	-0.037	-0.466	-0.571	-0.08	0.048	1.817	0.504	4.511	0.879	0.735	0.829	-0.362	-0.593	0.439	-0.708	0.135	-0.171	-0.969	-1.319	-0.493	-0.84	-0.651
RPL35	-0.897	0.026	-1.299	-0.645	-1.133	0.402	-0.916	-1.22	-0.15	0.088	0.449	0.879	0.144	-1.17	-1.277	0.612	-0.433	-0.694	-1.389	-1.078	-1.477	-1.075	-1.373	0.783	0.928	-1.039	-0.363	-1.361	-1.145	3.273	-0.384	0.123	-1.084	-1.273	-0.895	-1.194	-0.915	-0.702	-1.025	-1.357	-0.265	0.242	-1.488	-0.82	2.125	-0.247	-0.8	-1.291	0.117
BAZ1A	-0.253	1.06	-0.233	-0.173	-0.643	5.337	2.03	0.538	-0.688	-0.704	-1.21	4.812	-0.06	-1.074	-0.342	0.021	-0.373	-0.749	-0.881	-0.984	1.012	-0.823	1.513	-0.968	-0.946	-1.304	-0.551	0.966	0.424	0.896	0.151	-0.543	-0.373	-0.652	2.007	0.839	-1.029	-0.783	-1.236	-0.391	1.06	-0.879	-1.178	0.336	-0.031	-1.012	0.591	0.855	0.574
PLA2G2C	-0.524	-0.183	-0.21	-0.195	-0.524	0.203	-0.524	-0.524	-0.524	-0.524	-0.187	-0.524	-0.524	0.115	-0.194	1.978	-0.2	0.295	-0.174	-0.128	-0.524	0.486	-0.221	-0.524	-0.524	-0.524	-0.524	-0.253	-0.524	-0.524	-0.524	-0.524	-0.208	-0.524	-0.183	-0.236	-0.185	-0.524	0.187	-0.524	1.717	-0.043	-0.524	-0.524	-0.524	-0.524	0.562	-0.524	-0.524
ITGAM	-0.117	-0.415	-0.228	-0.356	-0.285	-0.349	-0.257	-0.208	-0.289	-0.405	-0.023	-0.327	-0.038	0.038	-0.112	-0.171	-0.333	1.113	3.954	1.778	-0.368	-0.369	-0.331	-0.338	-0.171	-0.34	-0.321	-0.29	-0.331	-0.413	-0.297	-0.387	0.227	-0.068	-0.302	-0.227	0.243	-0.277	0.552	-0.352	-0.345	0.076	-0.404	0.317	-0.346	-0.235	-0.217	0.332	0.097
C15orf40	-1.795	0.338	-1.206	-0.301	-0.228	-0.457	-0.947	-0.117	-0.352	-2.022	-0.089	2.152	1.554	-2.097	-1.639	-0.044	2.219	-1.167	-2.291	-1.594	-1.848	-0.66	-0.263	1.662	-1.094	-1.581	-0.604	0.108	-0.78	0.001	2.306	0.489	-0.528	-0.085	-1.343	-0.986	-1.977	-0.556	-1.746	-0.464	-0.183	0.813	-1.65	-1.445	2.824	-0.57	-0.724	0.357	-2.253
SET	0.609	0.303	-1.325	1.05	-0.002	0.047	0.353	0.582	-0.068	0.213	0.216	5.734	1.625	-1.879	-1.457	-1.518	-1.121	-1.676	-2.04	-2.043	-0.617	0.924	-0.422	0.426	0	-0.345	2.226	-1.284	0.577	-0.245	-1.608	-0.685	-0.655	-0.506	-0.874	-0.334	-1.582	-0.783	-2.01	-1.083	-0.648	-1.497	-1.11	0.576	-0.562	1.364	0.194	-0.828	-1.152
OSTC	0.422	-0.46	-0.092	-1.407	-0.493	-0.878	1.936	-0.848	0.905	-0.41	0.49	0.451	0.04	-1.657	-1.385	-1.179	-0.761	-1.363	-1.575	-1.387	-0.174	0.533	-0.852	0.017	0.61	-0.912	-0.554	-0.862	-0.24	1.173	-0.96	-0.508	-0.195	-0.325	-1.31	-0.137	-1.297	-0.503	-1.764	-0.342	1.262	-1.07	-0.948	-0.456	0.269	-0.868	1.611	-0.661	-1.176
VPS13C	9.525	0.831	-0.301	-0.357	0.668	-0.808	1.206	0.907	-0.621	-0.193	-1.202	-0.323	-1.161	-0.547	-0.805	-0.721	-0.15	-0.701	0.89	-0.21	0.665	-0.256	0.792	-0.922	-0.39	-1.415	-0.531	1.46	-0.215	-0.397	-1.419	-1.251	1.027	-0.1	0.418	-0.106	0.123	-1.1	-0.928	-0.445	0.797	-1.09	-0.208	-0.447	-0.609	-1.081	0.248	-0.491	-0.434
AGBL2	-0.569	-0.561	-0.566	-0.591	-0.461	-0.581	0.083	-0.473	-0.526	-0.57	-0.578	-0.625	-0.558	-0.581	-0.496	-0.378	-0.58	0.58	-0.236	-0.037	-0.629	-0.471	1.029	-0.014	-0.246	-0.533	-0.496	6.706	-0.483	-0.548	-0.287	-0.394	-0.603	-0.586	0.944	-0.407	-0.202	-0.304	0.236	-0.126	3.136	-0.573	-0.487	-0.572	0.988	-0.475	-0.55	-0.534	-0.358
CSNK1A1	-0.382	0.233	0.446	-0.267	0.749	-0.247	0.482	-0.567	0.591	0.471	0.634	-0.315	-0.921	-1.581	-1.475	-1.1	0.491	-1.474	-1.485	-1.971	-0.414	0.484	1.25	0.733	1.075	-1.867	2.48	-0.35	-0.723	1.11	-0.482	-0.063	-1.416	-0.395	1.251	0.145	-2.031	0.73	-2.141	-0.459	-0.062	-0.721	-0.982	-0.547	0.118	-0.589	2.477	-0.693	-1.201
TDGF1	-0.671	-0.601	-0.466	-0.272	-0.65	-0.616	-0.553	-0.652	-0.682	-0.681	-0.679	-0.487	-0.669	0.821	-0.662	-0.416	-0.542	-0.654	-0.544	-0.548	-0.621	-0.343	-0.519	-0.502	-0.569	-0.689	-0.69	-0.471	-0.518	-0.419	-0.618	0.149	-0.676	-0.565	-0.668	-0.649	-0.065	-0.645	-0.544	-0.63	-0.643	-0.02	-0.658	-0.658	-0.526	-0.28	0.127	-0.64	-0.658
BMPR1B	-0.368	0.669	-0.923	-0.928	-0.254	0.03	1.155	-0.623	-0.909	-1.127	0.744	-0.259	-0.832	-0.772	1.38	0.753	-0.026	-0.281	1.017	-0.4	-0.802	-0.701	0.496	-0.252	-1.037	-0.999	-1.021	0.774	-0.394	-1.074	0.161	-0.678	-0.9	-0.758	-0.092	-0.835	0.324	-0.468	-0.571	-0.01	1.217	-0.548	-0.422	-0.747	0.358	-0.375	1.426	-0.898	0.03
ADAMTS19	-0.635	-0.741	-0.703	-0.741	-0.611	0.089	-0.721	-0.662	-0.744	-0.731	-0.744	1.475	-0.732	0.265	-0.637	-0.624	0.136	-0.042	-0.334	-0.268	-0.724	-0.623	-0.007	-0.659	-0.701	-0.715	-0.593	-0.571	-0.613	-0.223	-0.667	2.655	-0.738	-0.679	-0.246	-0.729	0.784	1.184	0.074	-0.744	-0.538	-0.66	-0.713	-0.701	-0.73	-0.526	0.105	-0.709	-0.461
PGR	-0.506	-0.727	0.138	-0.403	-0.875	-0.04	1.507	-0.796	-0.869	-0.971	-0.991	-0.442	-0.972	-0.197	0.69	0.793	-0.009	0.323	0.303	-0.27	-0.896	-0.679	0.919	-0.937	-0.845	-0.891	-0.996	1.584	-0.851	-0.633	-0.848	-0.928	-0.807	-0.928	3.577	-0.348	1.195	0.147	0.311	-0.994	2.328	-0.576	-0.944	-0.936	-0.606	-0.75	1.287	-0.966	-0.378
RPS9	-1.448	0.377	-1.567	-0.735	-1.16	-0.538	-0.947	-1.525	0.766	-0.585	0.547	0.456	0.587	-1.007	-1.429	0.353	0.457	0.733	-1.417	-0.843	-1.078	-0.689	-1.096	-0.941	1.034	-0.664	-0.539	-1.341	-1.395	1.707	1.554	-0.38	-0.991	-0.881	-0.72	-1.414	0.309	-1.108	-0.591	-0.966	0.669	0.976	-1.219	-0.735	0.894	-0.798	0.021	-1.137	-1.605
WDR34	-1.391	-0.562	-1.018	-0.758	-1.106	0.378	-0.642	-0.977	-1.041	-1.127	-0.462	-0.898	-1.033	0.675	0.538	-0.293	-0.871	2.636	0.607	0.913	-1.525	-1.45	-0.33	-0.135	-0.174	-1.158	-0.592	2.258	-1.211	-0.208	-0.366	-1.15	-1.024	-1.611	-0.946	-0.695	1.589	0.457	2.399	-1.086	0.138	-1.071	-1.118	-1.344	2.545	-0.708	-1.431	-1.3	-1.178
ALDH3A2	-0.099	0.566	-0.475	-0.964	0.189	-0.491	-0.51	0.393	0.256	-1.27	-1.143	-1.162	-0.981	0.394	-0.853	-1.007	0.492	-0.762	-0.432	-0.964	-1.545	-1.316	0.331	-1.038	-0.853	-1.409	-0.705	-1.224	-1.564	-0.066	1.657	-1.254	-0.966	-1.299	0.861	1.961	-0.734	-0.826	-1.102	-0.557	-1.02	-1.019	0.294	-1.132	-0.046	-1.069	0.802	-1.152	-0.779
HBA1	-0.351	-0.393	0.078	-0.22	3.301	-0.226	-0.088	-0.446	-0.338	-0.289	-0.482	-0.506	-0.483	2.463	-0.333	-0.339	4.02	-0.334	0.641	0.265	-0.442	-0.485	-0.333	-0.426	-0.198	-0.356	-0.499	-0.468	-0.504	0.41	-0.461	-0.206	-0.355	-0.39	-0.207	-0.475	-0.201	0.181	0.364	-0.32	-0.187	0.211	-0.496	-0.421	-0.193	-0.287	-0.138	-0.433	-0.196
TMEM50A	-0.144	-1.594	-0.084	-0.419	-1.165	0.935	1.429	-1.183	-0.75	-0.93	-0.168	-1.905	-0.505	-1.771	-1.07	0.302	-0.367	-1.251	-1.7	-1.652	-0.01	-1.927	-1.387	0.282	0.673	0.682	-1.481	-0.465	-0.905	-0.046	0.237	0.67	-1.315	-1.364	-0.715	-1.052	-2.026	1.176	-1.67	-1.367	-0.216	0.686	-1.56	-0.756	1.712	-1.133	-0.583	-0.598	-0.35
DYNC1LI1	-1.641	-1.165	-0.628	-0.32	-0.746	0.981	1.302	-0.617	-2.033	-0.174	0.093	0.75	-0.56	-1.977	-1.182	-0.863	0.482	-1.792	-1.649	-1.51	-0.684	-0.684	1.306	1.294	-0.917	0.417	-0.475	1.18	-0.221	-0.033	-1.329	-0.333	0.113	-0.889	2.432	-0.165	-1.321	-1.432	-1.853	-0.846	0.753	-0.59	-1.852	-1.492	0.026	-0.949	1.859	-0.359	-0.691
SYTL1	-1.177	1.206	-0.792	-1.232	-0.917	0.159	-0.65	-0.09	-0.967	-1.184	-1.176	-1.297	-1.204	0.156	0.94	3.488	-0.499	0.68	-0.078	-0.182	-0.013	-1.297	-0.061	-0.124	-0.086	-0.718	0.02	1.059	-1.423	0.085	-0.402	0.41	-1.067	-1.241	0.177	-0.728	0.088	-0.414	0.429	-0.48	0.845	-0.681	-1.391	-1.515	3.533	-1.305	-0.597	-1.48	-1.465
TRPM7	-0.545	1.325	-0.869	-0.793	0.63	-0.106	1.846	2.59	-0.214	-0.858	-1.334	3.607	-0.828	-1.364	-0.679	0.478	-1.274	-1.715	-1.147	-1.508	0.792	-0.104	-0.149	-0.335	-0.514	-0.681	0.469	-0.176	-0.612	-1.453	-0.609	-1.547	1.691	0.181	1.425	1.387	-1.491	0.122	-1.654	-0.076	0.14	-1.453	-0.351	0.789	-0.366	-0.994	0.402	-0.176	1.057
ELP4	-1.094	0.379	-1.564	-0.955	-1.086	-0.317	0.771	0.942	-1.49	-1.556	1.187	0.277	0.065	-2.179	-1.226	-1.916	-1.039	-1.297	-1.752	-1.359	-0.005	2.282	-0.916	-1.69	0.992	0.226	0.36	-0.074	-1.523	-0.819	-1.071	0.001	-1.208	-1.25	-1.064	-0.638	-1.221	0.629	-1.671	-0.4	0.438	-1.167	-0.99	0.123	-0.436	-1.329	-1.248	-0.962	1.908
DNAH6	-0.64	-0.614	-0.667	-0.634	-0.512	-0.576	0.429	-0.488	-0.531	-0.656	-0.679	-0.588	-0.612	-0.592	-0.604	-0.241	-0.708	0.669	0.093	-0.044	-0.695	-0.512	1.308	0.18	-0.045	-0.564	-0.666	5.379	-0.474	-0.69	-0.335	-0.6	-0.427	-0.628	1.947	-0.189	-0.174	-0.53	0.322	0.369	3.498	-0.714	-0.418	-0.568	1.041	-0.443	-0.513	-0.633	-0.308
MFAP1	-0.864	0.751	-1.453	-1.432	0.638	-0.601	1.316	1.007	-0.673	-0.498	-0.426	3.554	-0.513	-1.106	0.395	-1.215	-1.359	-0.667	-1.22	-0.438	1.026	0.29	-0.33	0.381	-1.435	-0.951	1.688	0.004	-1.38	-1.205	-1.437	-0.68	0.816	0.822	-0.102	0.837	-1.009	-0.59	-1.256	0.981	-0.145	-1.697	2.093	3.686	-1.48	-1.048	-0.173	0.209	-0.694
MCOLN1	-0.748	-0.409	-0.373	-0.748	-0.324	-0.673	-0.894	-0.467	-0.368	-0.964	-0.433	-0.947	-0.576	1.151	1.281	-0.225	-0.706	1.163	2.479	1.578	-0.699	-0.23	-0.519	-0.947	-0.396	1.04	-0.229	-0.684	-0.974	-0.656	0.301	0.214	0.6	-0.644	-0.273	-0.048	1.207	-0.86	1.285	-0.85	-0.995	0.204	-0.328	-0.118	-0.225	-0.72	-0.938	-0.285	0.382
A4GALT	-0.631	-1.103	1.043	-0.35	-0.506	-0.699	-0.517	-0.804	-0.31	-0.539	-0.216	-1.026	-1.061	0.428	0.223	-0.711	-0.577	1.105	1.264	-0.026	-1.038	-1.052	0.106	-0.858	-0.867	-0.807	-1.237	-0.844	-1.014	-0.322	0.437	-0.142	-0.39	-0.476	0.067	-0.692	0.248	0.252	2.156	-0.62	0.214	0.17	0.185	-1.157	0.422	-1.094	-0.181	-0.583	-0.914
BRD3	1.224	0.419	-0.513	2.322	0.815	2.131	-0.566	-0.704	-1.421	-0.134	-1.175	1.449	0.863	0.235	0.46	-1.321	-1.765	0.701	0.071	0.448	-1.048	-0.772	1.162	2.203	-0.768	-1.491	1.172	-0.376	2.062	2.613	-2.123	-1.072	-1.473	0.109	-0.635	0.37	0.819	-1.158	1.384	-0.793	-0.407	-1.48	0.045	1.575	-1.538	2.948	-0.21	-0.607	-0.822
GNG12	1.001	0.743	0.287	-0.063	0.815	0.503	0.675	0.077	-0.463	-0.703	-0.457	-1.115	-0.764	-1.13	-1.414	-0.78	-0.379	-1.765	-1.167	-1.587	-1.243	-0.328	-0.051	-0.592	-1.115	-1.055	0.882	0.4	0.33	0.816	-1.233	-1.389	-1.381	-0.196	0.233	0.93	-1.321	0.489	-1.167	-0.399	0.83	-0.056	-0.743	-0.231	-1.2	0.009	1.664	-0.161	-0.566
POLR2M	-0.543	0.665	-1.275	-0.898	1.84	1.076	1.549	-0.02	-0.16	-0.893	0.268	1.281	-0.735	-1.805	-1.294	-1.598	-1.949	-1.74	-1.734	-1.852	0.349	0.826	-0.283	0.724	0.645	-1.324	3.174	-0.598	0.309	0.246	-1.739	-1.51	0.183	0.617	0.056	1.542	-1.568	-0.783	-1.563	0.036	0.377	-0.679	-0.139	1.612	-0.763	0.177	2.155	0.448	-1.466
MFSD14C	1.343	1.364	0.601	-0.917	0.01	-0.098	1.97	1.242	-1.44	-0.971	-0.418	-0.465	-0.718	0.673	0.028	1.711	-1.157	0.195	0.911	1.217	-1.125	-1.585	1.341	-0.988	-1.426	-0.701	-0.231	0.528	-0.395	-0.378	-1.048	-0.961	-1.017	-0.759	0.451	0.249	1.145	-0.141	0.408	-1.522	0.536	-0.31	0.759	-0.511	-0.105	-0.522	-0.169	-1.325	0.452
LRRC2	-0.841	-0.692	-0.832	-0.503	-0.813	0.844	-0.841	-0.473	-0.741	-0.916	-0.61	-0.483	-0.81	0.165	-0.882	-0.722	-0.719	-0.887	-0.817	-0.623	-0.804	-0.546	-0.128	-0.526	-0.749	-0.888	-0.898	-0.744	-0.833	0.962	-0.635	0.357	-0.763	-0.453	-0.88	-0.495	-0.204	-0.783	-0.338	-0.661	-0.873	0.157	-0.861	-0.819	-0.837	1.049	0.759	-0.589	-0.929
THAP6	0.199	0.107	-1.051	-1.011	-0.043	0.6	0.797	0.368	0.58	-0.421	-0.14	0.342	-0.687	-1.913	-1.977	0.07	-1.345	-1.501	-2.115	-2.133	-0.79	0.791	0.554	0.572	1.359	-0.756	-1.269	0.455	-0.883	0.014	-1.227	-0.75	0.231	-1.133	1.304	0.595	-1.858	0.688	-1.671	0	0.696	-1.168	-1.411	-1.049	1.081	0.426	0.64	-1.144	-0.893
ATP5IF1	-0.416	-0.588	-1.277	-1.523	-0.734	1.784	-0.284	0.322	0.685	-1.309	-0.72	-0.502	-1.441	-1.281	-1.129	0.571	0.458	-0.095	-1.19	-0.958	-1.284	-1.404	-1.059	0.646	-0.022	-0.643	-0.665	0.573	-1.384	1.667	0.796	-0.285	2.777	-1.085	-0.216	-1.063	-0.991	0.022	-0.455	-1.007	0.476	0.014	-1.444	-1.55	2.462	-0.419	-1.247	-1.327	-1.04
PAGR1	-1.398	0.314	-0.912	1.092	-1.213	1.101	-1.615	-0.091	-0.931	0.035	-2.08	-0.127	-0.091	-1.413	-1.742	-0.405	0.247	-1.02	-2.252	-1.81	-0.022	-0.952	-0.765	1.81	-0.48	-0.969	-0.653	-0.914	-1.102	0.744	2.294	-0.513	-2.176	-0.726	-0.445	-1.462	-1.697	-0.487	-1.65	0.725	-0.474	0.252	-0.697	-0.783	3.455	0.351	-1.208	-0.55	-2.072
C1QTNF6	-0.227	-0.619	2.913	-1.037	-0.189	-0.926	-0.245	-0.875	-0.573	-0.607	-0.705	-0.669	-0.786	0.142	1.351	-0.174	-1.26	0.016	-0.575	0.099	0.236	-0.089	-0.602	-0.69	-0.705	-1.201	0.098	-1.043	-0.561	-0.142	-0.809	3.799	-0.834	-0.135	-1.066	-0.731	0.442	-1.077	1.277	1.093	0.068	1.409	-0.43	-1.049	-0.207	-1.059	-0.596	-0.048	-1.017
C12orf45	-1.034	-0.298	-1.189	-0.404	-0.627	2.64	0.021	-0.851	-0.478	0.051	-1.056	-0.422	-0.265	-1.033	-1.283	0.373	-0.261	-1.181	-1.157	-1.372	-0.979	0.222	-0.817	0.282	0.075	-0.411	-0.654	-0.635	-1.078	4.234	1.231	-0.406	-0.97	-1.062	-1.037	-1.037	-1.022	-0.515	-1.411	-0.756	-0.796	-0.612	-1.214	-0.815	-0.21	-0.596	1.026	-0.551	0.448
ARHGAP26	-0.526	-0.937	-0.106	-0.903	-0.7	0.201	1.629	-0.706	0.589	-0.919	-0.751	-1.103	-0.621	-0.349	1.495	2.642	-0.704	0.52	1.415	0.679	-0.864	-0.855	-0.143	0.305	-0.247	-1.189	-1.391	1.157	-1.143	-0.681	-0.726	-1.125	-0.866	-1.027	-0.2	0.069	0.141	0.772	0.129	-1.061	2.82	-0.591	-1.176	-0.016	0.194	-1.111	0.36	-0.854	1.478
DNAL4	-0.999	-0.487	-0.401	-1.376	-1.052	-0.818	-0.906	-0.778	0.39	0.216	-0.312	-1.034	-0.968	-0.315	-0.954	-0.591	-1.573	2.772	-0.616	0.471	-0.017	-0.713	1.802	-0.763	-0.553	-1.113	-1.132	5.545	-1.451	-0.624	-1.062	-0.974	0.856	-0.721	0.733	-0.269	0.24	-0.326	1.537	-0.227	3.006	-1.017	0.064	-1.02	0.021	-0.956	-0.265	0.976	-1.236
MLLT1	-0.17	4.694	-0.729	-1.24	-0.317	-1.223	-1.586	-0.235	-0.783	-1.051	0.295	-0.682	-1.138	-0.486	-0.294	-0.276	-1.299	-1.034	-0.817	-0.418	-1.097	1.44	0.857	0.909	-1.203	-0.899	0.061	-0.613	-0.971	-1.489	-0.656	0.777	0.44	0.92	-1.248	0.273	-0.002	-0.696	0.645	1.551	-0.365	-0.144	-0.424	-0.927	-0.174	0.267	-1.019	0.338	-0.453
DEPDC7	-0.488	-0.173	-0.541	-0.311	-0.489	-0.509	-0.51	-0.293	-0.541	-0.453	-0.449	-0.412	-0.355	-0.481	-0.46	-0.491	-0.366	-0.547	-0.539	-0.515	-0.384	-0.54	-0.346	-0.453	-0.367	-0.054	-0.386	-0.507	-0.404	-0.414	-0.323	0.352	-0.431	-0.175	-0.393	-0.504	-0.458	0.113	-0.51	-0.119	-0.538	-0.429	-0.479	-0.417	-0.314	-0.364	0.482	-0.183	-0.31
ERCC5	-0.854	0.131	-0.108	-0.677	-1.182	1.612	0.88	-0.525	1.737	-0.338	-0.19	-0.553	-1.238	-2.028	-0.487	0.886	-2.229	-1.73	-1.194	-1.671	-0.493	0.312	-0.16	1.088	1.735	-0.708	-0.592	-0.754	-0.877	3.5	-0.353	-0.537	-1.249	-0.685	0.018	-0.182	-1.529	-1.446	-1.459	-0.621	0.01	-0.158	-0.957	1.076	0.589	-0.783	0.134	-0.733	-1.586
TNNI3K	-0.653	-0.566	1.017	-0.799	-0.089	0.724	-0.654	-0.633	0.878	-0.455	-0.752	-0.598	-0.704	-0.375	-0.56	1.221	-0.556	-0.267	-0.208	-0.464	-0.761	0.171	-0.204	-0.363	-0.502	-0.754	-0.578	2.011	-0.718	-0.495	-0.799	-0.799	-0.578	-0.634	0.348	-0.291	-0.75	-0.064	-0.365	-0.714	0.239	-0.732	0.752	0.44	-0.799	-0.799	0.431	-0.677	-0.359
C4orf33	1.07	-0.376	-0.894	-1.046	0.188	0.153	4.893	0.993	-0.903	-0.686	-1.266	-1.309	-0.977	-1.593	-1.146	0.532	-0.339	-1.324	-1.357	-1.513	-1.283	0.113	0.112	2.5	0.621	-1.158	-0.299	0.946	-0.804	-0.944	0.46	-0.881	0.911	-0.934	1.888	0.449	-1.226	0.596	-1.411	1.662	0.252	-1.499	-0.834	-0.784	0.328	-0.12	-0.604	-1.411	0.097
TMEM220	-1.533	0.461	-1.599	-1.061	-1.158	0.216	-0.407	0.253	-1.382	-1.325	-0.85	-0.862	-1.518	0.262	-0.528	2.213	-0.212	-0.061	-0.027	0.435	-1.522	-1.394	0.262	-0.662	-0.861	-1.685	-1.402	-1.004	-1.353	-1.128	-0.034	-0.975	-0.952	-1.358	0.09	-0.453	-0.742	-0.84	0.758	-1.133	0.546	-0.425	-1.407	-1.173	1.124	-0.378	-0.326	-1.271	-0.962
EIF3F	-1.084	-1.264	-2.163	-1.541	-0.732	-1.294	-0.337	-1.395	-1.811	-1.608	1.41	1.752	0.518	0.53	0.081	-0.863	-1.304	2.154	-0.256	1.537	-1.629	0.053	-1.481	-1.299	1.075	-0.289	0.598	-1.217	-0.776	0.607	-0.993	-0.363	-1.349	-1.135	-1.047	-1.038	3.06	-0.806	1.502	-1.485	-0.1	-0.049	-0.031	0.191	-1.577	-1.03	-0.038	-0.145	-1.263
GSKIP	1.099	0.189	-0.156	0.037	-0.187	-0.645	3.66	0.684	0.106	-0.483	-0.253	0.979	-0.656	-1.219	-0.12	-0.964	0.962	-1.035	-0.963	-1.279	-0.016	-0.227	0.653	-0.623	-1.592	-1.431	-0.119	0.657	0.607	-0.685	-1.134	-0.714	0.148	0.075	-0.196	0.905	-1.101	0.364	-1.538	0.31	-0.034	-0.875	-1.124	0.036	-0.975	-0.616	0.506	-0.487	-1.63
MTFMT	-1.189	3.119	-1.189	-0.209	-0.28	-0.609	0.279	2.108	0.002	-0.41	1.364	-0.19	0.694	-1.416	-1.735	4.93	2.302	-1.548	-1.951	-1.591	-0.454	-0.324	-1.006	0.513	-0.36	-0.693	1.245	-0.548	1.041	-0.905	-1.15	0.205	-0.236	0.115	1.171	0.338	-1.078	-1.133	-2.019	-1.637	-0.841	-1.127	-1.559	0.587	1.304	-1.087	-0.542	-0.257	-1.806
C8orf34	-0.715	-0.409	-0.903	-0.78	-0.124	-0.664	-0.698	1.186	-0.599	-0.409	-0.933	0.874	-0.901	-0.529	-0.713	0.34	-0.923	0.139	-0.114	-0.624	0.22	0.034	0.939	0.097	-0.881	-0.531	0.778	3.943	-0.755	-0.275	-0.793	-0.734	0.166	-0.508	-0.181	-0.898	-0.536	-0.695	-0.385	-0.558	3.273	-0.875	-0.673	-0.78	-0.634	-0.846	-0.726	-0.612	-0.323
IVD	-1.013	4.925	-1.011	-1.113	0.887	-0.55	-0.977	1.032	1.943	-0.906	-1.297	0.318	-0.889	0.265	-1.449	-0.146	1.382	1.202	1.303	1.035	0.426	1.366	1.667	0.062	-0.715	-1.589	-1.467	-0.214	-1.948	-1.531	-1.465	-0.317	-1.602	-0.991	-0.395	1.602	0.745	-0.981	0.285	-0.237	0.822	-1.015	-0.771	-0.893	-0.799	-1.216	-1.693	-1.716	-1.972
XG	-0.822	-0.19	-0.856	-0.837	-0.405	0.066	1.497	-0.16	-0.856	-0.758	-0.817	-0.84	-0.719	0.691	-0.756	0.049	-0.434	-0.538	-0.334	0.218	-0.85	-0.741	-0.271	-0.687	-0.661	-0.728	1.706	0.014	-0.81	1.013	-0.176	1.178	-0.513	-0.851	-0.737	-0.685	0.172	-0.815	0.009	-0.204	0.232	-0.291	-0.859	-0.827	-0.837	-0.605	2.652	-0.846	-0.54
NEK1	-0.075	0	-0.746	-0.815	1.355	0.561	0.341	0.802	0.072	-1.042	-0.784	0.019	0.123	-1.206	-0.722	-0.315	-0.802	-0.61	0.388	-0.91	-0.457	0.352	1.912	0.358	-0.716	-1.272	0.567	4.044	0.02	-0.688	-1.015	-0.886	0.364	-0.089	5.261	-0.09	-0.572	0.475	-0.939	0.042	2.111	-1.163	-0.087	-0.302	-0.414	-1.149	-0.319	-0.249	-0.853
PRRC1	0.559	-0.01	1.35	0.55	0.611	-1.084	1.635	0.05	0.031	-0.1	-0.576	-0.159	-0.113	-1.149	0.927	-1.62	-0.794	-1.137	-0.299	-0.447	0.198	0.337	0.395	-0.877	-0.458	-1.412	0.827	0.547	0.388	-1.353	-1.541	-0.912	-0.772	-0.851	0.133	1.308	-1.031	0.267	-1.388	-0.563	0.769	-1.576	-0.491	0.138	-0.965	-1.521	3.516	-0.727	0.909
PAPSS1	0.523	-0.55	-0.792	-0.849	-0.388	-0.628	0.296	-1.106	-0.178	-0.873	-0.626	-0.649	-0.559	-0.113	1.962	-0.033	-0.242	1.118	2.24	0.888	-0.686	-0.315	0.401	-0.515	-0.782	-1.019	-0.387	-0.455	-0.848	-1.343	-0.829	0.135	-0.705	-0.759	0.538	-0.97	4.15	-0.411	0.037	-0.638	3.015	-0.95	-0.622	-0.803	2.936	-1.256	0.622	-0.547	0.033
TEKT1	-0.563	-0.582	-0.545	-0.581	-0.432	-0.585	-0.456	-0.466	-0.346	-0.584	-0.584	-0.456	-0.58	-0.567	-0.397	-0.575	-0.546	-0.544	0.568	0.574	-0.57	-0.585	0.036	0.019	-0.559	-0.569	-0.585	4.519	-0.58	-0.583	-0.189	-0.559	-0.555	-0.579	1.361	-0.515	-0.118	-0.571	2.275	-0.277	2.962	-0.573	-0.546	-0.572	0.422	-0.551	-0.502	-0.584	-0.301
PTCHD3	-0.202	0.511	-0.06	-0.126	-0.128	-0.109	-0.278	-0.151	-0.278	-0.278	-0.121	-0.278	-0.202	-0.278	-0.278	-0.181	0.248	-0.183	-0.197	-0.186	0.126	0.423	-0.137	-0.052	-0.278	-0.278	-0.278	-0.278	-0.278	-0.278	-0.278	-0.098	-0.278	-0.278	-0.278	0.322	-0.278	-0.205	-0.195	-0.003	0.413	-0.166	-0.278	-0.278	-0.278	-0.05	-0.11	-0.014	-0.278
LINGO2	-0.356	-0.372	-0.388	-0.372	-0.293	0.687	-0.388	-0.091	-0.293	-0.388	0.46	-0.376	-0.34	-0.31	-0.307	-0.388	-0.372	-0.388	-0.388	-0.33	-0.388	-0.14	-0.343	0.012	-0.222	1.446	-0.262	-0.308	-0.348	-0.362	-0.388	-0.273	-0.388	-0.262	-0.388	0.761	-0.372	-0.188	0.067	-0.388	-0.296	-0.341	-0.18	1.164	-0.388	-0.081	-0.388	-0.29	-0.388
ISOC1	-0.315	-0.697	-0.421	-0.912	0.173	-0.657	1.786	-0.228	0.414	-1.055	-1.063	-0.844	-0.478	-0.925	-0.221	-0.867	0.297	0.351	0.946	-0.027	0.777	-0.051	0.792	-0.193	-0.944	-1.236	-0.968	0.769	-0.732	-1.658	-0.97	-1.484	-0.67	-1.291	0.174	-0.805	0.989	0.37	0.976	-1.453	2.302	-1.38	-1.044	-0.432	-0.579	-0.441	0.922	-0.836	0.433
RELCH	2.608	2.255	0.365	0.353	0.786	0.527	3.115	1.163	0.827	0.874	-1.206	-0.817	-0.299	0.009	1.246	1.37	-1.398	-1.033	-0.043	-0.481	1.933	1.921	0.212	0.636	-0.935	0.231	-1.2	0.162	-0.568	-1.249	0.072	-0.919	1.103	0.254	0.254	1.21	-0.404	-0.852	-1.282	0.715	-0.057	-1.019	0.397	0.336	-0.025	-0.973	0.493	-0.922	0.941
LRRC66	-0.609	0.604	-0.232	-0.64	-0.61	0.144	-0.395	-0.534	-0.265	0.212	-0.687	-0.57	-0.656	-0.395	-0.352	1.061	-0.468	-0.362	-0.652	-0.605	-0.696	-0.246	-0.485	-0.358	-0.502	-0.676	-0.296	-0.51	-0.508	0.712	2.766	0.281	-0.52	-0.513	0.239	0.51	-0.588	0.099	-0.582	-0.143	-0.068	0.214	-0.609	-0.615	0.735	-0.449	-0.281	-0.54	-0.653
GALNT7	-0.256	-0.697	0.484	-0.552	-0.718	-0.85	2.582	-0.295	-0.783	-0.849	-1.086	-0.645	-0.642	-0.764	0.236	-0.393	-0.73	-1.034	-0.624	-0.794	-0.194	-0.238	-0.283	-0.614	-0.96	-0.786	-1.157	0.019	0.001	-1.137	-0.153	-0.996	-0.096	-0.609	-1.128	2.845	-0.825	-0.042	-1.111	-0.709	0.618	-1.139	-0.165	-0.395	-0.764	-1.108	0.321	-0.954	-0.833
TCF4	0.304	-1.223	-0.043	-0.247	1.195	0.26	-0.228	-0.08	-0.369	-0.768	-0.658	1.171	0.016	-0.527	-0.543	-0.879	-0.961	-0.793	0.487	-0.594	-0.896	-0.687	-0.386	-0.365	-0.838	-0.793	1.006	-0.65	-0.225	1.303	-0.607	2.336	-0.717	1.042	-0.89	-0.994	-0.344	-0.462	0.023	-0.582	0.358	0.5	-0.264	-0.117	0.625	-0.179	0.225	1.065	0.754
GALNT1	3.584	-0.175	-0.739	0.244	1.98	-0.436	4.071	0.193	-0.875	-1.639	-1.183	-0.203	-0.656	-1.155	-1.283	-1.657	-1.423	-1.358	-1.369	-0.523	0.325	0.208	-0.213	-0.921	-1.71	-0.625	0.964	1.125	0.468	-0.692	0.131	-0.189	-0.073	2.125	-0.841	0.167	-1.27	-0.578	-1.428	1.259	0.389	-0.547	1.421	0.368	-0.484	-0.526	1.094	-0.128	1.438
LRRC46	-0.571	-0.577	-0.528	-0.6	-0.513	-0.579	-0.295	-0.504	-0.551	-0.593	-0.583	-0.554	-0.572	-0.564	-0.47	-0.509	-0.578	1.131	-0.084	0.068	-0.577	-0.584	0.706	0.624	-0.513	-0.55	-0.582	3.903	-0.591	-0.557	-0.405	-0.552	-0.554	-0.596	0.337	-0.57	-0.052	-0.564	1.204	-0.467	2.551	-0.575	-0.575	-0.554	1.772	-0.538	-0.484	-0.58	-0.402
THYN1	-0.342	-1.631	-1.875	-0.039	-1.18	0.968	-0.697	-1.549	-0.684	-0.979	-0.103	1.102	-0.831	-1.69	-0.937	1.26	-0.878	-0.626	-1.551	-1.676	-1.252	0.624	-0.532	1.486	1.049	-0.577	-0.774	-0.379	-0.476	3.066	3.325	-0.753	-1.096	-2.005	-1.184	-1.996	-1.12	-1.158	-1.358	0.196	-0.016	-0.374	-1.717	-1.03	2.663	-2.22	-0.236	-0.892	1.357
CENPT	-0.914	1.384	-0.931	-0.09	-1.341	0.506	-1.09	-0.707	-1.246	-0.285	-1.082	1.053	-1.128	-1.327	0.74	2.648	-0.854	1.267	-0.988	0.253	-0.861	1.393	-0.252	-0.906	0.091	-1.148	-1.164	-0.388	-0.477	0.408	0.113	0.668	-0.007	-0.839	-1.489	-1.136	0.05	-0.053	-0.158	-0.786	-0.394	-0.633	-1.276	-1.241	0.009	-0.794	-0.598	-0.474	-0.872
CYBA	-0.725	-0.343	-0.187	-0.59	-1.225	-1.602	-1.021	-0.923	-0.955	-1.038	-0.616	-1.509	-0.733	-0.903	0.022	1.399	0.483	0.557	0.144	0.066	-1.051	-0.991	-1.224	-0.472	-0.79	-0.602	-1.291	-1.01	-1.168	-0.101	0.326	0.506	-0.427	-1.079	-1.046	-0.785	-0.615	-0.842	0.873	-1.049	-0.14	2.601	-1.186	-0.44	1.572	-0.98	-0.832	-0.93	-0.173
COG6	3.272	-0.079	1.181	-0.224	1.784	-1.372	0.57	0.524	0.308	-1.055	-0.363	-0.597	-1.087	-1.561	-0.528	-0.93	-0.662	-1.371	-0.798	-1.45	1.95	0.998	0.494	-0.036	0.627	-0.514	-0.223	0.333	0.012	-1.738	-1.463	-0.847	0.361	1.655	0.783	0.866	-1.442	-1.185	-1.86	-0.666	0.943	-1.264	0.142	0.353	-0.905	-0.904	1.819	-1.293	-0.743
MT1G	-0.156	-0.034	-0.235	-0.135	-0.131	-0.18	-0.228	-0.2	-0.04	-0.2	0.342	0.121	-0.095	-0.029	-0.196	-0.24	0.014	-0.112	-0.228	-0.15	-0.146	-0.236	-0.201	-0.195	-0.176	-0.142	-0.151	-0.236	-0.224	-0.039	-0.164	0.151	-0.078	-0.212	-0.103	-0.123	-0.069	-0.148	-0.207	-0.062	-0.236	0.766	-0.236	-0.22	-0.139	-0.232	-0.234	0.272	-0.1
TAF12	-0.688	-0.821	-1.201	-1.83	-1.358	0.924	-0.061	0.013	0.203	-0.176	-0.578	0.163	0.048	-1.409	-1.34	-0.401	-0.924	-0.698	-2.045	-1.719	-0.347	-0.979	-1.91	0.156	1.136	0.019	-0.149	-1.132	-0.869	1.705	0.008	0.828	-1.025	0.037	-0.627	-0.675	-1.459	2.095	-1.683	0.075	-0.152	-0.577	-0.983	-1.239	0.5	0.18	-0.717	-0.862	-1.428
SNX25	-0.269	-1.048	-0.351	-1.06	-0.133	-0.486	-0.172	0.696	0.07	-1.607	-0.78	0.759	-0.302	-0.677	-0.692	-0.411	-0.732	-0.945	-1.013	-1.051	-1.598	-0.989	-0.971	-0.323	-0.857	-0.592	-0.606	0.343	-0.712	-0.594	-1.043	-0.577	1.855	-0.587	1.23	0.293	-1.265	0.927	-1.127	-1.012	0.633	-0.501	-0.404	-1.024	-0.943	-1.137	0.873	-1.092	-0.725
ESR1	-1.16	-0.644	0.626	-0.841	-0.82	2.128	-0.033	-1.048	-0.398	-1.174	-1.417	-0.022	-0.818	0.171	1.216	0.827	-0.231	0.997	0.642	0.49	-1.219	-0.701	0.517	-0.885	-0.424	-0.841	-1.547	0.716	-1.274	-0.16	-0.245	-1.384	-0.257	-1.331	2.511	-1.07	0.74	-0.455	0.822	-1.351	-0.308	-1.038	-1.263	-0.562	-0.585	-0.695	0.982	-1.405	-0.789
ANTXR2	-0.156	-0.855	-0.668	-1.191	-0.519	1.809	-0.718	0.235	-1.178	-0.62	-0.926	-1.056	-0.943	-0.224	-0.637	-0.633	-1.201	-0.551	-0.111	-0.829	-0.384	-0.228	-0.459	-0.686	-0.656	-1.053	-0.683	-0.308	-0.015	0.139	-0.222	0.51	-0.636	0.417	-0.782	0.1	-0.396	-0.3	0.566	-0.98	0.05	3.349	-0.458	-0.825	-0.717	-0.226	0.362	1.439	-0.465
TFPT	-1.289	-1.386	-0.335	-1.274	-1.294	1.678	-1.428	-1.731	-0.272	-1.31	0.058	-0.881	-0.981	-1.244	-0.267	1.924	0.415	0.166	-0.493	-0.691	-1.065	-0.968	-1.152	-1.048	0.825	-0.495	-0.9	-0.669	-1.57	1.583	4.401	0.397	-0.741	-0.625	-0.465	-1.139	-0.867	-1.434	-0.402	-0.546	-0.361	2.134	-0.651	-0.566	3.823	-0.587	-0.829	-1.401	0.434
C19orf73	-0.908	-0.517	-0.478	-0.686	-1.051	1.346	-0.966	-0.755	-0.562	-0.54	-1.037	-0.595	-1.156	0.181	-0.544	1.71	-0.04	-0.24	-0.995	-0.743	-0.937	-0.613	-0.612	-1.132	-0.684	-0.664	-0.881	-0.739	-0.781	0.654	0.419	0.326	-0.872	-0.874	-0.402	-0.844	-0.577	-1.009	-0.271	-1.053	-0.341	-0.122	-0.692	-1.274	1.777	-0.521	-0.829	-0.778	-0.095
ZNF277	0.667	-0.072	-1.135	0.575	0.135	-0.001	5.065	-0.665	-1.316	-0.298	-0.661	0.71	0.038	-1.336	-1.383	-1.009	0.323	-1.735	-1.767	-1.837	-1.01	-0.74	-0.414	-1.469	-0.299	-1.581	-0.017	-0.472	-0.695	0.177	0.44	-0.949	0.711	-0.582	-0.197	-0.589	-0.877	-0.796	-1.599	-0.35	0.099	0.074	-1.108	-1.4	-0.843	-0.506	2.017	1.039	-0.386
XAB2	-0.965	-0.467	-0.932	-0.958	-0.813	-0.266	-0.931	-0.657	0.248	-0.985	-0.249	-0.807	-0.583	0.783	2.396	0.935	-0.503	2.069	1.023	1.242	-0.877	-0.344	-0.765	-0.706	-0.391	0.049	-0.753	-0.521	-0.846	0.01	0.198	-0.251	-0.304	-0.804	-0.779	-0.664	1.914	-0.9	2.171	-0.986	-0.423	0.448	-0.537	-0.526	0.18	-0.721	-0.659	-0.539	-0.33
ZNF474	-0.629	-0.606	-0.642	-0.638	-0.285	-0.691	0.234	-0.375	-0.385	-0.722	-0.693	-0.554	-0.611	-0.632	-0.471	-0.698	-0.658	1.525	0.38	-0.007	-0.679	-0.655	1.214	0.429	-0.669	-0.619	-0.7	4.575	-0.699	-0.661	-0.394	-0.065	-0.588	-0.673	1.464	-0.114	-0.005	-0.555	0.588	-0.17	2.88	-0.708	-0.547	-0.635	-0.21	-0.648	-0.681	-0.577	-0.215
ZNF319	0.701	1.312	-0.09	0.008	-0.301	-0.916	-1.208	-0.329	-1.094	-0.818	-0.512	-0.908	-0.959	0.973	1.653	-0.149	-0.942	1.037	0.991	3.094	-0.13	0.053	0.057	-0.836	-1.053	-1.015	-0.498	-0.657	0.993	-0.553	-1.408	0.663	0.879	2.216	0.565	1.511	2.245	-0.607	2.055	-0.856	-0.819	-0.526	-0.07	-0.493	-1.078	-0.124	-0.679	0.879	-1.239
C19orf71	-0.323	0.063	-0.222	-0.935	0.607	0.126	-0.969	-0.183	-1.054	-0.912	-0.89	-0.24	-0.406	0.636	1.248	1.208	-0.52	2.297	0.872	0.735	-0.29	-0.997	-0.033	-0.463	-0.273	-0.936	-0.306	2.441	-0.686	-1.316	-0.964	-0.805	-0.005	-0.291	-0.459	-0.26	1.52	0.584	1.13	-0.46	0.275	-0.506	0.269	-0.651	0.316	-0.298	-0.305	-0.409	-0.835
SLAIN2	1.59	-0.718	-0.351	-1.239	0.29	-0.826	0.517	0.879	-0.53	-0.358	-1.302	-0.255	-0.696	-1.354	0.046	-1.167	-0.579	-0.82	-0.641	-0.727	-0.128	0.032	0.553	0.012	-0.493	0.679	0.426	7.396	-0.407	-0.89	-1.213	-0.166	0.791	-0.592	1.479	0.509	-0.786	-0.202	-0.522	-0.932	1.507	-0.837	0.641	-0.458	0.813	-0.377	2.178	-0.809	1.948
ZNF624	-1.166	-0.678	-0.265	0.063	-1.015	0.774	0.296	1.395	-1.086	-1.057	-1.285	-0.317	-0.97	-1.145	-1.183	-0.381	-0.916	-1.67	-1.714	-1.598	1.571	0.828	0.577	-0.25	-0.178	-0.423	0.592	0.644	-0.673	-0.345	-0.872	-1.01	-1.385	-0.752	0.268	-0.485	-1.677	-1.006	-1.239	-0.042	-0.048	-0.988	-1.22	-0.726	0.16	0.227	-0.534	-0.272	-0.866
TUBGCP6	-0.996	0.949	-0.861	0.059	-0.563	-0.256	-1.098	-0.731	-0.652	1.328	-0.917	-0.919	-1.353	1.803	3.24	2.025	-1.184	2.559	1.591	1.662	-0.876	-0.226	-0.411	-0.938	-0.219	-1.021	-1.028	0.832	-1.114	-0.896	0.115	0.064	-1.306	0.186	-0.68	-0.398	2.335	-0.741	1.783	-0.841	0.159	-0.264	-0.082	-1.381	1.21	0.541	-0.762	-1.013	-0.872
OMA1	-1.057	-0.033	-0.935	-0.981	-0.92	0.264	0.266	0.486	0.017	-0.901	-1.061	-0.709	-0.857	-1.66	-1.145	-0.285	-0.986	-1.554	-1.864	-1.695	-1.231	1.41	-0.048	-0.518	-1.236	-0.749	-0.878	0.083	-1.602	-0.682	-1.696	-1.693	0.669	-1.917	1.166	0.637	-1.541	0.326	-1.482	0.113	1.46	-1.179	-1.221	-0.269	0.389	-0.568	-0.809	-1.168	-0.321
TEX10	1.403	-1.257	-1.432	0.279	0.208	-0.699	0.147	0.352	-0.524	1.439	1.303	6.265	3.471	-1.281	-1.506	-0.99	-0.413	-0.161	-1.492	-1.36	-0.967	-0.776	-0.128	2.743	-0.058	-0.448	1.738	-0.959	1.312	-1.162	-1.422	-0.139	-0.96	-0.554	-1.271	-1.248	-0.741	-1.375	-1.2	-0.782	-0.745	-1.849	-1.211	2.279	-0.846	2.277	1.289	-0.079	-1.282
ABHD14B	-1.573	0.043	-0.791	-1.078	-0.829	-0.431	-0.94	-0.363	-0.725	-1.524	-0.75	-1.707	-0.646	0.108	-0.911	0.165	0.317	1.154	0.386	-0.833	-0.783	-1.136	-0.69	-0.286	0.187	-0.269	-1.295	-1.048	-1.163	1.142	-1.668	-1.525	-1.067	-1.876	-0.902	-0.759	1.158	-0.72	0.615	-1.472	-0.003	0.669	-1.817	-1.1	2.459	-1.29	-0.609	-1.068	-1.033
KLK4	-0.253	-0.315	-0.323	-0.315	-0.302	-0.319	-0.305	-0.314	-0.308	-0.318	-0.283	-0.275	-0.321	-0.275	-0.297	-0.276	-0.279	-0.317	-0.199	-0.297	-0.323	-0.285	-0.317	-0.314	-0.284	-0.32	-0.286	-0.299	-0.321	-0.26	-0.3	-0.207	-0.305	-0.309	1.965	-0.319	-0.269	-0.32	0.414	-0.32	-0.279	-0.07	-0.32	-0.321	-0.298	-0.311	0.13	-0.317	-0.321
RHOT1	-0.117	1.193	-0.384	-1.403	2.019	-0.44	1.593	0.218	0.056	-2.68	1.046	0.875	0.885	-1.822	-0.721	-1.153	-2.003	-1.542	-1.991	-2.191	0.715	2.255	-0.972	-0.105	-1.11	-1.328	0.866	-0.579	-0.344	1.684	-2.327	-1.098	-1.4	-0.902	0.746	1.53	-1.54	-0.73	-2.049	-0.264	0.259	-1.318	-1.72	0.865	-0.166	-1.124	0.036	-0.619	0.374
CFAP53	-0.499	-0.64	-0.585	-0.593	-0.579	-0.46	-0.078	-0.523	-0.46	-0.567	-0.522	-0.606	-0.544	-0.631	-0.486	-0.544	-0.651	1.62	-0.361	-0.206	-0.59	-0.507	0.25	0.379	-0.537	-0.429	-0.547	4.471	-0.453	-0.427	-0.325	-0.513	-0.423	-0.609	1.408	-0.489	-0.238	-0.623	0.498	-0.222	3.539	-0.608	-0.494	-0.392	0.8	-0.538	-0.598	-0.601	-0.406
NUDT6	-0.401	0.794	-1.059	-0.632	-1.043	0.423	-0.866	-0.348	-0.374	-0.534	1.985	-0.552	-0.209	-1.578	-1.491	0.125	-0.791	-0.186	-1.326	-1.512	-1.043	1.837	-0.799	3.355	-0.637	-0.513	3.166	0.044	-0.138	-0.542	-1.419	-0.869	-0.102	-0.78	0.459	-1.179	0.251	-0.958	-0.148	0.001	0.729	-1.241	-0.507	-0.649	1.252	-0.713	-0.748	-1.132	-1.142
KRTAP26-1	-0.252	-0.096	-0.252	-0.252	-0.104	-0.252	-0.252	-0.252	-0.252	-0.252	-0.097	-0.252	-0.252	-0.252	-0.252	-0.061	-0.252	-0.252	-0.092	-0.252	-0.252	-0.252	-0.113	-0.103	-0.252	-0.252	-0.252	-0.252	-0.127	-0.252	-0.252	-0.252	-0.107	-0.252	-0.252	0.144	-0.252	-0.252	0.074	-0.252	-0.081	-0.252	-0.252	-0.11	-0.252	0.049	-0.252	-0.121	-0.252
TSPO	-1.098	0.321	-0.334	-0.696	-0.799	-0.678	-1.021	-0.799	0.723	0.594	1.599	-1.145	-0.841	0.533	-0.604	1.657	-0.397	0.037	1.018	1.716	-0.423	-1.479	-0.568	-1.086	-0.34	-0.761	-0.708	-1.042	-1.647	0.331	0.877	0.489	0.198	-1.33	-1.217	-0.891	-0.221	-0.988	0.482	-1.269	-0.874	0.107	-1.037	-0.821	0.164	-1.059	-0.902	-0.837	-1.601
SNX22	-1.404	-0.245	-1.11	-1.392	-1.262	0.122	-0.936	-1.275	-0.974	-0.81	-0.968	0.45	-1.366	-0.2	0.718	0.51	-0.063	0.581	-0.052	0.551	-0.426	-0.893	-0.377	-0.796	-0.899	-1.285	-0.859	-0.957	-0.438	1.073	-0.018	0.114	-1.051	-1.161	-1.114	-1.002	0.082	-0.964	0.424	-0.367	0.43	0.739	-0.59	-0.635	3.054	-1.216	-0.381	-1.062	-0.885
KLHL28	2.076	0.15	-0.12	0.124	-0.64	-0.934	1.338	0.798	0.145	-0.562	-0.41	0.506	-0.81	-0.942	-0.427	-1.332	-1.137	-0.896	-0.51	-1.073	-0.706	-0.328	2.904	0.024	-0.559	-1.536	1.166	1.12	0.537	-1.587	-1.415	-0.882	-1.151	0.223	1.935	1.32	-1.015	-1.085	-1.322	1.361	2.419	-1.269	-0.224	0.183	-0.852	0.109	2.187	0.39	-1.426
HBA2	-0.347	-0.372	0.133	-0.175	3.736	-0.228	-0.163	-0.448	-0.329	-0.277	-0.481	-0.502	-0.48	2.084	-0.372	-0.327	3.656	-0.316	0.708	0.332	-0.44	-0.474	-0.328	-0.423	-0.154	-0.36	-0.491	-0.461	-0.501	0.451	-0.457	-0.183	-0.386	-0.378	-0.215	-0.466	-0.179	0.074	0.43	-0.331	-0.145	0.302	-0.493	-0.427	-0.152	-0.273	-0.206	-0.437	-0.2
SAAL1	-1.719	-0.188	-2.077	-0.428	-0.278	-0.311	1.033	0.897	-1.277	-1.49	0.618	1.504	1.134	-0.755	-0.657	-1.185	1.198	-0.734	-1.246	-1.931	0.276	1.108	-0.38	-1.271	0.088	0.762	1.615	-0.786	0.793	1.127	0.759	-0.224	-1.034	-1.108	-1.158	-0.49	-0.704	0.483	-1.401	-0.514	-0.229	-0.955	-0.214	-0.67	-0.047	-0.713	-0.32	1.363	-1.072
REXO1	-1.258	0.457	-0.668	-0.824	-1.086	-0.503	-1.457	-0.637	-1.43	-0.822	-1.181	-0.883	-1.057	1.814	2.696	1.332	-0.763	2.276	1.616	1.276	-0.826	-1.37	-0.646	-0.99	-0.313	-0.884	-1.208	-0.684	-1.087	0.157	-0.396	0.679	-0.545	-1.253	-0.81	-0.728	1.333	-0.409	2.488	-1.503	-0.565	0.752	-0.565	-1.305	0.375	-0.404	-1.153	-0.314	-0.571
NIPA2	-0.359	2.232	-0.652	-0.464	0.668	-0.521	2.853	1.604	0.033	0.083	-0.276	2.473	-0.817	-1.061	-0.449	-1.034	-1.459	-1.309	-1.12	-1.109	0.271	-0.533	0.007	1.027	-1.44	-1.113	1.002	-0.331	0.161	-1.486	0.864	-0.841	-0.378	1.177	2.498	0.178	-1.154	-1.489	-1.44	-0.542	-0.527	-1.028	1.017	-0.522	-1.227	-0.698	-0.23	-0.879	-1.52
TCF12	-0.414	0.142	-0.373	-0.583	2.55	-0.522	0.13	0.216	-0.077	-0.407	-1.277	2.505	-0.988	0.396	0.455	-1.045	-1.081	-0.407	-0.011	-0.226	1.664	1.271	-0.181	-0.329	-0.884	-1.163	1.649	-0.137	0.541	-0.663	-1.428	2.291	-0.45	0.442	0.024	0.597	0.093	-1.055	-0.258	-0.131	0.024	-0.831	1.165	0.111	-0.959	-0.762	-0.119	0.427	-0.648
SLMAP	-0.427	-0.098	-0.074	0.366	0.553	2.375	0.988	2.217	-1.192	0.041	-1.252	0.105	-0.521	-1.214	-1.046	-1.347	-0.858	-1.428	-1.104	-1.311	1.7	-0.994	0.645	0.015	-0.975	0.632	-0.167	0.118	0.004	-0.235	-1.574	-0.593	0.626	0.366	0.503	1.049	-1.288	-1.009	-0.987	-0.545	0.037	-1.084	-0.721	-0.693	-0.927	0	0.87	-0.602	-0.547
SLC6A16	-0.681	0.28	-0.286	-0.723	0.75	-0.455	-0.513	-0.489	-0.461	-0.57	-0.575	0.744	-0.464	-0.518	-0.484	-0.036	-0.427	-0.36	-0.632	-0.703	-0.557	-0.332	-0.248	-0.459	-0.196	-0.855	-0.497	0.753	-0.563	0.119	1.347	-0.131	-0.625	-0.623	-0.65	-0.204	0.041	-0.639	0.598	2.532	-0.137	-0.474	0.046	-0.023	1.015	0.614	-0.445	-0.229	-0.643
SPATS1	-0.562	-0.525	-0.551	-0.574	-0.347	-0.574	-0.421	-0.528	-0.574	-0.574	-0.562	-0.266	-0.574	-0.538	-0.432	-0.549	-0.539	1.491	0.189	0.489	-0.574	-0.556	2.248	-0.327	-0.574	-0.574	-0.574	5.304	-0.574	-0.477	-0.529	-0.546	-0.574	-0.564	1.254	-0.574	0.235	-0.56	1.714	-0.553	2.151	-0.537	-0.546	-0.541	0.162	-0.52	-0.391	-0.554	-0.427
MORN5	-0.597	-0.61	-0.614	-0.622	-0.52	-0.59	-0.381	-0.534	-0.425	-0.628	-0.622	-0.537	-0.619	-0.617	-0.557	-0.588	-0.614	2.257	-0.306	-0.078	-0.624	-0.593	0.167	0.865	-0.438	-0.61	-0.631	4.897	-0.61	-0.598	-0.33	-0.577	-0.598	-0.606	0.612	-0.564	-0.213	-0.598	0.555	-0.242	2.912	-0.602	-0.572	-0.612	2.384	-0.588	-0.59	-0.618	-0.472
SHH	0.043	-0.344	-0.258	0.419	-0.641	-0.588	-0.291	-0.318	-0.606	-0.609	-0.667	-0.254	-0.667	1.261	-0.497	0.292	-0.412	0.209	-0.004	-0.216	-0.572	-0.649	-0.667	-0.667	-0.353	-0.667	-0.646	-0.425	-0.29	-0.652	-0.588	-0.477	-0.555	-0.628	-0.547	-0.612	-0.262	-0.633	1.412	-0.643	-0.343	0.258	-0.42	-0.667	-0.58	-0.622	0.352	-0.667	-0.629
BTBD1	-0.086	0.497	-0.728	0.056	0.92	-0.969	1.549	1.649	0.818	-0.98	0.516	1.268	1.88	-1.594	-1.165	-1.014	1.484	-1.713	-0.993	-1.337	1.462	0.214	0.558	0.144	-1.564	-1.366	1.734	0.635	0.682	0.458	-0.791	-0.822	-0.008	1.131	0.561	1.735	-1.362	-1.551	-1.784	-0.124	0.441	-0.653	0.596	-0.4	-0.749	-1.118	0.996	0.269	-0.589
NDRG3	-1.794	-1.643	2.171	-0.318	0.702	-1.076	-1.233	0.871	1.021	-1.37	1.9	-1.057	3.726	-0.577	-1.155	-0.878	0.929	-0.352	0.103	-1.264	-0.782	0.243	1.3	-0.04	0.37	1.337	0.151	-1.165	-1.378	-0.238	-0.774	-0.688	0.767	-1.382	0.195	0.179	-0.282	1.297	-0.489	0.509	-0.958	-0.519	-1.032	1.172	-1.219	-0.968	-1.372	-1.816	2.161
CFAP221	-0.689	-0.697	-0.578	-0.645	-0.483	-0.732	0.051	-0.457	-0.489	-0.678	-0.69	-0.645	-0.678	-0.654	-0.602	-0.426	-0.705	0.66	-0.018	-0.27	-0.675	-0.673	0.187	0.052	-0.377	-0.624	-0.633	6.199	-0.585	-0.684	-0.528	-0.693	-0.647	-0.631	1.307	-0.218	-0.27	-0.702	0.537	-0.053	2.94	-0.695	-0.612	-0.705	0.826	-0.702	-0.238	-0.743	-0.263
EIF2AK4	-0.245	1.669	-1.404	0.354	-0.113	1.667	0.042	0.72	0.744	-0.337	-1.967	2.014	-0.853	1.093	1.398	-0.581	2.127	-1.134	1.779	0.87	1.103	-0.428	1.092	0.538	-1.155	-1.151	4.428	-0.192	-1.043	1.443	-1.269	-0.772	1.204	-0.323	2.505	-0.217	1.664	-1.984	0.627	-1.263	0.432	-0.519	0.818	-1.053	0.067	-1.336	-1.718	-1.14	-0.334
PPID	0.226	0.941	-0.966	-1.652	-1.027	-0.935	0.655	0.339	-0.182	1.014	-0.245	-0.321	1.848	-2.197	-1.879	-0.816	-0.255	0.237	-1.839	-1.84	-0.51	0.238	-0.718	0.937	-0.803	-1.357	0.518	-0.204	0.239	-1.116	0.292	-0.15	2.408	0.044	-0.205	-0.129	-1.295	1.043	-1.195	-0.579	1.084	-1.708	-1.469	-0.492	0.602	-1.001	0.526	-0.402	-1.312
CHKB	-1.584	-0.795	0.121	2.51	-1.125	-0.806	0.342	-1.199	-0.425	-0.263	0.765	0.084	-0.758	-0.883	-0.943	-0.776	-1.325	-0.016	-0.799	-0.406	0.077	1.878	0.099	-1.278	-1.118	-1.476	-0.181	-0.727	-1.24	0.844	1.286	0.867	-1.38	0.722	-0.526	-0.893	-1.215	-0.247	-1.068	-1.877	-0.922	0.304	-1.13	-0.69	0.075	1.1	-0.43	-1.218	-0.283
SLC44A1	0.318	1.297	-0.559	-1.013	-0.526	-0.797	0.988	0.377	-0.801	-1.067	-0.297	0.101	-0.215	-0.745	-0.302	-0.032	-1.126	-0.514	0.03	-1.069	-1.229	-1.245	-0.373	-0.265	-0.143	-0.816	0.287	0.857	-0.317	-0.077	-1.426	-0.879	-0.614	-1.066	1.144	-0.05	-0.428	-0.75	-0.781	-0.714	0.446	-0.933	-1.273	0.086	0.028	-0.443	1.505	-1.129	-0.792
POLE3	1.494	2.131	-1.072	-0.716	-0.72	0.008	1.132	1.656	-1.38	-0.648	1.517	4.013	0.981	-1.363	-0.95	-1.302	-0.6	-1.231	-1.717	-1.345	-0.738	-1.442	-0.218	2.779	-0.735	0.228	0.973	-0.223	0.717	-1.894	-1.513	-1.124	0.384	-0.484	-1.011	0.484	-1.045	-0.947	-1.599	-1.149	-0.498	-1.122	-1.28	1.084	-0.563	0.595	0.047	-1.111	-1.189
POLR3H	-1.708	1.878	-1.541	-0.852	-0.218	0.09	-1.309	-0.601	0.311	0.971	-0.21	0.045	-0.888	1.442	2.572	-0.178	-0.179	1.651	0.956	2.596	0.048	-1.424	0.16	-1.356	-0.555	-1.642	-0.139	0.125	-1.436	-1.388	1.675	0.512	0.118	-0.412	-0.362	-0.46	1.678	-0.207	1.805	0.47	0.292	-0.071	0.184	-1.43	1.267	-1.369	-1.794	-0.962	-1.442
B9D1	-0.674	-0.256	-0.808	-0.703	-0.82	-0.867	-0.779	-0.383	-0.268	-0.912	-0.184	-0.83	-0.672	-0.684	-0.538	-0.641	0.341	2.991	0.184	0.675	-1.044	-0.954	-0.451	-0.167	-0.44	-0.762	-0.527	3.393	-0.825	-0.512	-0.084	-0.257	-0.962	-0.736	-0.244	-0.405	1.11	-0.531	1.492	-0.142	1.494	-0.865	-0.16	-0.963	1.149	-0.863	-0.846	-0.857	-0.914
C22orf15	-0.536	-0.524	-0.543	-0.542	-0.456	-0.557	-0.312	-0.523	-0.344	-0.552	-0.535	-0.444	-0.542	-0.532	-0.487	-0.55	-0.547	1.34	0.449	0.572	-0.559	-0.519	0.264	0.607	-0.495	-0.543	-0.313	6.465	-0.559	-0.546	-0.435	-0.493	-0.548	-0.559	0.136	-0.449	0.375	-0.543	0.812	-0.504	1.098	-0.547	-0.553	-0.533	2.067	-0.504	-0.48	-0.526	-0.525
DRAM2	-0.21	-0.911	0.583	-1.191	-0.908	-0.068	0.822	-0.161	0.635	-0.829	-0.687	-1.103	0.152	-1.575	-1.799	-0.661	-0.962	-0.646	-1.425	-1.511	-0.36	0.378	-0.323	0.574	-0.656	0.492	-1.167	0.719	-1.186	0.025	-1.031	-1.476	0.64	-1.426	0.587	0.134	-1.341	-0.327	-1.275	-0.772	1.96	0.09	-1.388	-0.155	0.618	-0.831	1.289	-1.286	0.04
CFDP1	0.555	-0.993	-0.992	0.061	-0.404	1.281	-0.224	-0.643	-0.991	-1.435	-0.025	0.524	-0.749	-2.29	-0.978	-0.957	-1.335	-0.689	-1.913	-1.315	-0.514	0.334	-0.621	-1.04	-1.045	-1.87	0.93	-0.055	-1.299	2.754	-1.46	-0.69	-0.743	-0.707	-0.745	-1.196	-1.317	-0.569	-1.172	-0.505	0.83	-0.317	-1.376	-0.959	-0.169	-0.776	0.163	0.428	-0.714
HMGCL	-0.037	-0.482	-0.677	-1.671	-0.753	0.074	-0.724	-0.518	-0.744	-1.442	0.35	-1.287	-1.662	0.065	0.136	0.438	-0.817	2.919	0.333	1.726	-0.612	-2.011	-0.96	-0.646	-0.638	-0.231	-1.22	-0.321	-1.266	1.029	-0.148	-0.515	0.967	-0.958	-0.627	-0.616	1.051	0.556	1.608	-0.401	0.532	-0.047	-0.095	-1.625	0.119	-1.478	-0.479	-0.873	-0.591
ITGAX	-0.189	-0.398	0.301	-0.35	-0.266	-0.304	-0.166	-0.146	-0.395	-0.37	-0.055	-0.313	0.09	-0.338	-0.424	0.31	-0.27	0.46	1.962	0.239	-0.395	-0.353	-0.372	-0.23	-0.14	-0.302	-0.344	-0.388	-0.323	-0.374	0.059	-0.268	0.087	-0.199	-0.406	-0.354	-0.202	-0.308	-0.209	-0.309	-0.388	0.168	-0.455	0.064	-0.245	-0.228	0.006	0.451	0.701
LRGUK	-0.276	0.468	-0.227	-0.713	-0.534	-0.484	0.362	-0.607	-0.521	0.571	-0.885	-0.501	-0.767	-0.565	-0.419	-0.265	-0.914	1.116	0.221	-0.217	-0.829	-0.804	1.085	-0.467	-0.5	-0.744	-0.877	6.52	-0.564	-0.766	3.499	-0.246	-0.568	-0.755	0.426	-0.8	-0.28	0.3	0.485	0.167	2.974	-0.336	-0.782	-0.777	1.141	-0.581	-0.456	-0.744	-0.286
BBOF1	-0.457	-0.38	-0.575	-0.692	-0.43	-0.627	1.272	0.067	-0.692	-0.486	-0.514	-0.306	-0.653	-0.86	-0.872	-0.121	-0.826	-0.389	-0.376	-0.558	-0.525	-0.734	3.227	0.174	-0.552	-0.678	-0.662	5.437	-0.63	-0.84	-0.311	-0.712	-0.742	-0.553	1.054	-0.76	-0.55	-0.33	-0.09	-0.5	3.754	-0.849	-0.503	-0.872	0.137	-0.764	-0.164	-0.611	-0.542
EMC4	-1.245	-1.087	-0.636	-1.49	-0.771	0.25	-0.133	-0.798	0.571	1.21	-0.093	1.949	-1.438	-1.412	-0.857	-2.212	-1.542	-0.641	-1.45	-1.039	-0.165	0.584	-2.063	3.016	2.263	-1.013	0.045	0.522	1.233	0.099	-1.848	0.667	-1.251	-0.636	-0.601	-1.249	-0.726	-1.204	-0.099	-0.015	0.749	-0.875	-0.374	-0.631	1.501	-0.755	-0.484	-1.207	-2.043
ZNF404	-0.524	-0.531	0.22	0.024	-0.584	0.197	-0.382	-0.448	-0.287	-0.376	-0.398	-0.321	-0.372	-0.715	-0.616	0.347	-0.471	-0.637	-0.704	-0.779	-0.009	3.381	-0.32	-0.564	1.386	-0.443	-0.383	-0.529	-0.465	-0.302	0.01	-0.021	-0.298	0.533	-0.59	-0.544	-0.727	-0.359	-0.641	0.606	1.166	-0.576	-0.75	0.273	5.191	1.434	-0.741	-0.497	-0.401
EPN2	-0.84	0.312	-0.71	-0.778	2.008	-1.097	-1.584	-0.655	-1.08	-0.779	-0.755	-1.306	-1.542	0.703	-0.161	-1.494	-0.186	0.031	-0.448	-0.306	-0.504	-1.123	0.986	-0.542	-1.318	-1.484	0.74	2.894	-1.61	0.403	-0.291	1.429	-1.823	-0.883	-0.033	0.903	0.391	0.053	0.496	2.023	0.595	-0.838	5.551	-1.399	-0.197	0.78	0.002	-0.909	-1.215
DFFB	-1.031	1.128	-1.124	0.654	-1.066	0.151	-0.25	0.365	1.44	-0.453	-0.644	0.066	0.719	1.08	0.039	0.592	1.276	-0.219	-0.758	-0.653	-0.628	-1.257	-0.037	-0.439	0.963	-0.376	-1.036	-0.362	-0.654	-0.682	0.626	-0.889	-0.801	-0.788	-1.033	-0.846	1.013	-0.42	-0.615	-0.857	-0.062	-0.758	-1.271	-0.761	-0.276	-0.144	-0.323	-0.664	-1.177
KCNN4	-0.488	-0.737	0.162	-0.612	-0.67	-0.518	-0.754	-0.735	0.099	-0.636	-0.387	-0.632	-0.48	2.394	-0.46	-0.688	-0.503	-0.638	-0.185	-0.51	-0.756	-0.671	-0.549	-0.672	-0.677	-0.693	-0.699	-0.696	-0.723	5.107	0.08	0.025	-0.69	-0.448	-0.776	-0.722	-0.517	-0.616	-0.162	-0.686	-0.121	-0.203	-0.721	-0.646	-0.73	-0.634	0.145	-0.443	-0.722
DNAJB5	0.201	-0.519	-0.401	-0.24	0.062	0.006	-0.546	-0.395	-0.379	-0.287	-0.329	-0.127	-0.395	-0.318	-0.2	-0.636	-0.279	-0.391	-0.309	-0.026	-0.153	0.094	-0.355	1.699	-0.228	0.309	0.052	-0.333	1.905	-0.145	-0.281	0.735	-0.331	-0.012	-0.554	-0.216	-0.287	-0.374	-0.097	0.941	-0.64	-0.275	-0.272	0.444	-0.177	0.74	-0.073	0.443	-0.401
ILK	-0.989	-1.271	-0.721	-1.444	-0.736	1.343	-0.824	-0.19	-1.23	-0.672	0.988	-0.961	-0.266	0.584	1.189	0.518	-1.622	1.723	1.155	1.586	-0.94	-0.438	-1.29	-1.245	-0.399	-0.087	-0.045	-1.18	-1.089	1.364	-0.558	0.655	-0.976	-0.924	-1.444	-0.923	0.861	0.821	2.712	-0.506	-0.933	1.58	-0.723	-0.64	-0.129	-0.697	-0.487	0.908	-1.101
PPA2	0.233	1.405	-1.048	-2.279	0.094	1.295	0.569	0.243	1.04	2.19	0.459	0.981	-0.376	-1.622	-2.418	-0.963	2.516	-0.747	-1.953	-2.073	-0.006	-1.204	-0.032	-0.339	-0.505	-1.638	1.472	-0.986	-0.757	0.517	0.478	-1.142	2.016	-1.256	0.738	0.863	-1.174	0.228	-2.035	-0.864	-0.197	-1.89	-0.448	-1.174	-0.545	-1.195	0.828	-1.005	0.537
ARHGAP1	-0.157	0.299	0.15	-0.727	0.642	0.409	-1.164	-0.382	-1.968	-0.109	-1.46	-1.632	-0.895	1.328	0.45	0.846	-0.655	0.075	1.968	0.279	-0.31	-0.539	-0.48	-1.136	-0.96	-1.182	1.326	-0.464	-0.917	-0.015	-0.893	1.186	-0.979	-0.659	-0.719	1.237	-0.156	1.189	0.867	-1.047	-0.76	1.395	-0.407	-1.201	-0.612	-1.263	-0.776	-0.053	-0.598
OR10H2	-0.24	-0.141	-0.24	-0.145	-0.24	-0.135	-0.24	-0.003	-0.24	-0.24	-0.24	-0.24	-0.24	0.129	-0.049	-0.24	-0.053	-0.003	-0.24	-0.011	-0.24	-0.046	-0.24	0.041	-0.24	-0.24	-0.092	-0.24	-0.161	-0.24	-0.24	-0.24	-0.148	-0.24	-0.141	-0.24	-0.142	-0.15	-0.24	-0.154	-0.24	-0.24	-0.24	-0.24	0.224	-0.145	-0.031	-0.075	-0.24
CAPZA1	0.814	1.152	0.473	-0.456	-0.307	0.528	2.034	0.814	0.788	-0.382	-0.083	0.191	0.095	-2.267	-1.877	-0.57	-0.383	-1.699	-2.167	-2.1	0.212	0.816	-0.462	1.124	-1.259	0.182	0.785	-1.111	-1.191	-0.09	-0.541	-0.073	1.155	0.568	0.78	1.327	-2.418	1.73	-2.459	1.411	-0.747	-0.576	-1.034	-0.202	-0.387	0.023	0.603	-0.344	-0.004
AZI2	-1.17	-0.549	0.122	-0.769	0.054	-0.3	1.761	0.431	-1.496	-1.226	-1.274	0.085	-1.51	-2.065	-1.906	-1.217	-1.46	-1.751	-1.662	-1.689	-0.021	0.272	1.947	0.722	0.238	1.515	0.32	1.295	-0.834	0.232	-1.139	-1.077	-0.307	-0.812	0.732	1.075	-2.069	-0.848	-2.032	0.043	1.04	-0.797	-2.007	-1.168	-0.207	0.321	2.543	-0.713	-0.805
TXN2	-2.514	0.467	-1.842	-1.7	0.129	0.246	-1.37	-1.055	1.301	0.073	0.166	0.926	0.597	0.152	2.251	1.386	3.236	0.786	1.379	0.802	-1.395	-0.197	-1.153	-0.84	-0.973	-2.664	-0.347	-1.374	-3.075	1.019	-0.135	0.385	0.621	-0.942	-0.808	-0.955	1.736	-1.436	0.705	-0.158	-0.522	-0.396	-0.76	-1.9	1.166	-1.79	-0.971	1.607	-1.988
RGS3	0.126	1.936	-0.959	-0.807	4.594	0.919	-1.218	0.237	-1.464	-1.034	0.266	0.037	-1.702	0.8	-0.082	-0.595	-1.36	0.949	0.565	0.967	-1.422	-0.42	-0.009	0.736	-1.116	-1.865	0.933	-0.047	0.254	1.702	-0.912	0.98	-0.876	-0.865	0.506	0.856	0.711	-1.144	0.894	-0.747	-0.184	-0.548	-1.151	-1.192	-0.142	-1.054	-0.63	-0.46	-0.966
RSAD1	-2.267	0.203	-1.271	-1.693	-0.75	0.723	-1.559	-0.117	0.658	-1.632	-1.515	-0.519	0.581	0.051	0.512	0.368	-0.993	0.629	-0.555	-0.577	0.749	-0.44	-0.58	-0.956	0.42	-0.636	-0.925	-0.191	-1.6	2.081	0.612	-0.957	-1.841	-2.03	-1.287	-1.041	0.652	-0.519	-0.57	0.375	0.232	-0.923	-0.853	-0.035	0.749	0.152	-0.085	-1.178	-1.761
RBM12	-0.449	0.404	-0.099	1.463	1.743	-1.989	1.3	2.034	-0.417	-0.714	-0.175	1.99	1.225	-0.438	0.423	-2.542	-0.098	-1.54	0.248	-0.309	1.756	-0.763	4.463	-0.326	-1.486	-0.087	2.553	0.605	1.08	-3.412	-1.813	-1.529	-0.141	1.646	0.575	1.288	0.152	-0.415	-0.749	1.542	0.276	-2.364	0.627	2.127	-2.203	0.341	0.557	1.784	0.195
LSM7	-1.276	-0.567	-1.089	-0.628	-0.993	0.442	-1.119	-1.049	-0.52	-0.814	-0.438	0.385	-1.029	0.818	1.486	1.193	-0.277	2.393	0.407	0.88	-1.056	-1.475	-0.863	-0.915	-0.611	-0.827	-0.822	-0.656	-0.855	0.598	1.06	-0.115	-0.401	-1.181	-0.941	-1.066	0.698	-0.963	1.031	-1.36	-0.581	-0.056	-1.066	-1.152	0.871	-0.958	-0.932	-0.678	-0.464
PIH1D2	-0.603	-0.547	-0.783	-0.376	-0.673	-0.479	0.419	-0.597	-0.492	-0.633	-0.564	-0.498	-0.675	-0.814	-0.799	-0.585	-0.58	-0.035	-0.599	-0.679	-0.731	-0.509	0.861	1.847	0.022	-0.375	-0.796	5.047	-0.715	-0.623	-0.5	-0.379	-0.66	-0.668	1.763	-0.775	-0.569	-0.209	-0.435	0.445	2.595	-0.878	-0.824	-0.58	0.626	-0.87	-0.378	-0.636	-0.505
PHYHD1	-1.348	1.391	0.308	-0.506	-1.088	1.456	-1.124	-0.419	-1.376	-1.329	-1.243	-1.368	-1.199	-0.096	-0.353	1.522	-0.702	-0.369	-1.099	-0.538	-0.913	-0.993	-0.156	0.723	-0.783	-0.85	-0.698	-0.633	-1.05	1.47	-1.286	-0.786	-0.734	-1.221	-0.479	-0.054	-0.717	-1.345	-0.017	-0.869	0.354	-0.294	-1.342	-1.353	0.052	0.066	0.019	-1.142	-1.331
IPO11	0.701	0.403	-0.382	-0.25	0.671	-0.141	1.89	2.778	-0.116	-0.78	-0.024	1.186	1.454	-1.028	-0.241	-1.33	-0.057	-0.676	-0.247	-0.871	0.366	-0.139	0.798	0.009	-0.599	-0.852	1.493	0.561	0.919	-1.114	-1.213	-1.417	1.625	0.392	1.479	1.923	-0.325	0.004	-0.862	0.209	0.829	-1.069	-0.139	1.132	-0.776	-0.791	-0.156	-0.446	1.03
IGFBP4	-0.2	-0.94	0.007	-0.906	-0.586	-0.435	-0.125	-0.733	-0.969	-0.789	-0.662	-0.878	-0.88	0.275	0.511	1.528	-0.819	-0.474	0.278	-0.373	-0.938	-0.632	-0.961	-0.797	-0.547	-0.902	0.761	-0.521	-0.568	0.303	-0.662	1.017	-0.901	0.259	1.654	-0.944	-0.362	-0.737	1.222	-0.736	1.012	3.804	-0.654	-0.75	4.052	-0.607	-0.015	-0.2	-0.861
DKK1	-0.38	-0.367	-0.376	-0.38	-0.379	-0.377	-0.381	-0.382	-0.382	-0.341	-0.381	-0.324	-0.381	3.36	-0.373	-0.379	-0.379	-0.382	-0.377	-0.317	-0.38	-0.367	-0.381	-0.374	-0.341	-0.378	-0.371	-0.381	-0.372	0.421	-0.291	1.649	-0.379	-0.376	-0.381	-0.38	-0.379	-0.38	-0.382	-0.382	-0.381	1.479	-0.375	-0.376	-0.382	-0.377	0.063	-0.373	-0.377
PIH1D3	-0.533	-0.532	-0.548	-0.548	-0.274	-0.548	0.385	-0.483	-0.502	-0.548	-0.548	-0.451	-0.548	-0.533	-0.501	-0.548	-0.533	-0.162	-0.284	-0.287	-0.548	-0.437	-0.519	0.461	-0.53	-0.519	-0.548	4.478	-0.548	-0.548	-0.411	-0.475	-0.444	-0.548	0.752	-0.453	-0.452	-0.533	-0.23	-0.45	3.617	-0.548	-0.533	-0.533	0.435	-0.533	-0.326	-0.535	-0.418
TTLL13P	-1.122	-0.241	-0.849	-0.873	-0.23	-1.11	-0.81	0.161	-0.476	-0.973	-1.065	-0.728	-0.318	-0.742	-0.131	1.02	-0.657	2.157	0.494	0.966	-0.78	1.335	-0.293	0.281	-0.957	-0.828	-0.686	1.263	-0.892	0.991	-0.359	-0.879	-0.76	-0.919	-0.17	-0.375	-0.902	-0.574	-0.572	-0.223	2.291	-0.752	-0.384	-0.836	3.02	-0.787	-0.214	-1.1	-0.601
GNPTAB	-0.365	-0.12	-0.587	-0.537	2.506	-0.817	1.578	0.312	-0.546	-1.359	-1.011	-0.647	0.003	-0.541	0.015	-0.268	0.053	-0.574	0.959	0.118	-0.66	-0.759	0.227	-0.923	-0.715	-0.657	-0.328	0.488	-0.743	-0.991	-0.597	-0.724	-0.923	-1.218	-0.042	-0.893	-0.674	0.058	-0.716	-0.551	-0.042	-0.266	-0.371	-0.097	-0.412	-0.69	-0.629	-0.45	1.889
FAM174B	-0.91	-1.269	-0.565	0.253	-0.966	-0.787	1.055	-0.299	-0.745	0.798	-1.12	-0.118	-0.936	0.146	1.576	2.731	-0.025	0.468	-0.585	-0.146	-0.472	1.477	-0.984	1.619	-0.311	0.032	-1.543	0.337	-0.302	0.001	0.997	-0.873	0.248	-1.286	-1.136	-1.179	0.514	-0.617	-0.364	-1.605	-0.055	0.059	-1.561	-0.343	1.921	-1.225	-0.026	-0.899	-0.845
DNAL1	0.707	-0.536	-0.409	-0.392	0.708	-1.003	0.858	0.428	-0.24	-0.517	-0.532	0.237	-0.908	-1.167	-0.987	-0.819	-1.017	-0.039	-0.557	-0.813	0.263	-0.614	2.963	-0.099	-0.879	-1.118	-0.274	6.477	-0.393	-0.682	-0.533	-0.76	-0.893	0.034	2.086	-0.588	-0.73	-0.006	-0.694	0.446	4.551	-1.165	0.298	-0.945	-0.176	-0.583	-0.385	-0.398	-0.669
SPACA9	-0.757	-0.685	-0.767	-0.858	-0.37	-0.568	-0.56	-0.795	-0.617	-0.852	-0.436	-0.693	-0.674	-0.421	-0.537	-0.448	-0.913	2.785	0.673	0.244	-0.915	-0.873	0.984	0.895	-0.71	-0.68	-0.887	5.662	-0.758	-0.276	-0.794	-0.331	-0.758	-0.887	1.222	-0.489	0.648	-0.615	1.812	-0.793	1.895	-0.684	-0.771	-0.629	1.301	-0.704	-0.509	-0.825	-0.8
ABHD17A	-1.178	-0.509	-0.592	-1.143	-0.921	-0.383	-1.15	-1.013	-0.956	-0.813	-0.848	-1.09	-1.096	1.643	1.969	1.424	-0.518	3.229	1.891	1.778	-1.061	-1.344	-0.74	-0.892	-0.713	-0.957	-0.91	-0.462	-1.247	0.306	0.177	0.333	-0.304	-1.104	-0.703	-0.952	1.342	-0.713	3.047	-1.188	-0.565	1.694	-0.7	-1.133	1.319	-0.763	-0.818	-0.838	-0.834
C9orf116	-0.599	-0.522	-0.671	-0.667	-0.477	-0.509	-0.225	-0.411	-0.585	-0.615	-0.676	-0.313	-0.651	-0.651	-0.582	-0.406	-0.596	1.537	-0.014	0.09	-0.74	-0.731	0.314	1.229	-0.386	-0.622	-0.733	5.111	-0.7	-0.506	-0.593	-0.677	-0.6	-0.7	0.66	-0.634	-0.304	-0.69	0.889	-0.549	1.567	-0.765	-0.588	-0.651	1.094	-0.506	-0.562	-0.798	-0.422
MTSS1L	0.049	0.735	-0.914	-0.793	1.205	-0.329	-1.206	0.179	21.254	-0.789	-1.106	0.236	-0.598	-0.144	0.768	-0.759	-0.873	1.838	0.999	0.298	-0.054	-0.764	-0.026	-1.044	-1.251	-0.957	0.378	2.186	0.193	0.023	-1.147	3.249	-0.504	0.135	1.368	0.265	0.978	-0.211	1.402	-1.372	0.265	-0.736	-0.755	-1.176	-0.724	-0.86	-0.68	-0.717	-0.89
SOX17	-0.053	-0.864	0.058	-0.653	-0.69	-0.167	0.041	-1.042	-0.725	0.046	-0.728	0.089	-0.912	-0.371	0.389	1.915	1.822	1.516	0.969	0.364	-0.783	-0.378	0.152	-0.478	-0.879	-0.608	-1.787	-0.011	-0.551	-0.559	-0.121	-1.198	-0.75	-1.185	-0.049	-1.316	0.956	0.377	0.544	-0.756	0.984	-1.122	-1.085	-0.96	0.076	-0.332	-0.258	-0.208	0.144
GGA1	-1.647	1.111	-0.964	-0.92	-1.052	-0.142	-1.635	-0.433	-0.232	0.868	-0.727	-0.619	-1.401	1.056	0.526	1.945	-1.705	1.88	0.835	0.734	-0.594	-0.132	-0.177	-1.394	-0.483	-1.422	-0.413	0.015	-1.963	-0.908	-0.217	1.104	-0.115	-0.379	0.106	-0.928	0.768	-0.802	1.658	1.143	-0.112	-0.823	0.429	-1.707	1.153	-0.896	-1.07	0.758	-1.466
MTRF1	-0.353	1.068	-0.255	-0.599	-0.543	-0.003	0.819	0.073	-0.519	0.531	-1.049	0.174	-1.052	-0.921	-0.689	1.58	-0.478	-0.286	-0.706	-0.632	-1.001	0.696	-0.321	1.034	1.38	-0.379	-1.342	-0.088	-0.461	-1.005	0.07	-0.235	-0.886	-0.603	-0.135	-0.599	-0.203	-0.515	-0.747	-0.853	1.193	-0.56	-1.063	-0.489	0.568	-0.506	-0.538	-1.018	-0.858
SYNRG	-0.715	0.356	0.126	0.595	2.099	-0.202	-0.513	0.004	-1.994	-2.189	-0.917	0.528	-0.186	-1.528	-0.666	-0.567	-1.406	-1.547	-0.837	-0.367	1.732	0.375	1.744	-0.102	-0.968	-1.656	0.183	1.259	1.059	0.316	0.645	0.094	-1.701	-0.409	0.618	2.667	-1.09	-0.629	-1.4	2.022	-0.351	-1.086	0.174	0.461	-0.246	-0.88	0.019	0.344	4.159
PIBF1	1.157	0.242	-0.21	-0.516	-0.599	-0.73	2.545	-0.469	3.185	-0.7	-0.027	-0.283	-1.033	-2.056	-1.368	-0.738	-1.944	-1.579	-1.923	-2.047	1.258	1.569	-1.018	1.201	1.393	-0.705	-0.276	0.904	-0.581	-0.519	-1.908	-0.472	-1.632	-0.015	0.772	-0.876	-1.766	-0.719	-1.795	-0.46	2.072	-1.335	-0.619	0.824	-0.498	-0.52	0.003	-1.105	-1.701
MAST4	-0.177	-0.071	2.178	-0.879	0.011	0.251	-0.563	-0.07	-0.989	-0.902	-1.184	-0.799	-0.286	0.323	0.253	0.803	-0.198	0.003	0.813	0.867	-0.909	-0.886	1.448	-0.6	-0.581	-0.902	1.384	0.202	-0.659	0.615	-0.849	-0.66	-0.39	-0.796	2.219	-0.185	0.251	-0.116	0.707	-0.326	1.476	-0.853	-0.867	-0.107	4.882	-0.384	0.327	-0.612	1.541
FAM166B	-0.556	-0.556	-0.564	-0.583	-0.546	-0.576	-0.358	-0.528	-0.554	-0.575	-0.566	-0.529	-0.58	-0.571	-0.49	-0.407	-0.574	1.78	0.16	0.214	-0.553	-0.574	0.762	0.926	-0.528	-0.577	-0.543	6.221	-0.571	-0.576	-0.515	-0.45	-0.577	-0.566	1.089	-0.276	0.15	-0.569	1.489	-0.187	3.168	-0.578	-0.576	-0.551	0.548	-0.416	-0.466	-0.582	-0.474
UBLCP1	-0.155	-0.401	-1.057	0.898	0.163	-0.565	1.817	0.165	-0.314	-0.104	0.079	0.651	0.853	-1.902	-1.963	-1.269	-1.25	-2.174	-2.199	-1.993	-0.047	0.388	0.908	0.947	1.469	-1.755	2.512	-0.329	0.757	-0.543	-0.482	-0.314	-0.811	0.515	0.543	1.423	-1.997	-0.66	-2.351	0.389	0.191	-1.025	-0.653	0.724	-0.989	0.113	1.924	-0.261	-1.002
EFL1	-0.763	0.085	-1.712	-0.733	-0.079	-0.661	-0.443	-0.491	-0.928	-1.084	-0.296	3.376	2.553	-0.565	1.084	-0.206	2.686	0.156	-0.314	-0.645	-0.105	-0.253	0.126	-0.872	-1.704	-0.983	0.802	-0.07	0.235	-0.748	-0.669	-0.799	-0.191	-0.681	0.756	0.804	-0.053	-1.113	-1.159	-0.063	-0.084	-1.045	-0.881	-0.875	-1.61	-1.686	-0.339	0.214	-0.46
SARAF	1.501	-0.796	-0.563	-1.817	1.533	-0.092	-1.028	0.244	2.574	-1.8	-0.159	-0.026	-1.408	-0.026	-1.495	-1.136	-0.759	-0.406	0.082	-0.499	-1.378	-1.582	1.359	-0.417	-1.559	-1.425	-0.267	2.648	-1.021	-0.913	-0.734	1.431	-0.033	-0.517	0.295	-1.268	-0.834	0.544	-0.611	-0.587	3.787	0.248	-1.249	-0.935	-0.216	-1.864	1.756	0.206	-0.605
REEP5	-0.996	-1.02	-0.074	-1.447	-0.382	0.604	0.17	0.521	0.777	1.176	-1.286	-0.833	-0.487	-0.982	-0.972	-0.724	0.985	-0.806	-0.947	-1.491	-0.956	-0.229	-1.157	-0.633	0.364	-1.486	-1.178	-1.254	-1.878	0.17	-0.242	-0.186	-1.195	-2.245	-1.089	-0.375	-1.704	1.099	-1.051	-1.725	0.378	-0.049	-1.522	-1.454	1.309	-1.864	-0.744	-1.888	-1.212
SLC35D2	-1.074	-0.833	1.865	-1.245	-0.818	-0.832	0.834	-0.686	-1.131	-1.218	-0.569	-0.34	-0.479	-0.749	-0.385	-0.198	-0.717	-0.684	0.061	-0.994	-0.761	-1.396	0.978	-0.666	-0.267	-0.983	-1.024	-0.403	0.237	-1.049	-1.341	-0.703	-0.687	-1.297	3.274	-0.675	0.038	-0.083	-0.567	-1.542	2.567	-0.534	-1.208	-0.946	0.908	-1.334	0.683	-1.062	-0.296
ATPAF2	-1.623	0.084	-1.129	-2.551	-0.704	-1.266	-0.903	-0.528	-1.483	-2.397	-1.253	-1.338	-1.897	0.239	0.6	1.055	0.361	1.172	0.403	0.298	-0.335	-2.066	-1.25	0.094	-1.407	-0.733	-0.896	-0.643	-2.153	0.641	-0.027	0.322	-1.651	-1.874	-1.269	-0.935	0.831	-0.859	0.297	1.86	0.04	-0.577	4.845	-1.851	0.544	-1.224	-0.864	-1.667	-0.656
TP53I13	-1.41	-0.009	-0.561	-1.237	-0.87	-0.769	-1.305	-0.843	-1.193	-1.04	-0.406	-1.057	-0.353	0.746	0.235	1.542	-0.665	1.156	-0.072	-0.04	-0.842	-1.201	-0.206	-0.688	-0.066	-0.466	-0.817	-0.692	-0.636	0.087	0.373	-0.236	-1.322	-1.188	-0.58	-0.907	-0.159	-0.65	0.207	-0.976	-0.7	0.432	-1.374	-1.099	0.776	-0.763	-0.621	-0.578	-0.844
EFCAB10	-0.619	-0.457	-0.481	-0.584	-0.481	-0.5	1.157	-0.526	-0.546	-0.607	-0.592	-0.46	-0.598	-0.595	-0.506	-0.543	-0.493	-0.064	-0.355	-0.485	-0.604	-0.612	1.493	-0.162	-0.524	-0.52	-0.599	4.933	-0.587	-0.572	-0.233	-0.573	-0.196	-0.557	2.492	-0.462	-0.417	-0.545	-0.166	-0.153	2.627	-0.582	-0.611	-0.633	1.052	-0.519	-0.394	-0.597	-0.461
ZCCHC4	0.36	3.429	-1.525	-1.84	-0.193	-0.787	1.441	1.621	-1.208	-1.549	-0.981	-0.805	0.227	-1.656	-0.507	0.498	-0.039	-1.338	-1.401	-1.87	-0.879	0.903	-0.377	-0.32	-0.103	2.206	-2.284	-0.493	-0.253	-0.74	-1.679	-1.076	1.102	-1.209	-0.21	0.876	-1.636	0.885	-0.951	-0.679	1.278	-1.307	0.001	-0.679	-0.002	-0.764	-0.983	0.02	-0.284
ZNF609	-0.418	1.341	-0.368	-1.251	-1.29	-0.139	-0.734	0.148	-0.969	-0.931	-1.003	3.581	-1.196	1.019	2.073	-1.177	0.119	0.78	1.738	-0.055	-0.023	0.046	2.497	0.596	-1.232	-1.455	0.601	3.695	1.072	-0.629	-1.99	0.059	-0.202	0.595	1.667	2.88	1.748	-0.683	1.008	-0.156	2.136	-1.007	1.436	0.489	0.285	-0.215	0.271	-0.396	0.148
ARHGAP45	-0.746	0.435	-0.166	-0.983	-0.431	-0.239	-0.915	-0.149	-0.569	-0.941	0.079	-0.844	-0.298	0.199	0.067	0.967	-0.491	0.977	2.544	3.119	-0.264	-1.079	-0.956	-0.898	-0.158	0.005	-1.132	-0.793	-0.725	-0.768	1.101	-0.31	0.395	-0.596	-0.651	-0.402	-0.199	-0.471	0.452	-0.833	-0.479	1.663	-1.069	-0.097	0.388	-0.734	-0.844	-0.471	-0.729
MIDN	0.487	0.334	1.367	0.145	4.683	-1.963	-0.913	-1.522	-1.218	-0.71	-1.769	-1.187	-0.879	0.099	-0.311	-1.094	-1.46	0.195	0.707	0.984	-0.162	-1.522	1.897	-0.577	-1.065	-0.757	-1.491	-0.051	-0.717	2.109	-0.615	0.176	-0.791	0.758	0.69	0.506	-0.106	-0.158	0.069	-1.598	-0.676	-0.973	-0.94	-1.209	-1.331	-0.327	1.13	-0.318	0.274
MT1H	-0.178	-0.21	-0.203	-0.079	-0.094	-0.209	-0.2	-0.192	-0.176	-0.185	0.243	-0.197	-0.141	-0.195	-0.216	-0.22	-0.144	-0.136	-0.216	-0.198	-0.024	-0.216	-0.209	-0.101	-0.185	0.03	-0.149	-0.222	-0.18	-0.196	-0.204	0.152	-0.173	-0.169	-0.218	-0.199	-0.203	-0.213	-0.185	0.058	-0.22	0.345	-0.222	-0.161	-0.206	-0.184	-0.222	2.071	-0.142
ZBTB40	-0.071	1.883	-1.269	0.256	-0.013	-0.197	-0.793	0.503	-0.463	0.028	-1.424	-0.137	-0.463	1.107	1.296	1.291	-1.069	-0.18	0.522	1.614	-0.185	-1.059	2.068	-0.697	-0.805	-0.924	0.219	0.374	0.79	-1.356	0.048	-0.184	-0.74	0.083	-0.335	1.843	0.657	0.1	0.522	-0.533	0.021	-0.603	1.337	-0.796	-0.799	-1.084	-1.074	-0.221	-0.483
TNPO1	1.59	1.125	-0.615	-0.359	3.114	-1.098	2.131	1.784	0.836	-0.72	-1.498	0.59	1.024	-1.029	-1.305	-1.368	0.558	-0.784	-0.869	-1.114	0.662	-0.37	0.371	-0.532	-0.893	-1.036	1.767	-0.194	0.792	-0.723	-1.349	-0.982	-0.4	0.146	0.784	1.772	-1.198	0.837	-1.492	0.533	0.401	-1.372	0.093	0.715	-1.124	-0.218	1.093	1.405	0.261
HAUS1	-0.607	-0.335	-1.573	-0.885	-0.883	0.314	0.892	0.231	-0.819	0.243	0.193	3.312	1.557	-1.677	-1.638	-1.358	-0.916	-1.754	-1.828	-1.7	0.097	-0.167	-1.264	1.056	-0.913	0.3	2.389	-0.997	-0.379	-0.404	1	-0.702	-0.741	-0.191	-0.967	-1.246	-1.517	0.169	-1.561	0.158	-0.615	-0.952	-0.984	-0.223	0.478	-0.399	0.033	0.068	-0.528
PRKCB	-0.325	-0.292	-0.158	-0.188	-0.193	-0.298	-0.294	0.187	-0.397	-0.431	0.032	-0.197	-0.081	-0.427	-0.415	-0.066	-0.349	-0.291	0.454	0.332	-0.263	-0.261	-0.435	-0.374	-0.362	-0.331	-0.396	-0.402	-0.082	-0.403	-0.353	-0.435	-0.006	-0.26	-0.43	-0.287	-0.38	-0.372	-0.043	-0.407	-0.367	0.552	0.056	0.244	-0.324	-0.218	-0.252	0.175	0.378
SLC7A11	-0.312	1.412	-0.643	-0.625	0.197	-0.065	-0.613	1.033	-0.082	-0.294	-0.594	0.556	-0.392	-0.178	-0.55	-0.779	-0.499	-0.758	-0.487	-0.721	0.176	-0.605	-0.401	-0.424	-0.448	-0.618	0.142	-0.691	-0.448	-0.01	-0.071	3.15	0.341	-0.294	-0.63	-0.166	-0.661	-0.328	-0.76	-0.526	-0.636	-0.496	-0.674	-0.379	-0.813	-0.676	0.313	-0.252	-0.386
RPS15	-1.477	-0.211	-1.335	-0.966	-1.241	-0.366	-1.192	-1.282	-0.25	-0.788	-0.642	-0.479	-0.406	-0.453	-0.775	0.982	-0.404	0.852	-0.979	-0.545	-1.509	-1.577	-1.192	-0.569	0.908	-1.186	-0.545	-1.136	-1.604	1.515	0.659	-0.057	-0.816	-1.464	-0.351	-1.22	0.102	-1.062	-0.311	-1.539	0.1	1.371	-1.542	-1.204	1.92	-0.974	-0.69	-1.18	-0.897
DHX29	1.486	0.177	-0.531	-0.797	2.904	-0.046	1.497	2.184	0.103	-0.44	-0.91	-0.554	-0.232	-1.064	-0.857	-1.022	0.608	-1.78	-1.391	-1.701	-0.363	1.216	0.525	-1.418	0.228	-1.292	1.445	0.132	-0.211	-0.398	0.111	-0.954	-0.663	0.188	0.713	1.733	-1.782	0.028	-1.94	-0.85	-0.378	-1.745	-1.688	-0.445	-1.899	-1.301	0.298	0.513	1.492
PPFIA3	-0.911	0.821	-0.529	-1.006	-0.015	1.314	-0.901	0.124	0.602	-1.122	-1.021	-0.606	-1.629	1.934	-0.055	0.892	-0.03	-0.582	-0.795	0.501	-0.484	-0.838	-0.509	-1.402	-0.17	-0.732	-0.53	-1.226	-0.66	-0.117	1.553	-0.453	-1.21	-0.598	0.156	-0.742	-0.312	-1.144	-0.708	-0.152	-0.614	-0.466	-0.857	-1.286	1.033	-0.961	-0.763	-1.292	-0.794
LCA5L	-0.593	-0.428	-0.236	-0.611	-0.952	-0.002	0.569	-0.469	-0.759	-1.064	-0.97	-0.536	-0.497	-1.11	-1.221	0.259	-0.838	-0.468	-0.829	-0.913	-1.221	-0.961	3.038	1.206	-0.381	-0.845	-0.922	4.141	-0.799	-0.854	-0.107	-0.813	-0.815	-1.099	1.266	-0.687	-1.031	-0.882	-0.74	0.554	3.022	-1.027	-1.368	-0.462	0.914	-0.654	0.675	-0.309	-0.451
FNDC3A	0.501	0.004	-0.242	-0.236	0.097	-0.966	0.385	-0.508	-0.441	-0.673	-0.807	0.173	-1.121	0.685	-0.217	-0.65	-0.842	-0.59	-0.187	-0.357	0.006	-0.254	-0.093	-0.486	-0.196	-0.806	-0.168	0.065	0.355	0.712	-0.688	0.52	-0.637	0.607	-0.135	0.826	-0.405	-1.185	-0.412	-0.287	0.437	-0.406	-0.147	-0.267	-0.461	-0.386	1.739	-0.206	-0.701
HYPK	-1.6	-0.801	-1.085	-1.258	-1.301	4.192	-0.873	-0.919	-0.165	-0.906	-0.841	2.348	-0.916	-1.079	-0.749	-0.315	-0.527	-0.23	-1.368	-0.998	-0.68	-0.414	-1.452	0.581	-0.524	-0.603	-0.719	-0.689	-1.558	1.64	-0.094	0.554	0.856	-1.526	-0.298	-0.8	-0.938	-1.156	-0.846	-0.568	-0.391	-0.266	-0.905	0.415	0.211	-1.048	-0.407	-0.982	0.35
MT1F	-0.183	-0.469	-0.66	-0.254	-0.033	-0.472	-0.25	-0.499	-0.234	-0.229	0.388	1.004	-0.416	-0.156	-0.105	-0.169	-0.065	0.335	-0.462	-0.24	-0.034	-0.478	-0.47	0.381	-0.43	-0.346	-0.424	-0.358	-0.419	-0.025	-0.228	1.324	-0.288	-0.465	-0.268	-0.569	0.355	-0.261	-0.19	0.583	-0.419	1.571	0.065	-0.528	0.927	-0.431	-0.412	-0.096	0.108
CHD3	0.35	-0.125	-0.327	-0.601	-0.4	-0.25	-0.825	0.271	-1.05	-0.496	-0.458	-0.066	-0.855	0.8	2.256	1.418	-0.698	-0.564	0.518	3.055	-0.1	-0.349	0.127	-0.59	-0.236	-0.906	-1.36	0.769	-0.892	-0.552	-0.838	-0.837	-1.153	-0.54	-0.063	-1.099	1.67	-1.449	1.448	1.833	-0.095	-1.027	0.313	-0.372	-0.523	1.159	-0.791	0.949	0.934
IBTK	0.027	0.565	0.007	0.092	0.91	0.511	0.47	2.019	0.204	-0.983	-0.924	-0.129	0.236	-1.591	-1.246	-0.544	-0.39	-1.729	-1.413	-1.803	1.659	-0.37	1.558	-0.124	0.209	-0.504	-0.974	-0.202	1.267	0.546	-0.473	-1.154	1.156	-0.613	0.571	0.467	-1.638	-0.523	-2.018	1.508	0.487	-0.661	-0.428	0.683	-0.643	0.551	1.655	-1.347	-0.899
FKBP11	-1.219	-0.347	-0.797	-0.641	-1.018	-0.549	-0.792	-0.74	-0.539	-0.871	-1.01	-0.8	-0.188	0.004	-0.54	0.198	-1.038	0.024	-0.429	0.042	-0.796	-0.665	-0.498	-0.894	0.212	-0.947	-1.018	-0.896	-0.717	1.221	0.273	-0.448	-1.122	-1.046	-0.788	-0.065	-0.405	-0.811	-0.527	-0.572	0.6	2.283	-1.225	-0.875	3.421	-0.819	0.658	-0.696	-0.479
FAM174A	-0.536	-0.757	-0.856	-1.312	-0.179	0.038	-0.41	-0.9	-0.875	-0.901	-1.179	-1.066	-1.097	0.054	-0.877	-0.797	-1.131	2.095	1.574	1.066	-0.857	-1.178	0.005	-0.206	-0.19	-1.15	-0.181	5.706	-1.189	0.524	-0.986	-1.028	-0.398	-1.546	1.206	0.061	0.284	-0.863	2.568	-1.546	2.938	-0.582	-0.985	-0.601	-0.492	-1.341	-0.675	-1.387	-1.232
NUDT9	0.179	-0.95	-0.873	-1.021	-1.421	0.341	0.064	-1.467	0.4	-0.997	0.368	0.744	-1.174	-1.491	0.164	-0.304	0.339	0.488	-1.174	-1	-0.259	0.903	-1.285	0.213	0.225	-2.496	-1.313	0.385	-1.086	-0.642	-0.422	-0.679	1.499	-1.344	0.589	-1.002	-0.837	0.008	-0.73	-0.499	1.016	-0.615	-0.196	-0.162	0.261	-1.072	-0.847	-0.646	-0.668
LDLRAD4	0.185	-1.105	-1.147	-0.359	-1.041	0.859	-0.007	-0.465	0.385	0.79	-0.584	-0.955	-0.75	-0.117	0.486	-0.775	-1.351	-0.648	-0.528	-0.328	-1.174	-0.096	0.379	0.249	-0.092	-1.333	-0.742	0.505	-0.477	0.047	-0.794	-0.055	-1.098	0.482	-0.362	1.755	-0.416	-0.52	0.323	-0.208	1.079	0.616	0.231	-0.416	-1.04	-0.519	-0.537	0.158	-0.672
CABIN1	-0.888	1.865	-1.289	0.382	-0.426	-1.512	-1.678	0.417	0.421	-0.187	-0.723	-1.354	0.815	1.635	2.926	1.16	-0.93	3.717	2.142	3.262	-0.535	-1.023	0.179	0.221	0.092	1.108	-0.405	1.046	-1.644	-0.946	-0.502	0.065	-1.44	0.954	-0.371	1.491	3.159	-0.747	2.368	0.723	0.74	-1.403	1.316	-1.458	-0.376	-1.416	-1.048	1.43	-1.096
CHDH	-1.084	4.782	-0.648	-0.865	-1.106	2.19	-0.535	0.31	-1.27	-1.067	-1.125	-0.344	-0.852	0.719	-0.689	0.272	1.394	0.009	1.488	-0.177	0.041	-1.252	1.471	-1.185	-1.209	-1.066	-1.121	-0.413	0.049	0.997	-0.879	-1.179	-0.806	-0.995	1.38	-0.615	2.098	-0.737	0.341	-1.209	0.802	-0.401	-1.077	-1.314	0.654	-1.176	0.19	-0.47	-0.654
MPHOSPH6	-0.795	0.016	-0.171	-0.241	-0.72	0.936	0.179	1.292	-0.911	-0.737	-0.52	1.947	-0.672	-1.963	-0.555	-0.994	-1.205	-1.798	-1.932	-1.717	-0.594	-0.034	-0.673	-1.104	-0.635	-1.08	-0.334	-0.725	-0.397	-0.749	-0.129	0.168	0.528	-0.12	-0.44	-0.03	-1.739	0.451	-1.997	-0.953	0.433	-1.099	-1.417	-0.663	-0.216	-0.768	0.039	0.151	-1.25
DAPK3	-0.903	-0.552	-0.689	-0.96	-0.665	-0.349	-1.245	-0.774	-1.019	-0.898	-0.877	-0.902	-1.16	0.555	1.702	-0.01	-0.731	1.55	1.829	1.966	-0.737	-1.491	-0.612	-1.32	-1.162	-1.037	-0.526	-0.082	-0.918	-0.113	-0.051	1.908	0.355	-0.753	-0.429	-0.849	0.579	-1.119	1.661	-1.052	-0.656	0.832	0.264	-1.157	-0.078	-0.576	-0.188	-0.064	-0.723
TSTD2	0.952	1.041	-0.428	-0.461	0.495	-0.958	0.044	0.921	-1.09	-0.594	-0.941	1.895	-0.313	0.351	1.26	0.199	-1.61	0.469	0.616	0.974	-0.609	-0.803	1.007	-0.016	-0.738	-1.052	0.067	0.359	2.41	-1.845	-1.64	-0.982	-0.927	0.337	0.422	1.24	1.688	-0.2	1.064	-0.481	0.563	-0.956	-0.06	1.036	-0.039	-0.013	-0.098	-0.657	-0.748
HNRNPK	-0.479	0.336	-0.609	-0.822	-0.211	-0.167	1.404	0.173	0.195	-0.602	1.368	2.318	0.377	-1.918	-1.526	-1.817	-0.597	-1.65	-2.327	-2.111	-0.11	-1.074	0.314	0.429	-0.08	-0.643	1.408	-0.173	-0.109	-1.256	-0.691	-0.804	-0.627	-0.261	0.309	-0.235	-1.862	-0.392	-1.851	-0.159	0.366	-1.752	-0.64	1.068	-0.972	0.485	1.043	-0.308	-0.932
SMIM8	-1.196	0.08	-0.897	-0.651	-1.208	1.364	1.858	0.862	0.65	-1.102	0.068	0.923	0.065	-1.871	-1.572	-0.892	-0.014	-1.521	-1.952	-2.221	-1.187	0.92	0.207	-0.2	0.591	-0.446	-0.304	-0.476	-0.893	-0.383	-0.722	-1.258	-0.246	-0.838	-1.154	-0.711	-1.755	-0.449	-1.599	2.203	0.135	-0.947	-0.952	0.987	-0.088	1.438	-0.866	-1.088	-1.026
C16orf86	-1.203	-1.028	-0.471	-0.51	0.439	-0.217	-1.32	-1.251	-1.308	-1.104	-0.122	-1.318	-0.757	-1.313	-1.497	1.51	-1.452	-0.822	0.198	1.769	-0.584	-0.482	-0.925	-0.867	-1.014	-0.2	-0.896	-0.199	0.713	-0.698	-0.871	0.827	-0.557	-0.332	0.456	-0.447	-0.623	-0.618	0.55	-0.808	0.161	0.278	-0.913	0.064	0.023	-1.055	-1.201	0.311	-1.121
RPL34	-0.796	-0.614	-1.328	-0.991	-0.874	-0.366	0.173	-1.357	1.412	0.488	0.833	2.44	0.364	-1.043	-1.226	0.303	-0.016	-0.249	-1.387	-1.005	-1.384	-0.58	-1.136	0.928	2.687	-1.215	-0.708	-1.182	-1.284	1.901	-0.191	-0.605	-0.591	-1.031	-0.832	-1.024	-0.408	-0.444	-0.704	-0.965	0.577	-0.206	-1.512	-0.682	0.072	-0.725	0.144	-1.143	-1.46
NLRC3	-0.471	1.281	-0.377	-0.783	-0.701	-0.512	-0.563	0.602	-0.402	-0.692	-0.344	-0.338	-0.165	-0.776	-0.669	0.838	0.619	-0.219	0.053	0.97	-0.583	-0.617	-0.379	-0.509	-0.237	-0.753	-1.133	-0.236	-0.632	-0.584	-0.422	-0.437	0.34	-0.631	-0.42	-0.501	-0.36	-0.199	-0.068	-0.652	0.231	0.905	-0.817	-0.258	0.173	-0.319	-0.693	-0.218	-0.276
TMEM232	-0.462	-0.575	-0.576	-0.555	-0.405	-0.537	0.661	-0.472	-0.293	-0.531	-0.582	-0.484	-0.522	-0.569	-0.535	-0.538	-0.582	-0.572	-0.439	-0.468	-0.583	-0.465	0.218	0.045	-0.353	-0.589	-0.589	4.119	-0.439	-0.556	-0.529	-0.478	-0.544	-0.525	0.381	-0.454	-0.589	-0.576	-0.538	-0.16	3.424	-0.589	-0.502	-0.545	0.39	-0.542	-0.434	-0.56	-0.345
SRP14	-1.691	-1.051	-1.358	-0.867	-0.839	1.382	0.479	-1.529	0.384	-0.232	-1.25	0.732	-1.509	-1.681	-0.171	1.506	0.333	0.007	-1.206	-0.557	-0.914	-0.173	-0.665	1.752	-0.685	-1.335	-0.363	-0.385	-2.1	-0.291	-1.34	0.321	-0.254	-0.894	-1.346	-1.243	-0.939	-1.25	-0.586	-0.787	0.371	-0.548	0.443	-1.537	-0.103	-1.12	-0.601	-1.536	-0.932
NPDC1	-0.84	1.095	-0.838	-0.191	-0.957	-0.407	-0.651	-1.191	-0.266	0.01	-1.122	-1.16	-1.331	0.335	0.67	7.512	-0.952	0.279	0.184	-0.287	-1.318	-1.063	0	-0.729	-0.46	-1.21	-1.325	-0.306	-0.974	1.141	-0.525	-0.256	-0.802	-1.091	0.533	-0.687	0.663	-1.208	0.027	-1.243	0.42	0.705	-1.192	-1.426	3.811	-1.151	0.222	-1.155	-1.283
ATP6V1D	1.145	-1.695	-0.531	-0.624	0.962	-0.924	0.306	-0.763	-0.076	-0.996	1.204	1.735	-1.68	-2.105	-1.49	-1.134	-0.687	-0.751	-1.25	-1.455	-0.355	-0.591	1.066	-0.141	-0.709	-1.419	-0.355	1.802	-1.62	-0.069	-0.368	1.222	0.002	0.517	0.817	1.032	-1.804	-1.077	-1.588	1.101	0.136	-0.542	-1.272	-1.864	-0.582	-0.062	-0.533	0.401	-0.251
TTC8	0.853	-0.516	-1.256	-0.835	-0.826	0.242	-0.232	-0.326	-0.482	-0.249	-0.529	-0.299	-0.783	-0.545	-0.499	1.103	-0.526	0.85	-0.254	-0.262	-0.463	-0.518	1.105	0.01	-0.287	-1.549	-1.122	1.956	-0.693	-0.886	-0.382	-0.423	-1.561	-0.485	1.322	-0.929	0.581	0.409	0.256	-0.484	2.423	-1.107	-0.557	0.125	-0.248	-0.725	0.627	-0.579	-0.882
TOB2	-0.708	1.25	-1.463	0.024	2.033	0.111	-0.945	0.353	1.936	1.377	-1.178	0.358	-0.227	2.79	0.211	-1.257	-1.671	1.26	1.757	1.009	0.904	-0.519	2.122	-1.347	-1.101	-2.019	-0.894	0.305	-1.469	0.149	-0.75	-1.198	0.009	-0.291	3.515	0.583	1.642	-0.94	1.058	2.591	-0.649	-1.878	0.544	-1.182	-1.022	-0.857	0.882	-1.782	-1.57
WDR49	-0.619	-0.609	-0.594	-0.618	-0.348	-0.636	0.242	-0.392	0.02	-0.636	-0.591	-0.503	-0.636	-0.619	-0.565	-0.614	-0.628	1.205	-0.03	-0.024	-0.562	-0.472	1.309	-0.003	-0.555	-0.587	-0.636	4.691	-0.629	-0.622	-0.347	-0.605	-0.405	-0.59	1.487	-0.153	-0.232	-0.594	0.336	0.78	2.77	-0.623	-0.583	-0.569	-0.158	-0.414	-0.401	-0.613	-0.036
DGKE	-0.433	0.724	0.317	-1.243	-0.293	0.489	0.326	-0.058	-0.281	-1.367	-0.945	0.059	-0.341	-0.785	0.599	1.759	-0.633	0.879	1.853	-0.85	-0.934	-0.737	-0.415	-0.823	-0.02	0.268	-1.129	1.248	1.113	-0.824	-0.759	-1.341	-0.282	-1.321	0.294	-0.347	-0.32	-0.759	-0.069	-0.928	0.678	-0.347	-0.987	-0.671	0.62	-0.001	1.257	-1.131	-0.45
FCHO2	-0.493	-0.086	-0.259	-0.472	0.361	-0.511	1.631	1.308	-0.481	-0.623	-1.387	-0.538	0.546	-1.416	-1.338	-0.163	-1.133	-1.418	-0.98	-1.406	-0.271	0.35	0.263	-0.286	0.073	-1.37	-0.296	0.429	-0.223	-1.29	-1.31	-1.429	-0.408	-0.997	0.502	-0.145	-1.481	-0.171	-1.517	-0.413	1.473	-0.431	-1.279	0.026	-0.225	-0.187	0.992	-0.018	-0.563
PIK3R3	-0.327	1.175	0.021	-1.318	1.122	0.382	1.026	3.479	0.873	-1.163	-1.553	0.653	-1.095	-0.134	0.856	0.136	-0.67	0.244	-0.345	-0.016	-1.324	-0.545	2.225	-0.846	-1.348	-0.992	0.285	-0.865	-1.72	-0.073	0.637	-0.758	1.907	-0.812	0.504	1.318	-0.231	1.825	-1.238	0.014	-0.665	0.082	0.457	-0.765	1.243	-1.029	-1.339	-1.231	-0.497
SLC30A5	0.232	0.024	-0.783	-1.16	-0.193	-1.571	1.978	1.014	0.684	-1.134	-1.206	0.146	0.66	-0.003	0.455	-1.075	-0.466	-0.29	-0.516	0.616	0.463	0.495	-0.059	-0.502	-0.512	-0.676	0.149	0.522	0.238	-1.675	-1.811	-0.976	-0.266	-0.569	0.272	1.481	0.126	-0.108	-0.643	-0.474	0.635	-1.339	-0.441	0.438	-0.978	-1.065	0.76	-0.706	-0.689
TMEM132E	-0.371	-0.37	-0.325	-0.371	-0.306	-0.355	-0.365	-0.343	-0.371	-0.363	-0.339	-0.36	-0.352	3.15	-0.31	-0.373	-0.353	-0.344	0.555	-0.294	-0.375	-0.339	-0.355	-0.353	-0.334	-0.366	-0.375	-0.364	-0.349	1.146	-0.246	-0.303	-0.383	-0.357	-0.37	-0.346	-0.37	-0.199	0.179	-0.34	-0.361	-0.274	-0.215	-0.36	-0.34	-0.322	-0.269	-0.363	-0.329
RAD23B	1.568	2.019	0.515	-0.98	1.819	-0.163	0.988	0.543	-0.388	-0.382	1.198	4.311	0.48	-0.96	-0.527	-2.005	-0.833	-1.253	-0.912	-0.481	-0.904	-1.787	0.238	0.699	-0.988	-1.22	3.366	-0.857	-0.098	-0.374	-2.158	-1.151	0.255	-0.876	0.318	1.521	-0.611	-1.226	-1.019	-1.079	0.143	-1.521	0.237	1.036	-0.747	0.982	1.372	-1.288	-0.119
FAM241A	-0.82	0.802	-0.626	-1.048	-0.923	0.317	-0.516	-0.366	-0.816	-0.844	-0.616	-0.81	-0.7	-0.801	-1.027	-0.824	-0.795	-1.066	-1.05	-0.901	-0.989	-0.841	-0.591	-0.745	-0.543	-0.738	-0.952	-0.907	-0.806	0.574	0.084	-0.601	-0.508	-0.953	2.14	-0.35	-0.89	1.496	-0.909	-0.917	-0.624	0.059	-0.852	-0.72	-0.676	-0.592	2.072	-0.488	-0.898
RPS25	-0.754	-0.484	-1.548	0.852	-0.945	0.225	-0.006	-1.443	1.714	-0.335	0.401	0.71	-0.57	-1.985	-2.039	-0.475	-0.081	-1.881	-2.153	-1.973	-1.185	0.15	-0.888	0.533	1.868	-0.12	-0.472	-1.313	-1.188	2.319	2.826	-0.83	-0.347	-0.652	-0.422	-1.031	-1.7	0.122	-1.929	-0.875	1.077	-0.133	-1.7	-0.643	0.587	-0.482	0.386	1.249	-0.481
ADGRG5	-0.983	-0.497	-0.654	-0.602	-1.146	-0.422	-0.014	5.755	-1.133	-1.085	-0.308	-0.522	0.377	-0.777	0.601	0.619	-1.16	0.791	2.296	2.778	2.322	-0.464	-0.722	-0.703	-1.049	0.728	0.95	-0.568	-0.857	-0.841	-0.892	-1.028	-0.768	-1.008	-1.074	-0.459	0.455	-0.966	-0.703	-0.571	-0.772	1.77	-1.092	-0.19	0.199	-0.942	-0.395	-0.749	-0.677
ARHGEF16	-0.421	2.108	-0.48	0.028	-0.803	-0.407	-0.755	1.867	-0.064	-1.076	-0.523	-1.205	-1.184	1.429	3.177	0.892	0.033	-0.182	1.436	-0.099	0.213	-1.217	-0.282	-0.338	0.006	-0.629	-1.714	-0.706	1.204	-0.775	0.058	-0.677	-0.791	-0.183	-0.332	-0.195	0.552	0.245	-0.019	-0.55	-0.523	-1.28	-0.598	-1.46	0.174	-1.219	-0.682	-1.062	-1.128
CCDC82	1.75	-0.332	-0.434	0.823	-0.24	-0.481	1.69	0.295	-0.233	-1.01	-0.541	-0.386	-1.134	-1.653	-1.721	0.168	-1.481	-1.819	-1.555	-1.537	-0.083	-0.232	-0.292	1.027	0.353	-0.705	-0.482	1.355	0.432	-0.619	-0.851	0.572	-0.638	0.028	-0.021	0.015	-1.881	-0.178	-1.824	1.158	0.515	-0.983	-1.037	1.018	-0.088	2.04	0.362	0.978	-0.412
ARPC5L	1.357	-0.063	-0.168	-0.867	-1.303	0.588	0.052	-0.528	-1.279	0.941	0.959	0.593	-0.625	-0.773	-1.116	-0.056	0.199	-0.29	-0.665	-0.933	-0.718	-1.916	-1.187	1.227	-0.767	0.107	0.33	-0.49	-0.387	1.854	-0.816	0.365	0.459	-0.929	-0.652	-0.123	-0.956	0.411	-0.54	-1.02	-1.084	0.13	-1.118	-0.126	-0.383	-0.115	-0.973	-1.62	-0.504
ZMYND10	-0.628	-0.627	-0.575	-0.623	-0.448	-0.627	-0.044	-0.477	-0.449	-0.626	-0.593	-0.572	-0.637	-0.512	-0.367	-0.635	-0.563	4.078	1.827	1.262	-0.603	-0.635	1.412	0.52	-0.606	-0.543	-0.648	4.72	-0.628	-0.611	-0.418	-0.633	-0.553	-0.565	0.879	-0.418	0.6	-0.545	2.259	-0.219	2.187	-0.628	-0.607	-0.63	0.87	-0.616	-0.564	-0.64	-0.299
LAT	-0.599	0.401	0.922	-0.37	-0.814	-0.486	-0.727	-0.296	-0.771	-0.408	-0.131	-0.614	-0.375	-0.649	-0.403	1.54	-0.639	-0.064	-0.141	0.555	-0.809	-0.615	-0.737	-0.341	0.297	-0.733	-0.881	-0.832	2.883	-0.266	0.449	-0.407	-0.287	0.354	-0.946	-0.674	-0.708	-0.577	-0.482	-0.489	-0.47	0.578	-0.89	0.412	0.417	-0.306	-0.56	-0.309	-0.551
C19orf70	-1.662	-0.552	-0.968	-1.608	-1.157	0.319	-1.561	-1.24	-0.758	-1.36	-0.271	-1.205	-0.912	-0.658	-0.702	1.017	-0.321	-0.271	-0.941	-0.68	-1.602	-0.797	-0.83	-0.597	-0.629	-1.154	-0.913	0.097	-1.863	2.199	1.724	-0.072	-0.628	-1.646	-0.287	-1.551	-0.373	-0.861	-0.586	-1.442	0.033	0.949	-1.358	-1.135	1.784	-0.868	-1.163	-0.619	-0.587
CPT1B	-0.676	0.453	-0.691	-0.694	-0.651	-0.229	-0.407	-0.761	-0.104	-0.045	-0.383	-0.782	-0.981	0.115	-0.039	4.12	-0.699	0.624	-0.307	0.431	-0.773	-0.053	-0.475	-0.28	0.761	-0.673	-1	-0.493	-0.827	0.253	0.991	0.217	-0.919	-0.612	-0.703	-0.311	0.059	-0.946	0.206	-0.216	-0.117	-0.327	-0.67	-0.536	1.143	0.084	-0.678	-0.823	-0.672
COX16	-0.628	-1.007	0.244	-0.804	0.329	1.811	-0.045	-0.996	1.426	-0.525	1.709	1.182	-0.688	-2.121	-1.934	-0.074	-0.359	-1.679	-2.161	-2.262	-0.807	-0.328	0.391	0.72	-0.13	-1.119	-0.761	-0.355	-1.271	1.513	0.485	-0.493	-1.019	-1.016	-1.525	-1.312	-2.187	-1.564	-2.158	-0.016	0.68	-0.453	-1.471	-1.11	1.219	-0.419	0.903	-0.498	-0.955
CYB5R4	-0.762	0.475	0.602	-1.103	0.216	-0.467	3.099	1.441	-0.31	-1.258	0.125	-0.171	1.119	-1.511	-1.372	-0.974	-0.813	-1.344	-0.644	-1.324	-0.086	-1.08	0.549	-0.364	0.212	-0.515	-0.366	0.484	-0.559	-1.687	-1.378	-0.984	0.761	-0.929	0.164	0.424	-1.323	-0.739	-1.483	0.365	-0.228	-0.615	-0.834	0.079	-0.256	-0.381	0.404	-0.52	-0.891
HGD	-1.079	0.874	-0.81	-1.019	-0.976	-0.395	-0.045	-0.182	-0.776	-0.909	-1.125	-0.962	-1.099	-0.62	1.56	1.602	-0.57	1.352	0.692	0.242	-0.515	-1.007	-0.381	-1.03	-0.763	-1.12	-1.131	0.854	-0.507	-0.764	0.25	-0.938	1.985	-1.016	-0.979	0.014	0.058	-0.764	0.797	0.214	1.279	-0.07	-0.573	-1.121	-0.351	-0.978	-0.191	-1.09	0.442
HPR	-0.476	-0.434	-0.208	-0.472	-0.349	-0.486	-0.446	-0.502	-0.498	-0.501	-0.5	-0.499	-0.491	0.355	-0.504	-0.501	-0.466	-0.41	-0.437	-0.455	-0.497	-0.495	-0.486	-0.074	-0.502	-0.503	-0.504	-0.462	-0.498	10.652	0.279	-0.464	-0.483	-0.499	-0.331	0.163	-0.484	-0.475	-0.472	-0.502	-0.492	1.713	-0.503	-0.294	-0.408	-0.503	-0.283	-0.489	-0.435
ZNF83	-0.175	-0.21	-0.732	-0.399	-0.116	-0.07	-0.225	-0.462	-0.658	-0.436	-0.963	-0.37	-0.605	-0.709	0.247	2.681	-0.843	-0.162	-0.848	-0.853	-0.77	2.07	-0.412	-0.206	1.757	-0.244	-0.833	-0.089	-0.632	-0.129	-0.24	-0.452	-0.759	-0.607	-0.398	-0.521	-0.689	-0.408	-0.702	0.6	-0.119	-0.369	-1.025	-0.679	-0.125	1.023	-0.528	-0.753	-0.372
ZNF480	0.132	-0.045	-0.987	-0.354	-0.703	1.298	0.547	0.394	-0.086	-0.667	-1.018	2.593	0.166	-1.642	-0.28	1.219	1.085	-0.396	-2.052	-1.822	-0.501	0.808	0.682	-1.201	2.44	0.112	-0.09	-0.194	-0.516	0.712	0.756	-0.427	-0.178	1.24	0.031	0.195	-1.658	-0.015	-1.589	1.178	-0.056	-1.002	-0.964	0.122	4.083	0.941	-0.717	-0.802	-0.273
ZNF175	1.188	0.952	-1.141	0.103	-0.094	-0.094	0.644	0.165	0.513	0.419	0.165	-0.236	0.522	-0.698	-0.328	-1.096	-1.99	-1.66	-1.909	-1.053	-0.303	1.338	-2.151	-0.418	1.239	-1.876	0.406	-0.713	0.387	0.521	-0.796	-0.556	-1.478	1.971	-0.04	0.967	-1.26	-1.922	-0.829	2.271	0.144	-0.604	-1.654	1.906	-1.752	1.41	-0.168	-0.014	0.532
MRPL40	-1.797	-0.697	-0.906	-1.438	-1.083	0.519	-0.692	-0.79	0.473	-1.112	-0.008	-0.719	-0.436	-1.517	-0.452	0.807	-0.777	0.435	-1.279	-0.967	-0.887	-0.4	-0.956	0.925	1.952	-0.729	-1.108	-0.473	-0.963	2.119	1.14	-0.473	-0.77	-1.509	-1.014	-1.492	-1.378	-0.979	-0.854	0.273	0.195	0.177	-1.32	-0.923	3.435	-1.351	-1.405	0.134	-1.082
EBI3	-0.391	-0.464	-0.279	-0.488	0.132	-0.587	-0.412	-0.189	-0.515	-0.581	-0.246	-0.535	0.415	-0.339	-0.414	-0.161	-0.25	-0.124	1.215	0.058	-0.456	0.189	-0.579	-0.424	-0.162	-0.119	-0.498	-0.465	-0.393	-0.501	-0.119	-0.359	-0.406	-0.281	-0.559	-0.55	-0.414	-0.345	-0.113	-0.597	-0.53	0.689	-0.447	0.052	-0.204	-0.16	-0.486	0.428	-0.487
LRRC57	-0.621	1.117	0.594	-0.141	0.049	-0.763	1.392	1.718	-1.09	-0.671	-1.48	-0.597	-0.906	-1.017	-1.271	-1.117	-1.305	-1.125	-1.239	-1.409	0.765	2.511	0.366	-0.336	-1.292	-0.831	1.648	0.449	-1.608	-1.727	-1.72	-0.935	-0.257	-0.432	2.001	1.617	-1.168	2.071	-1.487	-0.224	0.082	-1.584	-0.147	-0.91	-1.052	-0.427	1.47	-1.535	-1.761
CDK5R1	-0.833	0.426	-0.655	-0.848	-0.555	-0.449	-0.634	-0.622	-0.813	-0.739	-0.857	2.4	0.028	0.791	-0.599	-0.702	-0.899	-0.64	-0.5	-0.291	-0.408	-0.76	0.635	-0.765	-0.845	-0.863	0.291	-0.024	1.179	-0.607	-0.891	0.985	-0.942	-0.27	0.045	-0.192	0.214	-0.271	-0.421	-0.062	-0.349	-0.893	-0.866	-0.73	-0.621	-0.475	-0.46	0.848	-0.266
CDK11B	-0.142	-0.176	-0.765	-0.37	-1.466	2.678	-1.743	-1.032	-1.043	-1.609	-0.294	-0.894	-0.557	-0.07	0.761	2.23	0.001	-0.145	0.513	0.326	-1.137	-1.735	-1.487	0.064	1.032	0.421	-1.305	-0.529	-1.319	1.275	3.351	0.422	1.22	-1.049	-0.912	-1.135	-0.136	1.131	0.871	-0.816	-0.728	-0.288	-0.324	-1.737	1.775	0.206	-0.925	-0.194	0.425
DBNDD1	-0.305	0.252	-0.635	1.008	0.105	-0.956	-0.558	-0.617	0.098	-0.521	0.569	0.405	-0.781	-0.984	-0.49	0.481	-0.851	-0.207	-1.013	-0.973	-0.355	0.051	0.613	-0.525	-0.838	0.457	-0.713	-0.424	-0.183	-0.425	-0.683	-0.467	-0.495	0.644	-0.739	0.069	-0.056	-0.487	-0.516	-0.688	-0.37	-0.372	-0.693	-0.952	1.945	-0.547	-0.468	-0.195	0.512
IL20RA	-0.919	-0.64	0.205	-0.884	-0.784	1.144	0.264	-0.718	-0.927	-0.594	-0.89	-0.339	-0.826	0.097	0.759	0.207	-0.729	-0.365	-0.424	-0.599	-0.619	-0.87	-0.004	-0.811	-0.866	-0.672	-0.902	1.155	-0.903	0.121	-0.313	0.224	-0.786	-0.832	0.003	-0.912	-0.323	-0.087	0.042	-0.797	1.102	0.89	-0.912	-0.857	-0.529	-0.907	-0.355	-0.865	-0.72
FAM47E	-0.543	-0.796	-0.556	-0.636	-0.618	-0.509	0.065	-0.717	-0.05	-0.775	-0.276	-0.678	-0.645	-0.67	-0.667	0.162	-0.756	0.539	-0.311	-0.037	-0.852	-0.616	1.741	0.048	-0.283	-0.541	-0.524	5.788	-0.73	-0.75	-0.57	-0.311	-0.568	-0.777	0.81	-0.53	-0.462	-0.149	0.267	-0.501	2.17	-0.814	-0.638	-0.648	-0.112	-0.508	-0.355	-0.749	-0.129
FAM120A	-0.609	2.101	-0.671	-1.733	-0.299	0.217	2.016	3.164	-1.164	-1.185	-1.461	0.947	-0.464	1.427	2.214	-0.917	-1.205	1.938	3.15	2.426	-0.946	-2.128	-0.24	-1.305	-0.874	-2.184	-0.294	1.36	-0.612	-0.679	-2.324	-1.602	-0.897	-2.016	-0.452	2.079	2.822	-1.775	1.489	-2.475	1.209	-1.515	-1.367	-0.77	-1.546	-1.208	-0.175	-1.754	-0.742
KIAA1143	-0.947	0.096	0.08	0.278	0.124	2.445	0.338	1.067	-1.225	-0.448	-0.361	0.512	-0.522	-1.687	-1.715	-0.978	-1.249	-2.036	-2.235	-2.346	0.11	1.752	1.937	0.766	0.506	-0.032	0.582	0.163	0.034	0.158	-1.666	-1.218	-0.284	0.364	-0.949	-0.361	-1.818	-1.132	-1.682	-0.664	0.209	-1.069	-1.362	-0.485	0.135	-0.328	0.792	-0.456	-1.105
BDH2	0.718	-0.709	-1.483	-1.364	-0.845	-0.532	1.375	-0.458	-0.632	-0.262	-1.184	0.038	-0.537	-1.628	-0.94	1.079	-1.152	-0.631	-1.024	-1.002	-0.517	1.22	-0.87	2.055	1.371	-1.33	-0.341	0.289	0.717	-0.594	0.928	0.664	0.953	-0.233	-1.143	-0.742	-0.67	-0.11	-0.359	0.95	0.029	-0.878	-0.517	-0.409	-1.488	-0.611	-0.619	0.067	-0.63
VPS39	-1.024	0.193	-0.739	-1.139	0.05	-1.544	-1.439	-0.745	-1.049	1.495	-1.377	-1.145	-1.611	1.348	1.665	2.04	-1.329	2.446	0.761	1.605	-0.369	-0.227	0.093	-0.012	-0.897	-1.435	0.099	0.117	-1.795	-1.422	-1.434	0.548	-0.677	-0.215	-0.048	0.638	1.251	-0.202	1.711	-0.522	0.427	-0.185	0.455	-0.826	1.227	-0.925	-1.081	-1.497	-1.541
NT5E	-0.628	-0.411	-0.727	-0.721	-0.639	0.637	0.152	-0.423	-0.766	-0.473	-0.737	-0.694	-0.745	0.366	-0.467	-0.405	-0.773	-0.024	0.074	-0.505	-0.738	-0.656	-0.457	-0.736	-0.283	-0.729	-0.663	0.022	-0.654	-0.499	-0.571	-0.269	-0.736	-0.457	-0.673	-0.68	0.294	-0.745	-0.572	-0.362	0.021	-0.367	-0.718	-0.692	-0.655	-0.695	2.146	-0.521	-0.532
PLEKHM1	-0.719	1.074	0.97	-1.629	-0.509	-1.117	-1.122	0.32	-1.208	-1.459	-0.607	-1.903	-0.499	0.736	2.157	1.84	-1.425	2.004	1.8	1.408	-0.591	-1.306	1.106	-0.998	-0.359	-0.354	-1.168	1.059	-0.749	-1.044	-0.293	1.107	0.529	-0.96	2.102	2.207	1.052	0.098	1.402	0.013	0.657	-0.247	1.755	-0.182	0.587	0.39	-0.722	-0.469	-0.525
IQUB	-0.567	-0.603	-0.527	-0.567	-0.278	-0.65	1.001	-0.403	-0.446	-0.642	-0.644	-0.59	-0.653	-0.63	-0.59	-0.587	-0.668	0.023	-0.054	-0.187	-0.652	-0.628	1.192	-0.383	-0.41	-0.611	-0.645	4.219	-0.598	-0.6	-0.423	-0.639	-0.541	-0.615	1.239	-0.28	-0.37	-0.602	0.023	-0.112	3.722	-0.607	-0.552	-0.647	0.111	-0.583	-0.582	-0.588	-0.052
FPGS	0.845	2.15	-0.847	0.225	-1.254	-0.143	-0.942	-0.633	-1.546	0.749	-0.325	1.305	0.22	0.527	0.484	1.32	0.248	1.313	1.138	3.008	-1.926	-2.04	1.028	2.92	-1.152	1.538	-0.574	0.187	-0.737	-1.416	-0.614	-0.206	-1.016	0.049	-0.431	-0.445	2.625	-1.332	1.995	-1.994	-0.715	0.012	-1.535	-0.004	0.585	-0.165	-1.352	-0.583	-1.252
EID1	-0.974	-0.106	-1.084	-0.768	0.866	-0.149	1.596	-0.612	0.021	-0.995	-0.884	1.403	-0.974	-1.527	-1.532	-1.055	-1.88	-1.537	-1.806	-1.021	-1.012	1.146	-0.827	1.024	-0.264	-1.86	1.425	0.334	0.055	-0.255	-0.987	-0.05	-1.008	-0.129	0.064	-1.137	-1.045	-1.71	-0.691	0.869	-0.213	-0.441	0.403	-0.423	-0.504	-0.018	-0.212	-0.293	-1.887
ZBTB8OS	-1.036	-1.124	-1.166	-0.472	-1.322	2.961	0.255	-0.813	-0.135	-0.591	-0.751	0.774	-0.975	-1.111	-0.846	-0.418	0.159	-0.84	-1.532	-1.076	-0.493	-1.573	-1.543	-0.119	1.483	0.634	-1.201	-1.13	-1.348	3.186	2.128	-0.048	-0.01	-1.377	-0.752	-1.17	-1.568	0.878	-1.359	-0.47	-0.854	0.398	-0.817	-0.792	1.332	-0.255	-1.152	-0.864	1.33
TTC28	-0.072	-0.058	-0.634	-0.741	0.028	-0.871	0.769	-0.511	-0.332	0.033	-1.22	0.026	-0.792	-0.282	4.316	0.498	-1.276	-0.612	1.608	0.796	-1.005	0.996	1.904	0.702	0.387	0.493	-0.068	0	-1.156	-0.893	-0.335	-0.47	-0.197	-0.025	-0.537	0.659	0.832	-0.928	0.589	1.302	0.249	-0.545	2.127	-1.212	2.454	-0.159	-0.56	1.703	0.127
MT2A	-0.358	-0.039	-0.611	-0.443	-0.082	-0.484	-0.629	-0.456	-0.295	-0.469	1.399	-0.073	-0.254	0.265	-0.546	-0.581	-0.306	-0.032	-0.51	-0.351	-0.219	-0.65	-0.531	-0.237	-0.465	-0.232	0.524	-0.613	-0.651	2.108	-0.316	0.677	-0.314	-0.587	-0.161	0.898	-0.414	0.038	-0.408	-0.265	-0.606	0.51	-0.458	-0.498	1.024	-0.497	-0.489	0.683	0.119
XRCC6	-1.824	0.404	-2.111	-0.778	-0.216	0.157	-0.04	1.582	1.399	-0.138	4.24	2.906	-0.078	-1.365	-0.368	-0.694	-0.325	0.22	-1.062	-0.471	1.405	-0.575	-0.93	-1.613	-0.835	-1.105	1.807	-1.109	-1.767	-0.461	1.592	-0.718	3.451	1.644	-1.337	-0.03	-0.864	-1.345	-1.108	0.874	-0.666	-0.781	0.33	-0.436	-0.255	-1.368	-0.683	-1.328	-0.608
STPG1	-0.61	-0.784	-0.613	-0.796	-0.759	-0.339	0.141	-0.318	-0.699	-1.144	-1.126	-1.214	-1.029	-0.571	-0.554	-0.285	-0.877	2.433	0.435	-0.21	-0.419	-1.086	1.334	1.29	-0.723	-0.705	-0.836	5.631	-0.537	-0.403	-0.508	-0.878	-0.218	-0.997	1.702	-0.326	-0.089	0.344	1.581	-0.008	2.006	-1.184	-0.438	-1.093	0.843	-0.937	-0.809	-0.958	0.045
BAG1	-0.147	-0.987	-1.017	-1.117	-0.379	-0.255	0.683	-0.635	-0.684	0.452	0.8	2.128	-0.556	-0.913	-0.556	-0.006	-0.579	-1.609	-0.948	-0.978	-1.6	-0.961	-0.715	-0.747	0.157	4.221	0.102	-0.472	-1.357	-0.383	-0.605	-0.951	-1.448	-0.582	-0.85	-0.695	-1.089	-1.321	-0.923	-1.562	-0.162	-0.431	-1.943	-0.648	0.671	-1.089	0.702	-1.062	-1.889
UBXN10	-0.406	-0.488	-0.255	-0.727	-0.632	-0.63	0.33	-0.666	-0.383	-0.972	-0.531	-0.742	-0.814	-0.106	0.638	0.048	-0.877	2.162	1.367	0.874	-0.582	-0.81	0.143	-0.196	-0.685	-0.84	-0.951	5.501	-0.669	-0.632	-0.552	-0.968	0.004	-0.657	1.861	-0.306	0.653	-0.418	1.626	-0.406	3.701	-0.86	-0.182	-0.897	0.283	-0.907	-0.254	-0.919	-0.54
AKAP13	-0.213	-0.075	-0.978	-0.621	0.796	0.324	-0.858	1.353	-1.276	-0.88	-1.457	0.762	-0.731	0.761	1.827	-0.207	-0.358	-0.049	1.395	0.887	1.192	-0.91	-0.728	-0.523	-1.506	-1.782	-0.377	-0.485	1.836	-0.478	-0.571	0.239	-0.467	0.799	-0.893	-0.229	0.441	-0.71	1.524	-0.139	0.525	3.219	0.506	-1.118	-1.3	-0.599	0.116	0.096	-0.459
SPACA4	-0.598	-0.177	0.91	-0.654	-0.713	-0.762	0.063	-0.824	-0.769	-0.579	-0.533	-0.78	-0.824	0.443	0.941	2.627	-0.041	0.094	0.201	0.476	-0.738	-0.244	-0.511	-0.6	-0.501	-0.72	-0.824	0.718	-0.73	-0.732	0.013	0.384	-0.661	-0.677	-0.766	-0.526	-0.649	-0.501	1.628	-0.158	0.335	0.421	-0.712	-0.665	1.392	0.138	0.3	-0.824	-0.665
OCIAD2	-0.513	-0.833	-1.034	-1.255	-0.751	-0.754	-0.27	-1.024	-0.503	-0.029	-0.775	-0.606	-0.578	-0.912	-0.602	-0.501	0.392	-0.643	-0.749	-0.43	-0.92	-0.84	-1.037	-0.472	-0.378	-0.184	-0.514	-0.511	-0.106	0.024	-0.009	0.35	-0.431	-0.791	-1.163	-0.997	-0.282	-0.631	-0.976	-0.744	-0.71	-0.5	-0.802	-0.714	0.731	-0.551	-0.138	-0.628	0.628
INTS10	-0.906	1.184	-2.438	-1.743	-0.731	0.341	0.086	0.256	3.641	5.574	-1.25	3.757	-1.119	-0.353	-1.729	0.675	0.45	0.004	-0.823	-1.008	-2.141	-2.236	2.795	0.228	-1.561	-1.386	-0.118	1.839	-2.559	1.904	-1.501	1.61	-1.026	-1.961	1.259	-1.49	-0.698	1.883	-1.012	-0.658	4.947	-0.758	-2.604	-0.489	0.473	-2.73	-0.445	-1.894	-1.515
RFWD3	0.399	0.765	-0.684	1.991	-0.618	-0.11	1.38	1.827	-1.458	-0.658	-0.514	1.334	-0.376	-0.846	-0.14	-1.524	-1.088	-0.31	0.195	0.3	1.135	-0.067	0.439	-1.038	-1.024	0.122	3.458	0.42	2.589	-0.887	-1.493	-0.916	1.189	0.031	-0.044	1.957	0.414	-0.017	-0.003	-1.361	-0.75	-1.524	-0.146	0.579	-0.702	-0.398	-0.922	1.298	-0.893
GCSH	1.131	0.078	-1.344	0.992	-0.092	0.152	1.187	-0.335	1.606	0.041	-0.237	3.606	-0.529	-1.968	-1.647	-1.343	-0.329	-1.626	-1.907	-1.73	-0.356	0.584	1.86	-0.645	0.186	-1.266	0.709	-0.873	-0.551	-0.408	0.174	-0.99	3.269	-0.999	0.608	-0.838	-1.729	-0.747	-1.741	-0.137	1.915	-1.309	-1.405	-0.66	-0.593	-0.466	-0.231	0.432	-1.439
KDM6B	-0.143	0.506	-0.167	-0.341	1.159	-0.515	-1.655	0.092	-1.802	-0.65	-1.851	-0.41	-2.013	1.443	1.598	-0.425	-0.448	2.776	2.084	2.814	-0.268	-1.245	1.853	-1.679	-1.65	-1.525	0.504	0.047	-1.151	-0.63	-1.051	0.704	-0.939	-0.12	-0.016	0.665	3.985	-0.901	2.085	-0.201	-0.082	-1.572	0.508	-1.318	0.29	-0.631	0.972	2.301	0.882
SAMSN1	-0.356	-0.29	0.407	-0.74	-0.068	-0.728	0.142	0.067	-0.827	-0.939	0.76	-0.561	0.864	-0.922	-0.892	-0.272	-0.896	-0.52	0.129	-0.143	-0.349	-0.84	-0.898	-0.595	-0.57	-0.662	-0.619	-0.911	-0.754	-0.874	-0.171	-0.729	0.665	0.267	-0.764	-0.396	-0.789	-0.603	-0.863	-0.606	-0.891	1.638	-1.011	1.733	-0.074	-0.239	0.727	0.135	0.589
RPL21	-0.157	-0.414	-0.948	0.494	-0.291	0.403	0.817	-1.065	2.267	0.751	2.719	2.687	-0.01	-1.681	-1.737	-0.843	0.386	-1.693	-1.828	-1.561	-0.46	-0.034	-0.844	0.551	1.561	-0.36	0.187	-1.119	-1.102	6.074	-0.106	-1.064	-0.644	0.693	-0.163	-0.611	-1.257	-0.979	-1.697	-1.176	0.405	0.551	-1.146	0.002	-0.379	-0.533	0.892	-0.843	-1.048
TAF7	-0.751	1.427	-0.34	0.156	-0.166	-1.03	1.111	-0.931	2.058	-0.728	1.8	1.855	0.179	-1.762	0.477	-0.063	-0.881	-1.107	-1.824	-1.507	-1.29	-0.524	-1.034	1.923	1.493	-2.015	2.031	0.801	-0.531	-1.041	-0.446	-0.686	-1.139	-0.586	0.293	-0.005	-1.564	-0.988	-1.381	0.351	0.395	-0.557	-0.579	1.27	-0.209	0.127	4.05	-0.889	-2.594
NUP50	-1.063	1.043	-0.891	0.925	-0.565	-0.164	1.171	2.028	-0.003	0.305	0.364	1.02	-0.566	-1.319	-0.774	-1.161	-1.348	-1.211	-1.132	-1.077	0.878	0.505	0.597	-0.574	0.018	-0.96	0.73	0.127	-0.74	-0.785	-0.098	-0.986	-1.596	1.492	0.053	0.356	-1.319	-0.774	-1.722	-0.199	-0.117	-1.014	0.76	-0.279	-0.113	-0.017	-0.544	-1.013	-0.693
FAM81B	-0.513	-0.62	-0.601	-0.606	-0.508	-0.626	0.335	-0.487	-0.115	-0.634	-0.623	-0.504	-0.599	-0.627	-0.603	-0.608	-0.617	-0.2	-0.458	-0.484	-0.626	-0.493	0.454	2.088	0.089	-0.624	-0.631	3.204	-0.597	-0.595	-0.41	-0.622	-0.484	-0.571	1.712	-0.546	-0.359	-0.562	0.243	1.283	2.433	-0.629	-0.6	-0.602	0.079	-0.572	-0.417	-0.631	-0.527
UCK1	-0.934	1.021	-1.322	-0.936	-0.626	0.663	-0.927	-0.587	-1.328	-0.032	-1.07	-0.196	-0.739	0.292	0.748	1.393	-1.186	1.942	-0.682	0.661	-1.472	-1.304	-1.054	1.516	-0.685	-0.785	-0.938	-0.317	-0.808	0.252	-0.433	-0.146	-0.967	-1.165	-0.027	-0.307	0.015	0.626	0.961	-1.207	-0.202	0.648	-1.281	-0.704	2.923	-0.279	-1.158	-1.497	-1.673
EPS8	0.367	0.111	-0.741	-1.362	0.268	-0.608	2.099	0.864	-0.987	-0.989	-1.471	-0.502	-1.449	0.195	-0.952	-1.146	0.633	0.435	1.451	0.207	-1.307	-1.408	0.326	-1.199	-1.347	-1.238	-0.161	0.154	-0.309	-1.161	-0.337	-0.818	-1.269	-0.147	-1.009	0.663	0.403	-0.22	0.221	-0.695	0.794	0.31	-0.336	-1.536	-1.245	-0.762	2.195	-0.796	-0.11
ELAC1	-0.156	-0.242	-1.992	0.427	-1.604	1.519	0.259	0.734	0.532	0.203	-0.161	0.469	0.601	-0.675	-0.666	0.007	-1.795	0.107	-1.794	-0.758	1.326	-0.292	0.056	-0.149	-1.087	-0.323	1.784	1.417	-1.151	-0.668	0.422	-1.315	-0.849	-0.39	-0.522	-0.566	-0.758	-1.287	-1.107	0.657	0.654	-1.244	-1.228	-0.09	-0.859	-0.683	-0.911	-0.308	-0.529
KLK2	0.736	-0.291	-0.319	-0.241	-0.268	-0.303	-0.301	-0.321	-0.268	-0.067	-0.014	-0.23	-0.241	-0.319	-0.228	-0.331	-0.319	-0.315	-0.263	-0.254	-0.331	0.724	-0.296	-0.039	0.021	-0.26	-0.331	-0.299	-0.31	-0.331	-0.331	-0.27	-0.331	-0.141	8.419	-0.309	-0.278	-0.331	0.198	-0.285	-0.317	-0.18	-0.318	-0.319	-0.331	-0.254	-0.047	-0.287	-0.331
STX18	-0.971	1.933	-1.116	-0.625	-0.893	0.029	1.573	-0.482	-0.136	-1.012	-1.06	-1.041	-1.106	-0.769	3.241	2.736	-0.048	0.952	-0.309	0.468	-0.28	1.06	0.156	-0.512	-0.963	-1.146	-1.181	0.401	-0.841	-0.741	1.005	-0.772	-0.917	-1.035	0.035	-0.871	1.241	-1.032	0.719	-0.718	1.211	-0.42	-0.76	-1.13	1.435	-0.833	-0.075	-1.105	-0.954
CD79A	-0.443	-0.405	-0.217	-0.414	-0.428	-0.432	-0.435	-0.107	-0.441	-0.441	-0.232	-0.367	-0.297	-0.441	-0.446	1.055	-0.314	-0.332	0.699	0.504	-0.413	-0.432	-0.431	-0.413	-0.224	-0.268	-0.431	-0.42	-0.432	-0.438	-0.216	-0.425	-0.362	-0.446	-0.448	-0.409	-0.426	-0.404	-0.369	-0.442	-0.432	4.578	-0.451	-0.122	0.394	-0.209	-0.432	-0.296	0.002
APOC4	-0.18	-0.496	-0.193	-0.496	-0.496	-0.496	0	0.032	-0.496	-0.496	-0.17	-0.496	-0.179	-0.496	-0.496	-0.496	-0.496	-0.496	-0.496	-0.114	-0.496	-0.496	-0.496	-0.496	-0.496	0.087	-0.248	-0.496	-0.233	0.021	-0.496	-0.496	0.419	-0.496	-0.496	-0.496	-0.496	0.408	-0.496	0.077	-0.496	-0.496	-0.496	0.992	1.568	-0.496	-0.147	-0.221	-0.051
RETSAT	-1.156	0.097	0.59	-0.911	0.209	-0.364	1.243	0.635	-1.434	-1.315	-1.681	-2.198	-1.427	3.181	1.016	0	-1.01	0.878	2.958	1.158	-0.836	-0.992	0.089	-1.809	-0.819	-0.111	-0.246	-0.908	0.363	0.263	-0.195	-0.046	1.039	-1.011	0.304	0.74	1.162	-1.376	0.461	-0.878	-0.36	0.176	-0.241	-1.122	-0.92	-1.644	-0.922	-1.111	-0.668
N6AMT1	0.126	0.792	-1.493	-0.073	-0.358	0.913	0.726	-0.267	-0.528	-0.328	-1.918	0.196	-0.234	-0.487	-0.167	1.017	-1.077	-0.227	-0.256	-0.516	-1.558	1.028	0.735	-0.654	-0.249	-0.936	-0.748	0.105	0.058	-1.071	-1.353	-0.176	-1.939	-0.613	2.677	-0.672	-0.841	-1.237	-0.054	0.082	0.58	-1.433	-0.806	-0.693	-0.812	-1.183	-0.879	0.097	0.033
EXD3	-0.267	0.116	-0.899	0.071	-0.226	-0.708	-1.478	-1.239	-0.872	-0.114	-1.308	-1.174	-1.51	0.417	1.022	2.787	-1.338	1.731	0.965	0.146	-1.023	-1.063	0.012	1.479	-0.197	-1.5	-1.076	0.202	-1.681	0.43	-1.224	-0.42	-0.491	-1.3	-0.044	-0.976	1.275	-1.181	0.897	-1.328	0.41	-0.78	-0.993	-1.226	-0.594	0.16	-0.744	-1.269	-1.374
BET1L	-0.685	1.904	-0.468	-1.814	-0.358	-0.99	-0.803	-0.895	-1.391	-0.635	0.355	-0.454	-0.083	1.934	1.751	1.127	-1.712	3.064	1.167	2.767	-0.313	1.103	-0.826	-1.583	-0.415	-1.003	-1.164	-0.434	-1.14	-0.325	-1.387	0.147	-1.223	0.59	-0.537	0.463	1.453	2.028	2.257	-0.508	-0.236	1.429	-0.456	-0.477	0.759	-1.407	0.399	-0.497	-1.613
SCAI	1.158	0.524	-0.307	0.011	3.567	0.216	-0.255	0.7	0.07	1.152	-0.236	1.326	0.571	-1.747	-1.314	-1.331	-1.511	-1.764	-1.499	-2.037	-0.271	1.029	0.492	0.644	0.382	-0.709	0.682	-0.116	0.522	0.394	-1.682	-0.64	-0.438	-0.8	0.434	-0.435	-1.595	-0.562	-1.802	-0.329	0.266	-1.549	-0.783	0.102	-0.816	1.664	0.08	-0.775	0.04
NBPF9	2.347	0.8	1.51	-0.547	1.151	1.233	-0.135	0.624	-0.786	-1.072	-1.148	0.499	-0.819	0.483	2.272	2.866	-1.101	-0.889	2.909	0.725	-0.863	-0.856	1.894	-1.239	-1.245	0.004	-0.273	1.576	0.401	-1.096	-1.19	-1.074	0.262	1.343	2.304	1.832	0.662	-0.565	0.6	-0.899	0.563	-1.257	1.562	1.689	-1.356	0.704	0.027	-0.416	1.357
OGFOD1	0.477	0.728	-0.724	-1.035	-0.573	0.603	0.517	-0.04	-1.568	-2.062	-1.631	0.815	-0.271	-1.958	-0.614	0.539	-0.993	-0.753	-0.524	-1.315	-1.027	0.104	-0.998	-2.121	-1.607	-1.888	1.399	-1.014	-0.578	1.616	-2.02	1.819	-0.041	0.84	0.49	1.562	-1.358	-1.05	-1.388	1.37	-0.43	-1.646	-0.163	-1.275	-0.697	-1.317	0.878	-0.579	-1.175
TCAIM	-1.014	0.89	0.671	-0.17	-1.086	1.781	0.961	0.131	-1.321	-0.63	-1.408	0.42	-0.896	-1.766	-1.755	0.203	-0.336	-1.402	-1.732	-2.034	-0.508	-0.123	2.125	0.435	-0.829	-0.479	-0.364	-0.499	-0.872	-0.561	-1.44	-1.139	-0.671	-1.622	-0.642	-0.44	-1.453	-0.069	-1.998	-0.853	0.112	-0.1	-1.917	-1.849	-0.146	-0.376	0.937	-1.353	-0.993
TTLL1	-1.296	-0.985	-1.001	-1.1	-0.899	-0.135	-0.798	-1.302	-0.025	-0.3	-0.57	-1.153	-1.105	0.618	0.717	0.148	-1.6	5.055	0.733	1.186	-1.082	-0.231	0.065	-0.736	-0.647	-0.725	-0.159	0.669	-1.32	0.068	-0.721	-1.287	-0.157	-0.869	-0.104	-1.348	2.253	-0.853	3.317	-0.826	0.359	-0.837	-0.241	-1.007	-0.363	-0.878	-1.132	-1.079	-0.874
CDK11A	0.364	0.343	-0.212	-0.112	-1.077	1.15	-1.301	-0.731	-0.46	-0.879	-0.367	-0.37	-0.613	-0.913	-0.152	3.464	-0.148	-1.143	-0.555	-0.3	-0.954	-1.284	-0.915	0.888	0.854	0.139	-1.312	0.091	-0.799	2.421	3.47	0.597	0.534	-0.881	-0.858	-0.802	-0.795	0.945	-0.385	-0.641	-0.808	-0.017	-0.134	-1.316	3.158	0.251	-0.676	-0.631	-0.111
SH3PXD2B	-0.233	-1.479	0.024	-0.763	0.096	-0.216	-0.833	-1.149	-0.911	0.19	-0.503	0.215	-0.925	1.677	4.46	-0.48	-0.629	-1.283	0.957	-0.101	-1.005	-0.749	1.438	0.081	-1.37	-1.694	1.9	-0.029	1.436	-0.438	-0.283	4.664	-1.199	0.245	0.542	-0.219	0.538	0.855	0.058	-0.692	0.577	-0.029	0.919	-0.954	-0.449	1.022	0.116	1.244	-0.389
GATD1	-0.855	4.379	-1.061	-0.373	-0.196	-0.843	-1.049	-0.174	-0.563	0.644	0.428	-0.056	1.068	0.468	-0.37	-0.09	-1.343	1.091	-0.901	0.076	-1.179	2.1	-0.172	-1.15	-0.353	0.007	-0.886	-0.192	-0.457	0.071	-1.312	-0.137	-0.782	-0.355	-0.496	-0.55	1.353	4.094	0.868	-1.024	0.485	-0.132	-0.625	-0.086	0.661	-0.618	-1.2	-0.748	-1.798
FLG	-0.17	-0.171	-0.171	-0.162	-0.168	-0.169	-0.171	-0.169	-0.17	-0.169	-0.171	-0.171	-0.16	-0.027	-0.165	-0.165	-0.169	-0.171	-0.166	-0.171	-0.16	-0.144	-0.171	-0.156	-0.168	-0.152	-0.137	-0.168	-0.162	-0.17	-0.168	-0.145	-0.171	-0.139	-0.171	-0.165	-0.17	-0.17	-0.158	-0.146	-0.169	-0.17	-0.14	-0.162	-0.171	-0.149	-0.171	-0.168	-0.17
ANGPTL5	-0.508	-0.07	-0.508	-0.508	-0.508	-0.508	-0.177	-0.156	-0.508	-0.508	-0.508	-0.508	-0.508	-0.508	-0.508	-0.508	-0.508	1.599	-0.058	-0.508	-0.508	-0.508	-0.118	0.327	-0.508	-0.508	-0.508	2.28	-0.508	-0.508	-0.508	-0.008	-0.508	-0.508	1.684	-0.508	-0.508	-0.508	-0.508	0.256	0.452	-0.508	-0.089	-0.508	-0.508	-0.508	-0.508	-0.508	-0.508
RPL3	-1.278	-0.647	-1.716	-0.592	-0.96	-1.291	-0.502	-1.414	1.452	0.367	-0.191	2.544	-0.295	0.578	0.005	0.582	-0.808	2.163	-0.684	1.035	-1.09	-0.574	-1.061	-0.936	0.272	-1.337	-0.623	-1.279	-1.407	-0.451	-0.79	-0.763	-1.131	-0.609	-0.519	-0.924	3.882	-1.269	1.659	-1.315	1.442	-0.199	-1.2	-0.913	-0.619	-1.163	0.438	-0.66	-1.727
METAP1	-0.391	0.52	-0.882	-1.223	-0.5	2.748	1.295	0.388	0.644	1.912	0.339	0.405	-0.069	-0.224	0.115	0.666	1.414	-0.652	-1.27	-0.961	1.319	0.52	-0.786	-0.196	-0.35	-1.294	0.32	-0.337	-0.179	-0.075	0.079	-0.904	0.28	-1.38	-0.933	-0.787	0.414	1.034	-0.9	-0.581	0.048	-1.491	-0.165	-0.506	-0.505	-1.16	1.156	-1.011	0.652
TSGA10	-0.502	-0.342	-0.493	-0.252	-0.328	-0.834	0.607	-0.484	0.141	-0.458	-0.867	-0.219	-0.487	-0.853	-0.734	-0.499	-0.881	0.158	-0.648	-0.525	-0.197	0.313	0.781	0.71	-0.387	-0.408	-0.812	3.596	-0.437	-0.789	-0.155	-0.848	-0.65	-0.786	1.787	-0.611	-0.352	-0.542	-0.349	0.244	3.329	-0.861	-0.174	-0.568	0.161	0.437	-0.185	-0.565	-0.055
PTRH1	-0.955	-0.796	-0.657	-0.935	-0.867	-0.405	-0.93	-0.687	-1.099	-0.876	-0.433	-1.136	-0.924	-0.338	-0.602	0.665	-0.437	2.138	-0.295	0.051	-1.145	-1.153	0.102	2.594	-0.662	0.295	-0.955	3.314	-0.754	-0.569	-0.695	0.118	-0.831	-0.993	-0.14	-0.757	-0.162	-1.019	1.165	-0.597	1.963	-0.671	-0.92	-1.038	2.189	-1.063	-0.657	-0.913	-0.563
PROKR2	-0.177	-0.177	-0.177	0.219	-0.177	-0.177	-0.177	-0.177	0.084	0.037	-0.177	-0.177	-0.177	-0.177	-0.177	-0.177	0.01	-0.177	-0.177	-0.143	-0.177	-0.119	-0.177	-0.093	-0.177	-0.099	-0.177	-0.177	-0.059	-0.177	-0.177	-0.177	-0.177	-0.177	-0.177	-0.177	-0.177	-0.096	-0.177	-0.177	-0.177	-0.177	-0.177	-0.017	-0.177	-0.007	-0.177	-0.177	-0.177
UBE2L3	6.544	-0.207	-1.414	0.128	-1.207	1.753	-0.511	-0.322	0.572	0.356	0.834	-0.657	0.455	-2.034	-1.757	0.947	-1.752	-1.043	-2.25	-2.154	-0.209	0.317	-0.868	0.738	0.155	0.63	-0.054	0.222	-2.584	0.853	1.651	0.511	0.181	0.018	-0.772	-1.027	-2.098	-0.477	-1.746	-0.384	-0.766	-0.587	-1.58	-0.129	2.881	-1.641	-1.154	0.71	-0.95
TTC12	-0.609	-0.662	-1.433	-0.896	-1.005	-1.268	0.917	0.433	-1.043	-0.671	0.081	-0.877	-1.254	-0.104	-0.338	-0.126	-0.476	3.249	0.679	1.199	-1.182	-0.832	0.775	0.209	-0.592	-0.623	0.954	4.487	-1.135	-1.192	-1.113	-1.065	-0.419	-0.85	2.242	-0.662	-0.032	-0.267	1.527	-1.059	1.668	-1.276	-0.647	-0.41	-0.319	-0.903	-0.988	-1.039	0.348
ARHGEF3	-0.703	-0.754	-0.918	-0.372	-0.24	-0.828	-0.322	-0.712	-0.61	-0.88	-1.045	-0.449	-0.689	-0.165	-0.233	-0.684	-0.865	-0.669	0.101	-0.027	0.341	-0.377	-0.435	-0.534	-1.158	-0.647	-1.192	-0.224	-0.333	-0.361	-0.972	-0.683	-0.217	-0.949	-1.201	-0.84	-0.298	-0.98	0.209	-0.711	-0.54	-0.756	-0.801	-0.781	-0.164	0.138	4.552	-1.12	-0.629
C11orf88	-0.367	-0.418	-0.38	-0.413	-0.258	-0.409	0.255	-0.385	-0.41	-0.406	-0.41	-0.338	-0.415	-0.405	-0.346	-0.418	-0.371	-0.385	0.398	0.074	-0.41	-0.402	0.343	1.534	-0.412	-0.415	-0.41	-0.051	-0.416	-0.409	-0.308	-0.38	-0.395	-0.413	1.261	-0.416	-0.415	-0.38	-0.337	-0.31	4.997	-0.402	-0.41	-0.39	0.185	-0.381	-0.345	-0.411	0.057
LZTFL1	-0.717	-0.77	-0.538	-0.139	-0.11	-0.675	0.926	-0.191	-0.848	0.01	0.171	-0.332	-0.005	-1.511	-1.342	-1.138	-1.211	-0.928	-1.334	-1.386	0.438	-0.101	2.536	0.653	1.062	0.032	-0.95	3.403	-0.485	-1.146	-1.492	-1.145	-0.575	-0.212	0.752	-0.467	-1.24	-1.033	-1.077	0.639	2.861	-1.343	-1.224	-0.838	-0.17	-0.42	0.902	-0.872	-0.524
BSG	-0.798	-0.792	-1.489	-0.872	-1.144	0.322	-1.518	-1.459	-0.997	-0.732	-1.137	-0.793	-1.969	-0.621	-0.215	0.088	-1.076	0.319	-0.427	-1.164	-1.433	-1.436	-1.348	-1.204	-0.655	-0.134	-1.424	-1.427	1.413	2.513	0.401	1.009	-1.236	-0.802	-1.381	-1.426	-0.578	-0.629	-0.214	-0.914	0.279	0.797	-0.981	-1.973	2.419	-1.239	-0.976	-1.431	-0.956
DRG2	-2.061	1.642	-0.648	-2.18	-1.27	-0.081	-1.215	-0.46	-1.701	-1.992	-0.169	-0.161	-1.294	-0.377	-0.152	2.583	0.717	1.755	-0.226	1.355	-0.466	-1.139	-0.277	1.943	-1.347	-0.437	-1.081	-0.605	-2.102	-0.602	1.447	0.225	-0.855	-2.137	-0.873	-1.769	2.048	-0.842	1.836	1.619	0.303	0.133	3.925	-0.947	2.135	-1.397	-1.21	-1.501	-1.112
FAM83D	-0.32	0.876	-0.148	1.467	-0.553	-0.756	0.134	1.825	0.336	0.138	2.637	0.556	1.65	0.169	0.412	-1.209	1.521	-0.459	-0.656	0.055	0.358	-0.685	-0.142	0.171	-0.52	1.076	0.913	-0.752	0.587	-1.185	-0.774	-1.14	0.787	0.73	-0.788	-0.027	-0.761	1.233	-0.626	0.24	-0.994	-0.986	0.882	0.896	-0.913	0.536	-0.775	0.029	1.69
TOX2	-0.116	-0.294	-0.334	0.481	-0.63	-0.294	-0.584	-0.164	0.357	1.273	0.467	-0.543	-0.494	-0.34	-0.515	-0.419	-0.504	-0.515	-0.227	-0.154	-0.354	0.321	0.388	-0.276	-0.262	-0.471	-0.587	-0.615	5.3	-0.497	-0.378	0.022	0.54	1.877	-0.609	-0.382	-0.575	-0.263	-0.2	-0.043	-0.549	0.635	0.409	-0.416	-0.259	-0.01	-0.525	-0.397	-0.29
VGLL3	-0.273	-0.367	0.044	-0.393	-0.388	0.82	-0.255	0.4	-0.471	-0.207	-0.419	-0.287	-0.3	-0.223	-0.292	-0.436	-0.485	-0.411	-0.076	-0.431	-0.294	-0.441	-0.349	-0.275	-0.362	-0.44	-0.244	-0.359	0.025	0.08	-0.415	0.199	-0.315	0.283	-0.278	-0.337	-0.345	-0.283	0.207	-0.243	0.17	2.734	-0.211	-0.413	-0.303	0.04	0.134	1.146	-0.31
IL34	0.153	-0.378	0.16	-0.755	0.445	0.387	-0.832	-0.544	5.7	-0.8	0.222	-0.628	0.085	-0.482	-0.566	-0.406	-0.413	0.341	2.798	0.722	-0.705	-0.468	-0.71	-0.263	-0.214	-0.455	0.2	-0.283	-0.73	-0.318	-0.257	-0.535	0.253	-0.675	-0.638	-0.188	-0.39	-0.432	0.011	-0.439	-0.429	1.11	-0.792	0.032	-0.349	-0.603	0.126	0.564	-0.314
RRAD	-0.308	-0.367	-0.347	-0.22	-0.211	-0.349	-0.323	0.774	-0.351	-0.35	-0.211	-0.366	0.152	-0.367	-0.354	-0.355	-0.344	0.952	0.007	0.216	-0.319	-0.336	-0.277	-0.171	-0.09	-0.359	-0.361	0.267	-0.345	-0.35	-0.348	-0.277	-0.357	-0.335	0.201	-0.267	0.058	-0.333	3	-0.319	-0.118	-0.277	-0.35	-0.321	-0.032	-0.349	-0.118	-0.331	-0.349
AGA	0.462	0.11	-0.018	-1.197	-1.365	-0.295	2.092	-1.049	-1.395	-0.163	-0.377	-0.879	-0.698	-0.122	-0.41	-0.819	-0.614	-0.913	0.624	-0.847	-0.639	-0.933	-0.281	-0.243	-1.478	-1.374	-0.355	-0.279	0.095	-0.695	0.093	-0.666	0.453	0.124	0.718	-0.86	0.211	1.302	-0.831	-0.24	0.347	-0.312	-0.476	-0.24	1.895	-0.352	2.145	-0.449	-1.078
CLUAP1	-0.004	-1.117	-1.45	-0.566	-0.624	-0.573	0.745	-0.538	0.478	-0.917	-1.144	0.187	-0.281	-1.529	-0.76	-1.025	-1.096	-0.313	-0.874	-0.627	0.601	-0.062	0.171	-0.127	-0.828	-1.259	-0.786	1.151	-0.396	-0.448	-1.326	0.17	-1.25	-0.329	1.164	-0.457	-0.841	-1.111	-0.167	0.342	1.127	-0.79	-0.457	-1.123	0.145	-0.344	-0.485	0.042	-1.134
WDR93	-0.682	-0.596	-0.199	-0.624	-0.741	-0.6	-0.243	-0.591	0.109	-0.657	-0.589	-0.636	-0.548	-0.659	-0.547	-0.576	-0.609	2.248	-0.155	-0.073	-0.759	-0.668	1.696	0.93	-0.463	-0.73	-0.801	3.039	-0.703	-0.558	-0.432	-0.65	-0.56	-0.671	1.147	-0.678	-0.273	-0.69	0.647	-0.063	4.346	-0.574	-0.645	-0.647	0.973	-0.682	-0.581	-0.68	-0.626
CAPN3	-0.827	0.905	-0.334	-0.157	-0.744	0.158	-0.48	-0.366	-0.528	0.684	-0.776	-0.933	-0.531	-0.36	-0.403	2.051	-0.766	1.155	-0.299	0.27	-0.682	-0.411	-0.759	1.553	-0.199	-0.825	-0.97	-0.367	-0.401	-0.05	-0.148	0.03	-0.711	-0.896	-0.896	-0.452	-0.24	-0.382	0.232	-0.287	0.539	0.132	-0.853	-0.257	1.302	-0.531	-0.488	-0.582	-0.676
RBM24	-0.578	-0.609	-0.429	-0.768	-0.256	-0.181	0.034	-0.279	-0.769	-0.691	-0.748	-0.609	-0.717	-0.713	0.095	0.329	-0.631	-0.318	0.338	-0.609	-0.76	0.256	0.563	-0.335	-0.344	-0.577	-0.729	3.295	-0.387	-0.648	-0.662	-0.636	-0.53	-0.479	4.079	-0.66	0.108	-0.509	1.175	-0.742	2.901	0.148	-0.642	1.456	0.264	-0.094	-0.079	0.112	-0.74
CLDND2	-0.789	-0.776	-0.492	-0.3	0.006	0.326	-0.732	-0.843	-0.634	0.294	0.559	1.189	-0.788	-0.956	-0.46	-0.082	-0.472	-0.506	-0.768	-0.721	-0.62	-0.781	-0.814	-0.953	0.184	-0.964	0.285	-0.577	-0.979	0.48	-0.633	-0.536	-0.801	-0.69	-0.101	-0.544	-0.778	-1.114	-0.234	-0.673	-0.375	0.078	-0.791	-0.808	-0.319	-0.139	-0.397	-0.973	-0.885
ACLY	-0.779	0.555	1.388	-1.29	0.111	0.161	0.965	0.015	-1.573	-1.6	-1.017	0.704	-0.534	0.492	2.194	0.227	-1.014	1.537	1.393	1.683	0.924	-0.809	0.577	-1.43	-1.681	-1.445	1.21	2.146	-0.836	-0.049	-0.72	-0.393	0.354	-0.58	1.98	3.065	1.535	-1.53	1.012	-0.136	1.033	-1.16	1.894	-0.098	-0.506	-1.066	0.414	-0.158	0.08
SLC39A3	-1.421	-0.405	-0.855	-1.189	-1.283	-0.255	-1.287	-1.064	-1.441	-1.22	-0.505	-1.377	-0.997	1.52	1.483	2.356	0.15	1.42	0.817	1.437	-1.215	-1.303	-0.628	-1.279	-1.486	-0.83	-0.929	0.749	-1.095	-0.857	0.164	-0.557	0.764	-1.338	-0.673	-1.161	0.413	-1.303	1.577	-1.573	-0.331	0.876	-0.099	-1.079	-0.449	-0.98	-1.227	-0.565	-0.661
C10orf67	-0.514	-0.569	-0.522	-0.514	-0.517	-0.692	-0.692	-0.692	-0.459	-0.436	0.039	-0.599	0.495	-0.692	-0.692	-0.692	-0.692	1.302	-0.503	-0.477	-0.647	-0.51	0.893	0.421	-0.287	-0.364	-0.646	10.254	-0.495	-0.595	-0.692	-0.692	-0.635	-0.075	-0.569	-0.588	-0.631	-0.297	-0.371	0.112	5.77	-0.605	-0.574	-0.636	-0.402	-0.041	-0.627	-0.64	-0.692
KATNBL1	-0.9	0.343	-0.611	-0.226	-0.147	-0.117	0.98	0.334	-0.13	0.811	-1.004	0.819	-0.599	-1.807	-1.529	-0.256	-1.604	-1.734	-1.945	-1.708	0.069	1.376	0.271	0.214	1.28	-0.998	0.228	-0.135	-0.101	-0.01	-0.902	-0.097	-0.83	-0.519	0.312	-0.079	-1.773	-0.958	-1.858	0.163	-0.067	-1.347	-1.197	-0.978	1.172	-0.096	1.573	-1.02	-1.4
TRIM32	1.255	-0.257	-1.136	-1.637	0.366	-0.689	-0.214	0.362	-1.27	-0.73	-0.356	-0.424	-0.779	0.981	1.026	-0.637	-1.133	1.05	1.621	1.446	-1.784	-1.122	1.1	0.111	-0.743	-1.32	1.105	3.696	0.255	-1.233	-2.154	-0.959	-1.146	-1.263	0.74	2.653	1.735	-0.987	1.671	-0.494	2.005	-0.743	0.079	1.198	-1.623	0.422	2.442	-1.143	-1.597
ARPP19	-0.748	1.466	-0.341	-0.705	2.236	0.069	0.787	1.066	-0.92	-0.961	-1.296	1.997	-1.359	-1.678	-1.366	-1.33	-1.89	-1.776	-1.684	-1.741	1.399	0.127	0.679	0.289	-0.439	-1.39	1.175	-0.897	0.485	0.017	-1.135	0.2	-0.217	-0.017	0.487	2.105	-1.684	-0.613	-1.919	-0.289	-0.85	-0.721	0.175	0.631	-0.56	-0.444	1.22	0.283	-1.469
ANKRD54	-1.337	-0.293	-0.851	-0.951	-0.907	-0.319	-0.675	-0.424	0.077	-0.63	-0.694	-0.577	-1.125	-0.266	0.024	-0.092	-1.023	4.064	1.371	1.54	-0.879	-0.668	-0.095	-0.255	-0.718	-1.145	-1.004	2.975	-1.407	-0.147	0.025	-0.567	0.203	-0.656	0.488	-0.892	0.933	-0.532	3.621	-0.318	1.332	-0.643	-0.825	-1.332	1.743	-1.134	-1.082	-0.535	-1.198
ARHGAP18	-0.267	-0.545	-0.683	-0.844	-0.284	-0.57	1.026	0.431	-0.512	-1.192	-0.62	-1.153	-0.412	-1.174	-1.31	-1.126	-1.135	-0.895	-0.729	-1.057	-0.544	-0.4	0.879	-0.377	-0.674	-1.21	0.508	6.15	-0.839	-0.484	-0.235	0.172	-0.45	-0.451	0.87	0.358	-1.006	-0.807	-0.953	-0.234	1.843	-0.348	-1.116	-0.31	-1.241	-0.494	0.549	-0.442	-1.038
WHAMM	-0.813	0.421	-0.885	0.343	0.513	0.299	-0.195	1.378	-0.305	-0.547	-0.325	0.358	0.475	-0.922	0.269	-0.02	-0.146	0.155	0.405	0.091	-0.282	0.065	-0.529	-0.178	-0.394	-0.212	-1.109	-0.856	-0.782	0.022	-0.33	-0.907	-0.581	-0.355	-1.068	1.493	-0.449	-0.926	-0.068	-0.522	-0.786	0.557	-1.084	-0.82	0.299	-0.867	-0.124	-0.632	-1.305
ZBTB6	1.374	0.825	-0.406	-0.555	0.457	-0.284	0.584	0.925	-1.139	-0.364	1.273	2.705	0.638	-1.311	-1.179	-0.945	-1.626	-1.67	-1.617	-1.299	-0.441	-0.757	1.672	1.059	-0.173	-0.547	2.051	0.48	0.949	1.166	-1.372	-1.01	-0.267	-0.114	1.609	1.862	-1.414	-0.88	-1.641	-0.57	0.152	-1.127	-0.689	2.023	-1.256	0.102	2.188	-0.387	-0.628
LYRM7	-0.505	1.601	-0.792	0.473	0.322	1.322	0.464	2.058	1.577	-1.333	0.067	0.767	0.762	-1.732	-1.579	-0.72	-0.427	-1.668	-1.882	-1.96	-0.975	-0.392	0.247	0.235	0.281	-1.081	0.002	1.263	-0.682	0.638	-0.999	-1.5	-0.502	-1.318	2.125	-0.891	-1.403	0.043	-1.771	-0.626	1.741	-1.172	-1.457	-0.813	-0.125	-1.035	0.012	-1.061	-1.156
ARL15	0.481	-0.323	0.983	-1.05	3.473	1.339	0.672	1.059	-0.589	-1.428	-1.688	0.086	-0.488	-1.355	-1.045	-0.323	-1.163	-1.538	-1.113	-1.679	-0.252	5.483	0.688	-0.618	-1.161	-1.348	1.804	-0.243	-0.77	-1.694	-0.686	0.1	-0.144	-0.4	0.969	1.036	-1.162	1.224	-1.389	-0.26	0.992	1.473	-1.221	-0.83	-1.488	-0.465	-0.299	-0.086	-0.25
MICU2	1.65	0.183	0.653	-0.456	-0.111	-0.389	2.198	-0.061	0.991	-0.143	1.897	1.098	-0.872	-2.154	-2.019	-0.743	-0.918	-1.917	-2.104	-2.099	0.4	0.483	0.02	0.777	1.505	-0.329	0.875	0.407	-0.845	-0.928	-1.414	-1.051	-0.618	1.26	1.489	-0.002	-2.065	-1.407	-2.21	-1.048	0.171	-1.258	-1.068	-0.133	-0.617	-0.486	0.172	-0.689	-1.547
GGA2	2.525	1.723	-1.504	6.437	-0.494	0.062	-0.43	-0.074	3.866	-0.263	-1.869	-0.135	-0.354	0.056	3.02	0.75	0.583	1.474	0.605	2.115	0.106	-0.786	-0.294	0.191	-1.489	-1.96	-1.544	1.244	-0.827	-1.378	-0.944	-1.703	-1.14	-1.071	0.997	1.648	0.754	-0.342	0.187	0.406	1.039	-0.152	1.087	0.423	-0.38	-0.067	-0.81	-1.071	-1.141
SERPINB6	-0.715	-0.736	-0.574	-1.474	-1.505	1.78	-0.194	-1.069	-1.53	-0.043	0.842	-1.92	0.046	-0.462	-1.48	1.384	0.046	-1.147	-0.812	-0.026	-1.803	-0.935	-0.489	0.347	0.634	0.254	-0.014	0.448	-0.506	0.327	1.837	-0.151	-0.739	0.045	-1.354	-1.09	0.182	1.643	0.923	-0.811	0.235	1.588	-1.173	-0.481	0.997	-1.06	-0.459	1.058	-0.857
XPNPEP3	-1.137	2.671	-1.293	-0.354	0.348	0.032	0.833	2.197	0.483	-0.671	-0.803	1.265	-0.733	-0.629	-0.132	-0.808	-1.177	1.653	-0.034	0.498	1.417	-0.032	1.209	-0.896	-0.817	-0.927	-0.777	2.644	-1.375	0.066	-0.886	-0.861	2.478	0.604	1.677	0.122	1.911	-1.503	1.113	-0.134	0.933	-1.406	2.045	-0.748	0.33	-0.068	-0.533	-1.518	0.086
NUDT12	-0.362	0.691	-0.922	-0.307	-1.849	0.959	-0.097	0.743	0.42	-0.431	-0.572	-1.387	-0.913	-1.545	-1.283	0.201	-0.271	-0.955	-1.659	-1.231	-1.111	0.343	1.01	0.351	0.703	-0.783	0.105	1.563	-0.122	0.431	-1.289	-1.148	0.084	-1.278	1.962	-0.99	-1.115	0.233	-1.316	0.194	2.063	-1.24	-0.987	-0.348	0.903	-0.674	-0.123	-0.859	-0.764
ZNF613	0.374	0.112	-0.647	0.126	-1.07	0.501	0.691	-0.744	-1.051	-0.874	-0.302	-0.087	-0.703	-0.956	0.355	2.29	1.02	-0.431	-0.989	-0.744	0.254	0.154	0.442	-1.159	0.579	0.219	-0.041	-0.848	-1.227	-0.401	1.029	-0.432	-0.612	1.088	-0.258	0.158	-0.328	-0.658	-1.109	0.591	-0.598	-0.794	-0.645	0.169	1.845	1.146	-0.882	-1.087	0.261
RGS6	-0.276	-0.915	0.01	-0.932	0.068	-0.721	-0.571	-0.898	-0.748	-0.303	-0.4	-0.877	-0.822	-0.872	1.097	1.181	-0.67	1.222	-0.064	-0.283	-0.726	1.698	-0.386	-0.298	-0.571	-0.834	-0.315	1.567	-0.365	-0.452	-0.871	2.078	-0.375	-0.746	-0.817	0.848	0.056	1.27	0.442	0.509	2.344	-0.459	-0.793	-0.051	0.21	-0.807	0.347	-0.95	-0.919
PDLIM5	-0.158	8.878	-0.429	-0.91	-0.16	0.655	0.441	0.556	-0.22	-0.734	-0.745	-0.698	-0.76	-0.406	0.411	-0.472	-0.268	-0.265	-0.081	0.127	0.202	-0.893	-0.161	-0.536	-0.553	-1.019	-0.686	0.117	-0.354	0.044	-0.478	-0.451	-0.568	-0.546	-0.128	0.593	-0.225	0.026	-0.089	-0.383	0.885	-0.626	-0.51	-0.842	-0.659	-0.561	0.734	-0.091	0.292
ALDH1A3	-0.798	-0.784	-0.081	-0.766	-0.502	-0.193	-0.51	-0.49	-0.817	-0.731	-0.702	-0.402	-0.561	-0.063	-0.654	-0.465	-0.866	-0.328	0.499	-0.45	-0.267	-0.792	-0.355	-0.429	-0.684	-0.808	3.219	-0.05	-0.746	0.035	-0.468	-0.703	-0.808	-0.179	-0.506	-0.307	-0.194	-0.707	-0.008	-0.713	-0.081	0.334	-0.711	-0.775	-0.645	-0.704	3.076	-0.405	-0.066
MCF2L	1.597	-0.075	0.065	-0.953	-0.406	0.329	-1.358	-1.473	-0.505	0.065	-1.483	-0.104	-1.838	1.503	2.645	0.198	-1.243	0.633	0.45	0.423	1.246	-0.375	0.735	-1.043	-0.849	-1.763	-1.296	-0.81	-0.554	-0.721	-1.083	-0.325	-1.138	0.206	0.505	0.142	1.086	-0.695	0.293	-0.572	0.463	-0.043	-0.494	-1.641	0.391	-1.03	-0.188	-0.966	-1.183
MAP1LC3B2	1.675	0.302	-0.081	0.484	1.912	-0.787	1.157	-0.657	-1.449	-1.175	-1.424	-1.291	-1.041	-1.644	1.408	-0.602	-0.775	0.439	0.511	-0.769	-0.598	-1.254	0.037	-1.39	-1.091	-0.518	-0.324	-1.337	1.484	-0.532	-0.962	2.204	2.673	0.611	0.682	1.739	-0.715	-1.215	-0.664	-1.298	-0.842	0.359	-1.13	-1.599	-1.051	-0.841	3.583	0.143	-0.604
FUCA1	-0.537	-0.813	-0.015	-0.528	-0.476	-0.508	0.081	-0.195	-0.846	-1.368	-0.93	-1.576	-0.946	-0.428	0.369	0.182	-0.689	-0.3	1.474	-0.41	-1.046	-1.233	-0.86	-0.747	0.058	-0.106	-1.412	0.406	-1.08	0.17	0.122	-0.279	-0.067	-0.943	-0.621	-0.683	-0.548	0.688	-0.305	-0.779	-0.181	-0.344	-0.722	0.242	0.265	-1.21	-0.647	-0.817	-0.035
IFNAR2	-0.6	-0.276	-0.051	1.246	-0.574	-0.933	-0.4	-0.612	-0.733	2.109	0.868	-1.562	0.814	-0.381	-0.637	-0.928	-0.675	-0.733	0.84	0.462	-0.749	-1.052	-1.819	0.855	0.16	2.355	-0.015	-1.111	0.041	-0.022	-0.672	-0.666	-0.934	0.568	-0.804	0.462	-1.209	-0.912	-0.855	-0.629	-0.765	2.282	0.428	0.771	0.152	-0.83	-1.036	2.09	1.73
DNAI2	-0.432	-0.46	-0.437	-0.466	-0.354	-0.475	0.005	-0.408	-0.475	-0.472	-0.475	-0.401	-0.468	-0.454	-0.323	-0.468	-0.454	-0.475	1.31	1.601	-0.469	-0.469	-0.466	0.059	-0.438	-0.475	-0.475	3.063	-0.433	-0.475	-0.459	-0.42	-0.457	-0.447	0.028	-0.475	0.368	-0.462	-0.464	0.106	3.525	-0.471	-0.475	-0.475	-0.025	-0.448	-0.475	-0.472	-0.19
MAP2K2	-1.096	0.293	-0.687	-1.331	-0.876	-0.735	-1.314	-1.005	-0.346	-0.913	0.077	-0.65	-0.746	0.955	0.231	0.861	-0.469	2.928	0.322	0.772	-0.982	-1.603	-0.812	-0.602	-0.808	-0.586	-0.605	-1.005	-1.276	0.448	0.155	0.706	0.114	-1.141	-0.593	-1.028	1.118	-0.89	1.558	-1.391	-0.236	1.575	-0.621	-1.324	1.496	-0.937	-0.865	-0.575	-0.611
CDC42SE2	-0.418	0.204	-0.299	-0.031	-0.41	-0.359	1.686	0.941	-0.565	-0.034	-0.684	-0.197	-0.354	-1.191	-0.151	-0.543	-0.586	-1.199	-1.173	-1.114	-0.169	-0.737	-0.456	-0.632	-0.187	-1.74	-0.512	-0.053	-0.322	-0.347	-0.455	-1.004	-1.329	-1.457	0.026	0.481	-1.336	0.344	-1.419	-1.002	0.843	-0.488	-1.044	-0.38	-1.224	-1.167	2.02	-0.807	-1.098
MORN2	-0.729	-0.866	-0.189	-0.596	-0.683	-0.57	1.314	-0.702	-0.486	-0.738	-0.619	-0.572	-0.714	-0.833	-0.802	-0.357	-0.452	0.105	-0.713	-0.741	-0.747	-0.815	0.315	0.388	0.065	-0.429	-0.912	2.977	-0.613	-0.348	1.176	-0.583	0.017	-0.697	0.551	-0.741	-0.832	0.045	-0.135	0.7	2.094	-0.667	-0.703	-0.696	1.722	-0.676	-0.482	-0.618	-0.273
USP20	-0.69	1.126	-0.814	-0.656	-0.381	-0.521	-1.626	-1.093	-1.912	-0.471	-1.511	-0.731	-0.462	0.848	2.25	2.151	-1.122	1.992	1.504	2.577	-1.991	-1.543	-0.091	1.216	-0.874	-1.235	-0.881	-0.374	-0.208	-0.733	-0.743	1.359	-0.812	-1.318	-0.759	0.151	1.95	-0.507	2.143	-1.256	0.22	-0.371	-0.475	-0.565	0.634	-0.052	-1.332	-1.137	-1.248
FMO1	-0.349	-0.325	0.079	-0.311	0.094	-0.172	-0.001	-0.286	-0.442	-0.382	-0.365	-0.191	-0.141	-0.369	-0.273	-0.419	-0.405	0.003	0.238	-0.193	-0.385	-0.269	-0.425	-0.368	-0.378	-0.408	-0.296	-0.396	-0.302	-0.442	-0.387	-0.353	-0.442	0.014	-0.345	-0.212	-0.287	-0.139	-0.28	-0.392	0.518	-0.277	-0.331	-0.389	-0.167	-0.33	-0.36	-0.051	-0.178
RRP8	-1.241	2.559	-0.702	-1.077	-0.857	0.141	-0.149	0.037	-1.446	-1.233	2.053	-0.351	2.448	-2.337	-1.199	0.607	-0.928	-1.279	-2.245	-2.058	-1.593	0.461	-0.132	-1.801	-0.268	1.053	-1.383	-0.184	-1.759	0.843	0.808	-0.291	-0.067	-1.357	-0.935	-0.366	-1.664	1.171	-1.932	-0.274	0.224	0.331	-1.223	-0.871	0.951	-0.161	0.757	0.244	-1.661
MPPE1	-0.703	0.326	-0.185	-0.34	0.966	1.07	-0.065	-0.249	-0.966	-1.324	-2.084	-2.414	-2.035	-0.184	0.329	1.445	-1.526	-0.124	0.583	-0.511	-0.497	-0.368	-0.898	-0.165	1.824	-0.556	-1.45	-0.254	-1.876	-0.678	-1.609	-2.02	1.18	-0.997	2.784	-0.614	0.094	-1.015	0.154	-1.668	-0.456	1.303	0.073	0.044	-0.988	-0.285	-0.994	-1.107	-0.98
BAX	-1.123	-0.518	-1.214	-1.333	-0.839	-0.908	-0.891	0.068	-1.505	-1.187	0.103	0.467	-0.637	-0.007	-1.031	-0.652	0.271	-0.33	-1.018	-0.214	-0.747	-1.421	-0.682	-1.682	-0.624	-0.68	0.891	-1.162	-1.312	0.229	2.052	1.741	-0.361	-0.442	-0.996	-2.17	0.728	-0.827	-0.608	-0.459	-0.084	-0.819	-0.877	0.109	0.22	-0.502	-0.209	-0.525	-0.864
COASY	-0.838	2.816	-0.321	-1.504	0.11	-0.928	-1.172	-0.373	-1.083	-1.916	0.18	-0.015	-0.098	0.241	0.818	0.358	-0.694	2.715	1.253	2.311	-1.372	-0.851	-0.74	0.539	-0.235	-1.154	-0.994	-0.466	-2.246	-0.661	0.464	-0.044	1.183	-1.293	0.075	0.123	1.964	-0.842	1.973	-0.052	1.175	-0.002	-1.4	0.351	0.747	0.134	-1.401	-0.634	-1.428
ZCCHC14	1.468	3.193	-1.62	2.851	0.534	-0.802	-1.246	0.257	-0.672	-1.1	-1.078	0.248	-1.167	-0.935	1.818	-0.768	-1.185	0.333	0.709	-0.392	0.228	-0.291	-0.561	-1.043	-1.262	-1.871	-0.441	0.049	4.961	-1.012	-1.479	5.031	-0.097	2.531	-0.24	0.189	1.183	-0.452	0.743	-1.566	0.252	0.425	0.054	-0.953	-0.72	-0.82	-1.326	1.403	-1.95
CCDC160	-1.039	-0.953	0.491	-1.116	-0.676	-0.375	0.419	-0.869	-0.889	-0.259	-1.035	2.1	-1.085	-0.983	-1.1	0.096	-0.675	-0.966	-1.096	-1.047	-0.803	-0.387	0.005	-0.14	-0.879	-0.907	-1.081	2.006	-1.126	-0.85	-0.266	-0.83	-0.166	-1.124	0.969	-0.785	-0.938	1.32	-1.011	-0.061	0.559	-0.205	-0.887	-0.757	0.282	-0.483	1.562	-1.017	-0.722
USP3	-0.734	2.538	-1.171	-0.8	0.057	-0.273	0.797	0.826	-1.548	-1.049	-1.258	1.552	-0.787	0.436	0.537	-0.649	2.961	-0.985	0.227	0.03	0.368	-0.426	-0.467	-0.15	0.331	-0.49	-0.175	-1.032	1.062	1.521	-1.742	-0.341	0.697	0.601	0.174	1.022	-0.386	-1.422	-1.025	-0.634	-0.552	-1.334	-0.145	0.678	-0.897	-0.635	4	0.045	-0.854
SLC26A2	-0.639	-0.741	-0.484	-0.395	1.724	-0.526	0.021	0.156	0.047	0.299	-0.742	-0.516	-0.692	-0.458	-0.626	0.349	-0.603	-0.606	-0.317	-0.636	-0.071	0.319	-0.389	-0.619	-0.576	-0.744	-0.652	-0.409	-0.503	-0.316	-0.183	-0.643	-0.598	-0.692	-0.579	-0.415	-0.36	0.423	-0.628	-0.632	-0.594	-0.461	-0.27	-0.669	-0.445	-0.744	1.563	-0.485	-0.488
ELF2	0.57	-0.479	-0.697	-1.942	0.416	-0.074	1.761	0.394	0.398	-0.367	-0.766	-0.208	0.189	-0.809	2.183	0.236	-1.605	-0.179	-0.394	-0.623	-0.845	0.507	-0.416	1.265	1.914	-1.852	1.136	0.846	0.102	-2.254	-1.723	-1.458	-1.229	-0.128	0.719	-1.207	-0.085	1.178	-0.2	-0.162	0.046	-1.664	-0.77	1.011	-0.958	-0.29	0.753	-0.853	0.87
CCDC96	-0.599	-0.612	-0.636	-0.648	-0.546	-0.615	-0.216	-0.425	-0.447	-0.615	-0.543	-0.521	-0.62	-0.473	-0.505	-0.574	-0.568	1.204	-0.21	0.123	-0.626	-0.632	0.256	0.618	-0.588	-0.447	-0.581	6.117	-0.605	-0.54	-0.212	-0.489	-0.479	-0.643	0.619	-0.491	-0.177	-0.436	0.79	-0.263	1.36	-0.514	-0.551	-0.617	2.022	-0.592	-0.515	-0.661	-0.512
FSIP1	-0.799	-0.385	-0.96	-0.953	-1.108	-0.166	0.892	-0.721	-0.499	-0.103	-0.63	-0.378	-0.1	-0.957	-1.03	-0.617	-0.878	-0.625	-0.613	-0.827	-0.755	0.557	2.677	0.345	-0.49	-0.751	-0.2	1.382	-0.529	-0.476	0.035	-1.016	-0.586	0.236	1.943	-0.429	-0.708	-0.224	-0.354	0.782	2.233	-0.881	0.274	-0.744	0.279	-0.721	-0.681	0.169	-0.781
CCT6B	-0.905	-0.516	-0.729	-0.829	-0.556	0.161	1.045	-0.879	1.878	-1.472	-0.402	-0.523	-1.271	-0.903	-0.875	-0.12	-0.769	0.187	-0.772	-1.323	-1.551	-0.256	-0.426	0.951	-0.424	-0.45	-0.454	-0.726	-0.923	0.023	0	-0.604	-1.194	-0.971	0.398	-1.35	-0.774	-0.921	-0.279	-0.341	0.351	-1.27	-1.056	-1.161	-0.699	2.254	0.585	-1.226	-1.22
SEPSECS	0.342	1.259	-1.203	-1.537	-0.189	-0.301	1.354	0.996	0.442	0.045	-0.633	-1.391	-0.02	-1.728	-1.345	1.52	-1.454	-1.196	-1.306	-1.674	-0.953	1.138	0.565	0.347	0.4	1.039	-0.331	0.748	1.105	-0.57	-1.073	-0.969	0.213	-1.474	0.794	-0.044	-1.072	-0.125	-1.694	0.035	2.068	-0.775	-0.167	0.253	0.516	0.809	-0.414	-0.483	-1.172
IFT20	2.203	-0.425	-0.483	-1.94	-1.23	-0.83	0.39	-1.898	3.015	-1.653	1.496	-1.831	-0.611	-1.627	-0.813	0.774	-2.51	0.531	-1.013	-0.723	-1.049	-0.457	-0.247	0.264	4.504	1.895	-1.846	2.158	-0.346	0.167	-0.342	-0.113	-2.339	-1.509	-0.589	-2.151	-1.361	-1.11	-0.655	0.439	1.304	0.208	-1.181	-0.601	1.528	0.14	0.748	-1.151	-1.715
BCLAF1	0.066	0.706	-0.611	0.724	1.217	0.585	2.268	1.49	0.365	-0.333	-0.727	2.324	0.416	-1.856	-1.371	-1.324	-0.893	-1.742	-1.587	-1.927	1.118	1.388	1.901	0.085	-0.2	-0.047	0.858	0.067	0.206	0.153	-1.082	-1.388	0.306	0.079	0.563	1.262	-1.847	-0.106	-2.096	0.447	0.764	-1.64	0.033	0.369	-0.559	-0.081	1.92	-0.298	1.022
PGK2	-0.151	-0.388	-0.388	-0.388	-0.388	-0.388	1.658	-0.19	-0.388	-0.131	-0.388	-0.015	-0.151	-0.388	0.089	3.228	0.55	0.5	-0.135	-0.102	-0.208	-0.388	-0.388	-0.388	-0.118	-0.17	-0.388	-0.388	-0.388	-0.388	-0.388	0.175	-0.388	0.024	-0.142	-0.18	-0.143	0.515	-0.388	-0.174	0.151	-0.388	-0.388	-0.388	-0.388	-0.388	-0.388	-0.388	-0.388
DAPK2	0.004	-0.346	-0.538	-0.872	0.086	1.359	-0.836	-0.951	-0.733	0.08	-0.447	-0.418	-0.558	0.389	-0.47	0.56	0.056	1.098	0.011	-0.491	-0.906	0.963	-0.451	-0.815	0.529	-1.076	-1.208	-0.961	-1.015	1.643	0.269	0.138	1.548	-0.083	-0.282	-0.939	-0.16	0.111	-0.424	-0.739	-0.2	-0.118	-1	0.596	0.265	-0.971	0.159	-0.74	-0.599
SPN	-0.301	0.104	-0.232	-0.35	-0.237	-0.298	-0.27	0.19	-0.358	-0.368	-0.051	-0.229	-0.057	-0.312	-0.268	-0.02	-0.32	-0.043	0.514	0.544	-0.278	-0.359	-0.33	-0.223	-0.246	-0.306	-0.376	-0.328	-0.269	-0.353	-0.209	-0.295	-0.08	-0.322	-0.363	-0.274	-0.208	-0.257	-0.145	-0.338	-0.277	0.204	-0.384	-0.111	-0.232	-0.224	-0.229	-0.094	-0.097
ANKRD37	-0.846	-0.632	-0.704	-1.076	3.857	-0.649	-0.33	0.594	0.295	-0.727	-0.266	-0.718	-0.939	-0.439	-0.881	-0.847	-0.123	0.56	-0.402	0.013	-0.937	-0.985	-0.651	-0.382	-0.965	-0.849	-0.158	0.992	-1.055	1.414	-0.965	-0.78	0.198	-1.064	-0.399	0.074	-0.83	0.036	0.203	-0.557	0.112	-0.52	-0.91	-1.019	0.163	-1.03	1.236	-0.72	-0.825
SLC25A2	-0.879	-0.403	-0.879	-0.419	-0.879	-0.371	-0.519	-0.879	-0.879	-0.382	-0.879	-0.518	-0.879	-0.433	-0.879	-0.297	-0.426	-0.879	0.098	0.229	-0.879	0.061	-0.879	-0.879	0.167	-0.456	-0.52	-0.122	-0.498	-0.879	-0.879	0.753	-0.437	-0.879	-0.879	-0.879	-0.404	0.868	-0.879	-0.464	0.164	-0.207	-0.424	-0.879	0.617	-0.42	0.133	-0.879	-0.234
KRTAP13-1	-0.158	-0.158	-0.158	-0.056	-0.108	-0.158	-0.158	-0.158	-0.158	-0.158	-0.158	-0.158	-0.158	-0.158	-0.158	-0.158	-0.158	-0.158	-0.158	-0.097	-0.158	-0.158	-0.158	-0.158	-0.158	-0.158	-0.158	-0.158	-0.158	-0.158	-0.158	-0.158	-0.158	-0.158	-0.158	-0.158	-0.158	-0.11	-0.158	-0.158	-0.158	-0.158	-0.158	-0.158	-0.158	-0.158	-0.102	-0.158	-0.158
GID4	-0.109	0.101	-0.601	-0.725	0.254	-0.633	-1.065	1.139	-1.562	-2.043	-0.907	0.727	-0.759	0.846	2.228	-1.263	0.592	0.553	-0.865	0.405	-0.357	-1.395	-0.534	-0.322	-1.651	1.493	0.89	-1.082	-1.562	-1.114	-1.765	-0.23	-0.117	-1.081	1.785	0.863	1.501	-1.073	1.198	1.83	-0.261	-0.883	4.667	-0.378	-0.117	-0.964	-0.417	-1.988	-1.262
GNA15	-0.501	0.196	1.278	-0.926	0.005	-0.01	-0.359	-0.823	-0.957	-1.057	-0.034	-1.047	-0.564	1.056	-0.116	0.209	-0.258	0.193	1.744	1.263	-0.971	-0.846	-1.122	-0.614	-0.702	-0.486	0.468	-0.855	-0.78	0.365	0.419	2.676	-0.232	-0.565	-1.13	-0.608	-0.706	-0.061	0.513	-0.809	-0.727	0.2	-0.93	-0.149	-0.241	-0.898	-0.265	0.217	-0.478
CARS2	-0.95	0.746	1.444	-0.914	-1.221	-0.157	-0.944	-1.162	2.089	-0.04	0.031	-0.703	-0.386	-0.473	0.34	2.065	-0.553	2.324	-0.11	0.173	-1.103	-1.264	-1.039	-1.109	0.05	-0.75	-1.201	-1.027	-1.36	1.375	-0.526	-0.535	-0.818	-0.79	0.579	-0.973	0.501	-0.972	0.038	-1.264	0.065	0.403	-1.097	-0.913	1.07	-1.567	-1.215	-1.134	-1.019
RUNX1	0.418	-0.603	-0.777	-0.777	-0.021	-0.781	-0.581	-0.911	-1.197	0.179	-1.092	-1.205	-0.804	1.718	-0.978	-0.966	-0.842	-0.813	0.916	-0.03	-1.293	-1.492	-0.128	-1.154	-1.158	-0.185	-1.036	-0.735	-0.699	0.473	-0.744	2.56	-1.074	1.049	0.39	-0.531	-0.9	-0.712	-0.893	-1.239	0.294	-0.261	-0.329	-0.32	-0.804	-1.304	-0.449	1.178	-0.399
MFAP3L	-0.729	0.877	0.479	-0.35	-0.089	0.214	1.54	1.544	-0.806	-0.865	-1.146	-0.851	-1.019	-0.868	1.247	0.885	1.389	1.681	0.498	-0.32	-0.588	-0.589	0.072	-1.118	-0.948	-1.044	-1.143	0.476	-0.837	-1.047	-0.429	-0.981	-0.762	-0.839	1.034	-0.752	0.214	0.334	0.004	-0.917	0.23	-0.774	-1.061	-1.127	-0.367	-1.071	-0.117	-1.161	0.443
KIF2A	0.695	2.461	-0.398	-0.232	1.281	-1.169	1.575	1.313	-0.382	-0.74	-0.778	0.609	1.399	0.129	-0.203	-1.3	0.752	-0.461	-0.352	-0.319	0.455	-0.275	0.731	-0.628	-1.338	-0.773	1.495	0.374	0.775	-0.432	-1.364	-0.75	0.026	-0.001	0.714	1.165	-0.198	0.669	-0.553	-0.016	0.068	-1.309	0.864	1.203	-1.583	-0.613	2.316	-0.591	2.391
SEC61B	-0.905	-0.611	-0.518	-1.337	0.194	0.177	-0.126	-1.014	-0.527	-0.611	-0.13	0.937	-0.999	-1.366	-1.213	0.324	-0.819	0.089	-0.849	-1.017	-1.655	-1.285	-0.158	0.339	0.308	-0.928	-0.844	-0.985	-1.393	1.031	-0.368	0.237	-1.203	-1.422	-1.018	-0.663	-1.078	-0.889	-0.958	-1.264	0.241	-0.195	-1.589	-1.054	3.789	-0.644	0.273	-1.379	-1.22
IL2RA	-0.244	-0.208	-0.01	-0.208	-0.289	-0.402	-0.286	0.119	-0.374	-0.355	-0.113	-0.16	-0.251	-0.354	-0.229	-0.199	-0.246	-0.32	0.541	-0.044	-0.18	-0.351	-0.27	-0.324	-0.336	-0.177	-0.353	-0.368	-0.14	-0.386	-0.091	-0.273	-0.014	0.347	-0.26	-0.208	-0.231	-0.231	-0.339	-0.312	-0.213	0.16	-0.324	0.315	-0.222	-0.316	0.59	0.391	0.066
SURF1	-1.287	-0.515	-1.644	-1.631	-1.296	0.845	-0.596	-0.971	-2.168	-1.591	-0.787	-1.398	-1.428	-0.149	-0.334	0.634	-1.256	1.652	-0.923	-0.35	-1.883	-1.837	-1.276	1.579	-0.801	-0.829	-0.972	-1.159	-1.308	1.141	-1.539	-0.056	-1.431	-1.957	-1.164	-1.255	-1.233	-0.979	-0.315	-1.182	0.078	1.172	-2.034	-0.181	0.321	1.121	-0.533	-1.591	-1.312
C9orf47	0.237	-0.621	-0.324	-0.413	-0.739	-0.011	-0.678	-0.211	-0.633	-0.147	-0.289	-0.508	-0.412	-0.53	-0.521	-0.3	-0.739	-0.444	-0.382	-0.191	-0.599	-0.515	0.861	0.226	-0.601	-0.447	-0.087	0.94	0.237	-0.846	-0.528	0.303	-0.742	-0.468	-0.62	0.203	0.05	-0.129	0.204	0.622	0.138	-0.056	-0.628	1.298	0.031	1.745	3.21	-0.658	-0.541
AQP7	-0.63	-0.504	-0.567	-0.152	-0.614	-0.398	-0.614	-0.255	-0.631	-0.644	-0.576	-0.668	-0.596	-0.615	-0.51	-0.551	0.109	1.273	1.296	1.684	-0.603	-0.192	0.781	0.279	0.173	-0.665	-0.681	7.13	-0.143	-0.681	-0.631	-0.661	-0.599	-0.503	-0.504	-0.561	0.129	-0.632	3.06	0.12	2.609	-0.481	-0.664	-0.569	-0.154	-0.392	-0.418	-0.563	-0.657
TBC1D4	0.858	2.998	-0.48	0.174	0.55	-0.59	1.831	-0.979	0.803	-0.745	-0.776	0.042	0.905	-0.828	-1.297	-0.578	-0.667	-1.234	0.269	-0.869	0.19	2.109	0.466	-0.248	-0.555	-0.858	0.402	-0.784	-0.269	-0.85	-0.878	-0.498	-0.997	-0.319	2.296	-1.008	-0.305	-0.553	-0.367	-0.365	3.272	0.135	0.076	0.002	-1.166	-0.864	0.058	-0.221	-0.049
IQCH	-0.519	-0.557	-0.631	-0.54	-0.378	-0.584	-0.263	-0.151	-0.574	-0.654	-0.558	-0.406	-0.699	-0.523	-0.699	-0.551	-0.553	0.215	-0.527	-0.266	-0.545	-0.611	0.392	0.138	-0.561	-0.262	-0.428	2.911	-0.501	-0.507	-0.753	-0.77	-0.296	-0.543	0.447	-0.528	-0.365	-0.553	-0.106	-0.441	1.638	-0.723	-0.459	-0.329	0.111	-0.671	0.166	-0.646	-0.523
ARL4D	-0.789	-0.347	0.429	-1.074	-0.795	1.59	-1.121	-0.717	-0.921	-1.151	-0.552	-0.453	-0.716	1.38	0.855	-1.158	-0.485	1.08	0.173	-0.567	-1.155	-1.049	-0.594	-0.759	-0.782	-0.941	-0.936	-0.515	-1.116	1.079	-0.25	-0.926	-0.367	-1.064	-1.137	-0.658	0.101	-0.697	1.969	-0.564	-0.146	-0.374	-0.986	-0.595	-0.188	-0.74	1.03	-1.105	-1.036
MANSC1	-0.845	-0.33	1.276	-1.357	-0.517	-0.536	1.525	-0.095	-1.052	-1.045	-1.491	-1.701	-1.557	0.377	0.161	0.977	0.601	-0.214	-0.364	-0.852	-0.624	-0.917	0.783	-1.354	-1.305	-0.157	-0.881	0.799	-1.152	-1.077	0.594	-1.75	0.08	-1.646	0.675	-0.931	0.039	0.122	-0.522	-1.042	-0.259	-0.89	1.394	-0.696	-1.168	-0.406	0.798	-1.038	-0.144
PSTPIP2	-0.8	-0.816	0.207	-0.455	-0.474	0.066	-0.595	-0.011	-1.004	3.225	-0.73	0.237	-0.813	-0.401	-1.149	-0.797	-0.765	-1.019	-0.753	-0.899	1.663	0.193	-0.325	-0.833	-0.855	0.179	-0.814	-0.794	0.076	0.222	-0.416	2.023	-0.127	-0.472	-0.774	-0.439	-1.059	-0.859	-0.83	-0.796	-1.098	-0.256	-0.641	0.186	-0.73	-1.062	1.679	0.828	-0.857
TXNL1	-0.075	0.075	-2.246	-0.785	-0.442	0.492	0.351	-0.85	4.216	-0.386	0.896	2.057	0.97	-2.352	-1.748	-0.663	-1.119	-1.753	-2.61	-2.92	-0.846	1.709	-1.232	0.98	-0.706	0.071	0.33	-1.473	-1.401	3.629	3.893	-0.181	-0.763	-0.682	-1.258	-0.852	-2.229	-1.056	-2.381	-0.523	-0.255	0.078	-1.724	-0.079	0.53	-1.422	1.38	-0.171	0.383
GNPNAT1	-0.387	2.658	-0.196	-0.165	-0.908	1.078	2.718	0.287	0.091	-0.616	0.154	1.193	0.093	-0.776	0.221	-0.278	0.197	-0.934	-0.803	-1	0.97	-0.975	1.461	-0.833	-0.981	-0.845	-0.01	0.747	-0.298	-0.624	-0.579	-0.935	-0.671	-1.081	0.151	0.27	-0.72	-1.167	-0.681	-0.868	0.658	-0.955	-1.496	0.554	0.041	-0.958	1.237	-0.607	-1.197
MYCBPAP	-0.704	-0.21	-0.44	-0.723	-0.578	-0.504	-0.408	-0.577	-0.51	-0.733	-0.683	-0.656	-0.714	-0.291	-0.604	-0.507	-0.606	2.312	-0.007	0.198	-0.718	-0.703	0.864	-0.03	-0.44	-0.633	-0.47	7.612	-0.602	-0.087	-0.412	-0.663	-0.562	-0.69	2.807	-0.447	0.105	-0.602	1.011	-0.465	4.301	-0.574	-0.606	-0.705	0.701	-0.575	-0.221	-0.656	-0.664
CFAP300	-0.533	-0.686	-0.578	-0.629	-0.444	-0.619	0.7	-0.494	-0.277	-0.572	-0.603	-0.461	-0.508	-0.647	-0.662	-0.553	-0.554	-0.616	-0.635	-0.486	-0.659	-0.624	1.224	0.153	-0.433	-0.437	-0.418	4.505	-0.525	-0.581	-0.185	-0.49	-0.546	-0.518	1.369	-0.513	-0.54	0.237	-0.402	-0.163	2.639	-0.609	-0.209	-0.477	0.572	-0.541	-0.365	-0.321	-0.357
RIBC1	-0.622	-0.62	-0.627	-0.658	-0.565	-0.556	-0.053	-0.275	-0.576	-0.701	-0.35	-0.501	-0.663	-0.458	-0.52	-0.619	-0.641	3.92	0.023	0.397	-0.623	-0.577	0.285	0	-0.378	-0.401	-0.361	4.475	-0.663	-0.217	-0.402	-0.621	-0.324	-0.693	0.805	-0.49	0.129	-0.379	2.101	-0.038	2.137	-0.674	-0.677	-0.588	1.556	-0.528	-0.627	-0.448	-0.387
TOM1L1	-1.429	1.133	0.095	-1.236	-0.038	-1.061	2.86	-0.453	0.83	-1.805	-1.469	0.289	-0.46	-0.872	0.265	0.231	-1.261	-0.356	-0.957	-0.872	0.246	-0.288	0.52	-0.879	-0.672	-0.714	-0.964	0.646	3.079	-0.991	-0.821	-1.829	-0.51	-1.57	0.64	1.315	-0.51	-1.4	-0.927	-0.139	2.898	-1.928	0.973	-0.023	-0.521	0.99	1.758	-1.099	0.638
SYCE1L	-0.374	-0.437	-0.496	-0.46	-0.483	0.245	-0.524	-0.429	-0.513	-0.433	-0.504	-0.276	-0.509	-0.258	-0.448	-0.263	-0.339	-0.478	-0.487	-0.362	-0.51	-0.523	-0.386	-0.494	-0.389	-0.487	-0.524	-0.489	-0.343	18.056	0.612	-0.068	-0.387	-0.457	-0.263	0.059	-0.364	-0.439	-0.348	-0.478	-0.275	0.235	-0.442	-0.524	0.005	-0.486	-0.307	-0.392	-0.454
JAK3	-0.334	0.047	-0.02	-0.311	-0.466	-0.605	-0.595	0.016	-0.419	-0.111	0.557	-0.524	0.388	-0.383	-0.594	-0.038	-0.595	-0.295	0.565	0.044	-0.159	-0.605	-0.637	0.131	2.689	-0.182	-0.33	-0.614	0.145	-0.426	0.017	0.24	-0.279	1.285	-0.697	-0.25	-0.493	-0.311	-0.409	0.394	-0.601	0.866	-0.479	-0.012	0.038	-0.383	-0.391	0.741	-0.043
SNAPC1	-0.539	-0.593	0.595	-0.105	-0.294	-0.871	1.787	-0.372	0.753	-0.779	0.779	2.843	-0.732	-1.732	-1.755	-1.61	-1.327	-0.635	-1.443	-1.175	0.348	-0.099	1.907	0.287	-1.184	-1.445	-1.02	2.312	-0.058	-1.034	-0.106	-1.366	-1.088	-0.126	0.82	-0.608	-1.341	-0.973	-1.081	1.072	1.422	-0.898	-1.282	-0.749	0.859	-0.566	0.744	0.418	-0.294
TRAF3IP1	0.189	-0.119	0.255	-0.415	-0.422	-0.607	1.523	0.208	0.433	-0.455	-0.829	-0.546	0.197	-0.525	-0.821	-0.895	-0.591	0.606	-0.16	-0.297	-0.221	-0.534	0.906	-0.102	-0.707	-0.731	-0.571	5.777	0.32	-0.957	-0.703	-0.847	0.17	0.283	1.416	-1.023	-0.559	-0.944	0.093	0.001	2.9	-0.947	-0.867	0.361	0.399	-0.68	-0.893	-0.456	-0.706
COL4A3BP	0.571	0.334	-0.242	-0.202	2.92	-0.412	1.544	0.812	0.607	-0.758	-0.952	-0.053	-0.443	-1.034	0.165	-0.313	-0.707	0.224	0.333	-0.333	2.496	3.426	-1.027	-0.227	-0.86	-0.656	-0.715	-0.409	2.954	-0.868	-1.224	-1.102	-0.347	-0.014	-0.43	0.315	-0.726	-0.586	-0.473	2.88	-0.42	-1.052	-0.155	-0.165	-0.849	-0.931	-0.29	0.114	-0.028
WDR38	-0.565	-0.58	-0.537	-0.572	-0.475	-0.583	-0.102	-0.5	-0.532	-0.584	-0.575	-0.536	-0.578	-0.563	-0.482	-0.576	-0.569	3.264	-0.193	0.869	-0.572	-0.57	0.498	0.525	-0.531	-0.567	-0.583	4.011	-0.571	-0.58	-0.528	-0.535	-0.557	-0.568	0.429	-0.529	0.313	-0.552	2.576	-0.353	3.397	-0.579	-0.545	-0.57	0.287	-0.564	-0.494	-0.581	-0.359
NUP62CL	-1.101	-0.111	-1.132	-0.903	-0.948	-0.298	0.74	-0.282	-0.779	-1.087	-0.569	-0.172	-0.191	-0.823	-0.848	-0.524	-0.83	1.562	0.31	-0.305	-0.399	-0.814	-1.21	0.874	-0.224	0.063	-0.631	3.7	-0.177	-0.915	-0.365	-0.946	-0.232	-0.801	0.202	0.068	0.455	0.819	1.545	-0.568	1.551	-1.046	-0.736	-0.702	0.028	0.056	0.8	-0.824	-0.962
YTHDF2	1.185	1.818	-0.995	-0.731	-0.657	1.199	0.792	-0.402	2.136	2.896	0.003	2.45	1.818	-0.966	-0.413	-0.862	1.247	-0.644	-1.582	-0.404	0.882	-2.073	2.442	1.169	0.016	0.254	0.808	1.219	-0.223	1.068	-0.457	-0.325	-0.626	0.738	0.995	0.147	-0.654	1.29	-1.396	1.393	-0.487	-1.955	0.373	-1.361	-2.015	0.971	1.941	-0.087	-2.02
DNAH9	-0.441	-0.518	-0.544	-0.532	-0.337	-0.541	-0.002	-0.426	-0.375	-0.527	-0.543	-0.481	-0.546	-0.336	-0.385	-0.521	-0.518	1.901	-0.232	0.541	-0.543	-0.517	0.502	-0.221	-0.502	-0.52	-0.545	7.465	-0.513	-0.496	-0.397	-0.411	-0.405	-0.513	2.669	-0.398	0.221	-0.522	1.339	0.044	2.723	-0.527	-0.423	-0.534	-0.042	-0.484	-0.406	-0.543	-0.341
[truncated: 16,618 more rows]
[truncated: 212 more columns]
