# Supplementary material for: Detection of driver mutations and genomic signatures in endometrial cancers using artificial intelligence algorithms
Source: PLoS One. 2024 Feb 26;19(2):e0299114. doi: 10.1371/journal.pone.0299114 (PMC10896512; doi:10.1371/journal.pone.0299114)
Supplement: S3 Table — Descriptions from NCBI. (XLSX) [file pone.0299114.s008.xlsx]

## Sheet: Sheet1
Supplementary Table S3. Functions of most mutated genes. Descriptions extracted from NCBI.
Gene name	Function
KRAS	Small GTPase proto-oncogene involved in various malignancies
TP53	Transcriptional activation, checkpoint gene, tumor suppressor.
APC	Transcriptional activation, tumor suppressor, cell migration, and adhesion.
PCLO	Presynaptic cytoskeletal matrix associated with bipolar disorder and/or major depressive order.
DNAH5	Dynein.
MED12	Regulates transcription initiation and reinitiation rates. Defects cause X-linked FG syndrome and Lujan_dryns syndrome.
MUC17	Protein encoded helps protect gut epithelial cells.
LRP1B	LDL receptor family. Roles in normal cell function and development. Disruption of gene seen in cancers.
FLG	Protein encoded is intermediate filament-associated. Polyprotein precursor.
MUC16	Role in forming protective mucous barrier. Protection of epithelial cells from pathogens.
KMT2C	Involved in transcriptional coactivation, and histone methylation.
RYR1	Encoded protein works as a calcium release channel in the sarcoplasmic reticulum.
APOB	Main apolipoprotein of chylomicrons and LDL; ligands for LDL receptor.
CTNNB1	Transmits contact inhibition signal to stop cells from dividing once the epithelial sheet is made. This protein binds to the product of APC gene. Mutations are known in colorectal cancer, and ovarian cancer.
USH2A	Important in the development and homeostasis of the inner ear and retina. Mutation linked with Usher syndrome, and retinitis pigmentosa.
SYNE1	Encodes a spectrin repeat with protein expressed in skeletal and smooth muscle.
CSMD3	Involved in the regulation of dendrite development.
ABCA13	Alternative splice variants are known. Form a single central chamber with multiple substrate binding sites.
MUC5B	Major gel-forming mucin in mucus. Gene up-regulated in human diseases like CRS, COPD, and H. pylori-associated gastric disease.
ANK3	Major role in cell motility, activation, proliferation, contact, and maintenance of specialized membrane domains.
LRP2	Is a multi-ligand endocytic receptor that's expressed in epithilial tissues. Involved in the reuptake of ligands and also is important in cell-signaling.
FAT4	The protein encoded is part of the protocadherin family. Possibly regulates cell polarity. Studies have shown that loss of the regulation by this protein causes kidney disease in mice.
ATM	Is a cell-cycle check point and is a regulator of downstream proteins. Some of these downstream proteins include p53 and BRCA1 as well as RAD17 and RAD9.
HMCN1	Encodes an extracellular section of immunoglobin. Mutations in this gene are related to macular degeneration.
SYNE2	(vertebrates only) The protein encoded is a nuclear outer membrane one. Aids in the maintenance of structure of the nucleus.
OBSCN	The protein encoded is part of the sacromeric signaling proteins that include titin and nebulin. Also has a role in myofibrils.
KMT2D	The protein encoded is a histone methyltransferase and it methylates Lys-4 position in histone H3.
DNAH8	The protein encoded is a heavy chain of a dynein in sperm and cilia movement.
RYR2	Encodes a ryanodine receptor in cardiac muscle sarcoplasmic reticulum. The associated protein is a component in the calcium channel that supplies calcium to cardiac muscle.
CACNA1E	Involved in the voltage dependent channels that consist of alpha subunits. The channels mediate entry of calcium ions into cells.
DNAH3	The gene belongs to the dynein family. Large proteins are encoded as constituents of the microtubule associated motor protein complex.
DNAH11	Encodes a ciliary outer dynein arm protein and is a member of the dynein chain family. Mutations in the gene are implied in Kartagener Syndrome.
NEB	The gene encodes nebullin, a protein part of the cytoskeletal matrix that exists with sarcomeres in skeletal muscle. The protein contains about 30 amino acid long molecules.
LAMA2	Laminin is an extracellular protein that is a huge component of the basement membrane. It mediates attachment, migration, and organizes cells into tissues in embryonic development.
HERC2	This gene belongs to a category of genes that encode very large proteins. All members contain at least a copy of an N-terminal region displaying homology of the regulator RCC1.
DNAH2	Dyneins are motor protein complexes that are made up of chains. Axonemal dyneins are in cilia and flagella.
RYR3	The associated protein is a ryanodine receptor and releases calcium from intracellular storage. The protein is in skeletal muscle contraction.
FAT1	The following gene is an ortholog of the Drosophila gene and encodes a tumor suppressor that works in controlling cell proliferation in Drosophila development.
DYNC1H1	Dyneins are a group of ATPases functioning as molecular motors. The gene encodes a section of cytroplasmic dynein heavy chains.
SACS	Encodes the sacsin protein and is expressed in the central nervous system, skin, and skeletal muscles. Mutations result in ARSACS.
LRRK2	The gene is part of the leucine-rich repeat kinase family and it encodes a protein with an ankryin repeat region. The protein is present in cytroplasm and associates with the mitrochondrial outer membrane.
ATRX	The encoded protein contains an ATPase domain. The protein undergoes cell cycle-dependent phosphorylation and regulates its nuclear matrix. Mutations are associated with X-linked syndromes.
PIK3CA	The encoded protein represents the catalytic subunit and uses ATP to phosphorylate PtdIns. The gene has been discovered to be oncogenic and is involved in cervical cancers.
BRCA2	Inherited mutations in this gene cause increased lifetime risk of developing breast or ovarian cancer. Is involved in maintenance of genome stability. Exon 11 harbors the most important and frequent mutations.
ARID1A	The gene encodes a member of the SWI/SNF family. The encoded protein is part of the large ATP-dependent chromatin remodeling complex.
HUWE1	The gene encodes a protein that contains a C-terminal HECT domain that funtions as ubiquitin ligase. The encoded protein also ubiquitinates the p53 tumor suppressor, core histones, and DNA polymerase beta.
MKI67	Enables protein C-terminus binding. Is involved in the regulation of chomosome segregation. Is inside the chromosome, nuclear body, and nucleolus. Is involved in Chrohn's disease, breast cancer, and human immunodeficiency virus, and pancreatic cancer.
LYST	The gene encodes a protein that regulates intracellular protein trafficking in endosomes. Mutations are associated with Chediak-Higashi syndrome.
BCOR	The encoded protein is an interacting corepressor of BCL6, a finger transcription repressor required for apoptosis.
ZFHX3	The gene encodes a transcription factor and regulates myogenic and neuronal differentiation. The protein negatively regulates c-Myb.
TENM1	The related protein belongs to the tenascin family. The alternatively spliced variants encode different isoforms.
CHD4	The result of the gene belongs to the RAD54 helicase family. It plays a role in nucleosome remodeling and works in epigenetic trancriptional repression. Somatic mutations are associated with endometrial tumours.
RGPD3	The gene's location is on chromosome 2. The protein encodes a TPR domain and a GRIP domain.
PTEN	This gene is a tumor suppressor and is highly mutated in MANY cancers. Its corresponding protein negatively regulates levels of phosphatidylinositol-3,4,5-trisphosphate in cells. A pseudogene is on chromosome 9.
DST	The corresponding gene encodes plakin proteins of adhesion junction plaque proteins. Some of its versions are expressed in neurons and muscle tissue. There is ubiquitous expression in skin.
FGFR2	The protein is a member of fibroblast growth factor receptor group. The extracellular part of the protein works with fibroblast growth factors and sets in motion downstream signals.
FAT3	Enables calcium ion binding. Believed to work in cell-cell adhesion and to act upstream in processes like dendrite development and retina layer formation.
EYS	The product contains multiple epidermal growth factor and LamG domains. The protein is expressed in the retina. Autosomal recessive retinitis pigmentosa is a disease with a mutated version of this gene.
POLE	The gene encodes a subunit of DNA polymerase epsilon. The corresponding enzyme works in DNA repair. Mutations are correlated with colorectal cancer. There is high expression in bone marrow.
HYDIN	The encoded protein works in ciliar movement. Mutations in the gene cause recessive ciliary dyskinesia-5.
CTCF	Is located on chromosome 16. The nuclear protein uses different combinations of ZF domains to vind DNA target sequences. Mutations are associated with breast and prostate cancer.
DMD	Encodes a large protein that contains N-terminal actin binding domain. The protein forms a component of dystrophin-glyocoprotein complex. Deletions, duplications, and point mutations cause Duchenne muscular dystrophy.
DNAH10	Dyneins are microtubule motor proteins. Axonemal dyneins are found in cilia and flagella. Expressed in testis and bone marrow.
PPP2R1A	Encodes a regulatory subunit of protein phosphatase 2. This protein is implicated in negative control of cell growth and division. It contains an enzyme that is composed of a catalytic subunit.
MUC4	Codes for the constituents in mucus. The glycoproteins work to protect the epithelial cells and are work in epithelial renewal. The gene encodes a membrane glycoprotein that is on the cell's surface. Expressed in the colon.
AHNAK2	Encodes a large nucleoprotein. The protein has a tripartite domain structure. The protein works in cacium signaling through calcium channel proteins. Expressed in skin and esophagus.
ZNF536	The protein is a highly conserved zinc finger protein The protein is most prevalent in the brain.
PAGE2	Expression in testis.
MYLK2	Encodes a myosin light chain kinase and a cacium dependent enzyme.
SLC12A3	Encodes a renal thiazide sensitive sodium-chloride cotransporter. This cotransporter mediates sodium and chloride reabsorption in the distal tubule.
XAGE3	The gene is part of the XAGE subfamily. The GAGE genes are expressed in may tumours and especially in fetal and reprotuductive tissues.
ERBB2	This gene encodes for epidermal growth factor and the protein cannot bind growth factors.
CYP2A7	The gene encodes some of the P450 family of enzymes. The protein localizes to the endoplasmic reticulum. Expression is only in liver.
FOXR1	A member of the forkhead box (FOX) section of transcription factors are encoded. FOX transcription factors have a part in determining cell endings in cell development.
OR7E24	Olfactory receptor proteins have a 7-transmembrane domain structure and work for the recognition of odorant signals.
SLC7A10	Mediates high-affinity transport of D-serine. Highly expressed in fat and ovaries.
PAGE5	The gene is part of a group of proteins that are expressed in tumours in fetal and reproductive tissues. The protein possibly protects cells from apoptosis.
CD177	Encodes a GPI-linked cell surface glycoprotein playing a role in neutrophil activation. Mutations result in myeloproliferative diseases.
NCOA4	The gene encodes an androgen receptor coactivator. Chromosomal translocations are located on chromosome 10 and are associated with thyroid carcinoma. Expression is in liver.
ALOX12	Encodes some of the lipoxygenase family proteins. The enzyme regulates platelet function. Elevated expression shown in diabetes patients.
VSTM2B	Works in membrane structure.
TM4SF5	The protein is part of the transmembrane 4 family. The members are cell-surface proteins characterized by four hydrophobic domains. Overexpression connected with uncontrolled growth of tumour cells.
HJV	The gene works in iron metabolism. It is possible a component of the signaling pathway that activates hepcidin.
CXorf67	Works in the negative regulation of histone H3-K27.
FAM83C	Encodes a section that is similar to the 83 protein family. The protein most likely works to regulate MAPK signaling.
TMIGD1	Works in the negative regulation of apoptos, regulates cell migration, and membrane permeability.
TECTB	Encodes a non-collagenous glycoprotein part of the tectorial membrane.
GRB7	The result of the gene belongs to a section of adaptor proteins interacting with receptor tyrosine kinases.
APCS	The corresponding protein is a glycoprotein belonging to the pentraxin family. This protein also controls the degradation of chromatin. It binds to apoptotic cells at an early stage.
PAGE2B	Specifically only expressed in testis.
SLC1A6	Believed to enable high-affinity glutamate transmembrane transporter. Works in neurotransmitter uptake.
COX4I2	COX is the terminal enzyme in mitochondrial respiratory chain that catalyzes electron transfer from cytochrome to oxygen.
CYP2A6	Encodes a membrane of the cytochrome P450 superfamily of enzymes. P450 proteins catalyze reactions in drug metabolism and in synthesis of lipids. Expression only in liver.
MYH7B	Myosin II is a complex made up of two heavy chains and four light ones. The gene encodes a chain of myosin II which has a globular motor domain that catalyzes ATP hydrolysis.
CASP14	Encodes a member of the caspase family. Activating caspase is crucial in the execution step of cell apoptosis. The particular caspase in this gene is crucial for forming the skin barrier.
GJA8	Encodes a transmembrane connexin protein that works in the maturation of lens fiber cells. Mutations cause cataract diseases.
XKR7	Involved in apoptosis step in development and in the engulfment of the apoptotic cell.
ZFR2	Believed to enable double-stranded and single stranded RNA binding.
ELSPBP1	The encoded protein belongs to the sperm-coating protein family.
CNTNAP3	The encoded protein belongs to the NCP cell-recognizing molecules family. The family represents a specific subset of neurexins.
SLC18A3	The gene is a member of the vesicular amine transport family. The encoded protein transports acetylcholine into secretory vesicles.
DUSP15	The encoded protein has protein-tyrosine phosphatase activity. Expression is biased towards testis.
XAGE5	The gene belongs to the GAGE family. GAGE genes are expressed in many tumours, fetal, and reproductive tissues.
VTN	The encoded protein works as an adhesive glycoprotein. Differential expression of the protein promotes cell adhesion or migration. The protein also inhibits the membrane damaging effect of the terminal cytolytic complement pathway. Additionally, the protein has a part in tumorigenesis. Expressed only in liver.
TNMD	Encodes a protein related to chondromodulin-1, a glycoprotein that stimulates chondrocyte growth. The protein is also an angiogenesis inhibitor. Genetic variation in the gene is related to type-2 diabetes risk.
UCMA	Encodes a chondrocyte-specific protein that is frequently expressed in the upper immature zone of the fetal epiphyseal cartilage.
LBP	The encoded protein is involved in acute-phase immunologic response to certain bacterial infections. This protein also has a job in regulating LPS-dependent monocyte responses.
GAD2	The gene encodes a type of glutamic acid decarboxylase, a major autoantigen in diabetes. The related enzyme works in the human pancreas.
TM4SF20	The encoded protein is a member of the four-transmembrane L6 superfamily. Members of this family work in cell proliferation, motility, and adhesion. This gene is highly expressed in the parietal lobe, occiptial lobe, and hippocampus.
AHSG	The corresponding protein is a serum glycoprotein synthesized in hepatocytes. The protein is made of two polypeptide chains, both cleaved from a protein encoded from a single mRNA.
MSMB	The encoded protein is a member of the immunoglobulin binding factor group. It is formed in the epithelial cells of the prostate. There is a possible role of this protein as an autocrine paracrine factor in uterine and breast tissue.
CLDN18	The gene encodes some of the claudin family. Claudins are important membrane proteins and are a part of tight junction strands. Tight junction strands work to preent solutes and water from passing into the extracellular space between epithelial or endothelial cell sheets.
