# Supplementary material for: Detection of driver mutations and genomic signatures in endometrial cancers using artificial intelligence algorithms
Source: PLoS One. 2024 Feb 26;19(2):e0299114. doi: 10.1371/journal.pone.0299114 (PMC10896512; doi:10.1371/journal.pone.0299114)
Supplement: S4 Table — (XLSX) [file pone.0299114.s009.xlsx]

## Sheet: Variant level analysis 
Input line	ID	Chromosome	Position	Strand	Reference base(s)	Alternate base(s)	Sample ID	HUGO symbol	Sequence ontology	Protein sequence change	CHASM p-value	CHASM FDR	ClinVar	COSMIC ID	COSMIC variant count (tissue)	Number of samples with variant	dbSNP	ESP6500 AF (average)	GeneCards summary (from http://www.genecards.org)	PubMed article count	PubMed search term	gnomAD AF Total	gnomAD AF African	gnomAD AF American	gnomAD AF Ashkenazi Jewish	gnomAD AF East Asian	gnomAD AF Finnish	gnomAD AF Non-Finnish European	gnomAD AF Other	gnomAD AF South Asian	GWAS NHLBI Key (GRASP)	GWAS PMID (GRASP)	GWAS Phenotype (GRASP)	Protein 3D variant	In TCGA Mutation Cluster	ncRNA Class	ncRNA Name	Pseudogene	Pseudogene Transcript	Repeat Class	Repeat Family	Repeat Name	TARGET	1000 Genomes AF	UTR/Intron	UTR/Intron Gene	UTR/Intron All Transcript	VEST p-value	VEST FDR
4281	4280	chr1	220970031	+	G	A	endometrium	2022-03-01	MS	A166T	0.2396	0.6		COSM904188	endometrium(2)	1	rs140778482	0.000907855	No GeneCards annotation	0		0.000185871	0.00205537					7.93978e-06	0.000157928					../MuPIT_Interactive?gm=chr1:220796689										0.000998403				0.13126	0.35
9941	9940	chr4	164775193	+	C	T	endometrium	2022-03-01	MS	A31T	0.052	0.45				1		0	MARCH1 is a member of the MARCH family of membrane-bound E3 ubiquitin ligases (EC 6.3.2.19). MARCH proteins add	0																								0				0.68465	0.8
68584	68583	chr1	220969993	+	G	A	endometrium	2022-03-01	MS	G153D	0.31	0.65		COSM904187	large_intestine(1); endometrium(1)	1		0	No GeneCards annotation	0														../MuPIT_Interactive?gm=chr1:220796651										0				0.31889	0.5
80130	80129	chr4	164466833	+	G	A	endometrium	2022-03-01	SY	H418H				COSM1052884	stomach(1); endometrium(1)	1	rs755588226	0	MARCH1 is a member of the MARCH family of membrane-bound E3 ubiquitin ligases (EC 6.3.2.19). MARCH proteins add	0		0.000108264						7.89565e-06	0.000154847	0.000909741														0
92212	92211	chr4	164506976	+	C	A	endometrium	2022-03-01	MS	K372N	0.252	0.6		COSM1052886	endometrium(1)	1		0	MARCH1 is a member of the MARCH family of membrane-bound E3 ubiquitin ligases (EC 6.3.2.19). MARCH proteins add	0																								0				0.08532	0.3
127432	127431	chr1	220964885	+	C	A	endometrium	2022-03-01	MS	P110T	0.3458	0.65				1		0	No GeneCards annotation	0														../MuPIT_Interactive?gm=chr1:220791543										0				0.01002	0.1
131695	131694	chr4	164449941	+	G	A	endometrium	2022-03-01	MS	P533S	0.0792	0.5		COSM1052883	endometrium(1)	1		0	MARCH1 is a member of the MARCH family of membrane-bound E3 ubiquitin ligases (EC 6.3.2.19). MARCH proteins add	0																								0				0.65671	0.8
139693	139692	chr4	164466881	+	C	T	endometrium	2022-03-01	SY	Q402Q						1		0	MARCH1 is a member of the MARCH family of membrane-bound E3 ubiquitin ligases (EC 6.3.2.19). MARCH proteins add	0																								0
199587	199586	chr4	164621978	+	C	T	endometrium	2022-03-01	MS	S50N	0.0924	0.5				1		0	MARCH1 is a member of the MARCH family of membrane-bound E3 ubiquitin ligases (EC 6.3.2.19). MARCH proteins add	0																								0				0.23985	0.45
5129	5128	chr19	8495719	+	G	A	endometrium	2022-03-02	MS	A184T	0.1056	0.5				1		0	MARCH2 is a member of the MARCH family of membrane-bound E3 ubiquitin ligases (EC 6.3.2.19). MARCH enzymes add	0		4.16396e-06						9.13893e-06																0	intron	ELAVL1	ENST00000601283.5(intron),ENST00000381035.8(intron),ENST00000351593.9(intron)	0.01801	0.15
6595	6594	chr19	8503351	+	C	T	endometrium	2022-03-02	MS	A221V	0.3788	0.7		COSM1003521	endometrium(1)	1		0	MARCH2 is a member of the MARCH family of membrane-bound E3 ubiquitin ligases (EC 6.3.2.19). MARCH enzymes add	0		7.22032e-06						7.90276e-06		3.24865e-05														0	intron	ELAVL1	ENST00000601283.5(intron),ENST00000351593.9(intron)	0.86611	0.95
8253	8252	chr1	220953411	+	G	A	endometrium	2022-03-02	MS	A268T	0.3864	0.7		COSM904186	endometrium(1)	1		0	No GeneCards annotation	0																								0	intron	2022-03-02	ENST00000359316.6(intron)	0.47829	0.65
70996	70995	chr1	220936374	+	C	T	endometrium	2022-03-02	SY	G244G				COSM904185	endometrium(1)	1		0	No GeneCards annotation	0																								0
78419	78418	chr19	8491577	+	T	C	endometrium	2022-03-02	SY	G87G						1		0	MARCH2 is a member of the MARCH family of membrane-bound E3 ubiquitin ligases (EC 6.3.2.19). MARCH enzymes add	0		4.06128e-06						8.95319e-06																0	intron	ELAVL1	ENST00000601283.5(intron),ENST00000351593.9(intron)
105988	105987	chr1	220935088	+	T	C	endometrium	2022-03-02	SY	L179L						1		0	No GeneCards annotation	0		4.06488e-06						8.95768e-06																0
119284	119283	chr1	220936340	+	T	C	endometrium	2022-03-02	MS	M233T	0.0952	0.5				1		0	No GeneCards annotation	0																								0				0.31444	0.5
127393	127392	chr1	220928341	+	C	A	endometrium	2022-03-02	MS	P109T	0.3458	0.65				1		0	No GeneCards annotation	0														../MuPIT_Interactive?gm=chr1:220754999										0				0.02611	0.15
132996	132995	chr19	8486822	+	C	T	endometrium	2022-03-02	MS	P33L	0.3136	0.65				1	rs764955608	0	MARCH2 is a member of the MARCH family of membrane-bound E3 ubiquitin ligases (EC 6.3.2.19). MARCH enzymes add	0		1.80816e-05	0.000124886	2.92791e-05		5.30391e-05																		0	intron	ELAVL1	ENST00000351593.9(intron)	0.23813	0.45
232153	232152	chr1	220955183	+	T	C	endometrium	2022-03-02	SY	Y316Y						1		0	No GeneCards annotation	0																								0	intron	2022-03-02	ENST00000359316.6(intron)
58778	58777	chr5	126213888	+	A	G	endometrium	2022-03-03	MS	F198L	0.7414	0.9				1		0	MARCH3 is a member of the MARCH family of membrane-bound E3 ubiquitin ligases (EC 6.3.2.19). MARCH proteins add ubiquitin (see MIM 191339) to target lysines in substrate proteins, thereby signaling their vesicular transport between membrane compartments. MARCH3 appears to function in the endosomal recycling pathway (Fukuda et al., 2006 (PubMed 16428329)).(supplied by OMIM)	0																								0				0.27123	0.45
122787	122786	chr5	126206451	+	G	A	endometrium	2022-03-03	SY	N212N				COSM1177993	large_intestine(1); endometrium(1)	1	rs757683101	0	MARCH3 is a member of the MARCH family of membrane-bound E3 ubiquitin ligases (EC 6.3.2.19). MARCH proteins add ubiquitin (see MIM 191339) to target lysines in substrate proteins, thereby signaling their vesicular transport between membrane compartments. MARCH3 appears to function in the endosomal recycling pathway (Fukuda et al., 2006 (PubMed 16428329)).(supplied by OMIM)	0		3.26078e-05		2.90546e-05		0.000158983		1.59355e-05	0.000154895	6.4973e-05														0
191906	191905	chr5	126206404	+	G	A	endometrium	2022-03-03	MS	S228F	0.4934	0.75				1		0	MARCH3 is a member of the MARCH family of membrane-bound E3 ubiquitin ligases (EC 6.3.2.19). MARCH proteins add ubiquitin (see MIM 191339) to target lysines in substrate proteins, thereby signaling their vesicular transport between membrane compartments. MARCH3 appears to function in the endosomal recycling pathway (Fukuda et al., 2006 (PubMed 16428329)).(supplied by OMIM)	0																								0				0.33539	0.55
225745	225744	chr5	126253697	+	A	T	endometrium	2022-03-03	MS	V56E	0.6272	0.85				1		0	MARCH3 is a member of the MARCH family of membrane-bound E3 ubiquitin ligases (EC 6.3.2.19). MARCH proteins add ubiquitin (see MIM 191339) to target lysines in substrate proteins, thereby signaling their vesicular transport between membrane compartments. MARCH3 appears to function in the endosomal recycling pathway (Fukuda et al., 2006 (PubMed 16428329)).(supplied by OMIM)	0																								0				0.20393	0.4
25324	25323	chr2	217234573	+	A	G	endometrium	2022-03-04	SY	D137D				COSM1016226	endometrium(1)	1	rs772605420	0	MARCH4 is a member of the MARCH family of membrane-bound E3 ubiquitin ligases (EC 6.3.2.19). MARCH enzymes add	0		4.06362e-06								3.24865e-05														0
71972	71971	chr2	217142395	+	C	A	endometrium	2022-03-04	MS	G289C	0.5238	0.75		COSM1016223	endometrium(1)	1		0	MARCH4 is a member of the MARCH family of membrane-bound E3 ubiquitin ligases (EC 6.3.2.19). MARCH enzymes add	0																								0				0.11699	0.35
88035	88034	chr2	217124125	+	G	A	endometrium	2022-03-04	SY	I381I						1		0	MARCH4 is a member of the MARCH family of membrane-bound E3 ubiquitin ligases (EC 6.3.2.19). MARCH enzymes add	0																								0
109379	109378	chr2	217124400	+	G	A	endometrium	2022-03-04	MS	L290F	0.1196	0.5				1		0	MARCH4 is a member of the MARCH family of membrane-bound E3 ubiquitin ligases (EC 6.3.2.19). MARCH enzymes add	0																								0				0.04615	0.2
141954	141953	chr2	217124292	+	G	T	endometrium	2022-03-04	MS	Q326K	0.2202	0.6		COSM1016222	endometrium(1)	1		0	MARCH4 is a member of the MARCH family of membrane-bound E3 ubiquitin ligases (EC 6.3.2.19). MARCH enzymes add	0																								0				0.43821	0.65
163863	163862	chr2	217124358	+	G	A	endometrium	2022-03-04	MS	R304W	0.0562	0.45		COSM5511836	biliary_tract(1)	1		0	MARCH4 is a member of the MARCH family of membrane-bound E3 ubiquitin ligases (EC 6.3.2.19). MARCH enzymes add	0																								0				0.00547	0.1
17034	17033	chr10	94071065	+	C	G	endometrium	2022-03-05	MS	A70G	0.1924	0.55				1		0	MARCH5 is a ubiquitin ligase of the mitochondrial outer membrane that plays a role in the control of mitochondrial morphology by regulating mitofusin-2 (MFN2; MIM 608507) and DRP1 (DNM1L; MIM 603850) (Nakamura et al., 2006 (PubMed 16936636)).(supplied by OMIM)	1	http://www.ncbi.nlm.nih.gov/pubmed?term=MARCH5[TIAB]+AND+cancer[TIAB]																							0				0.12904	0.35
67688	67687	chr10	94109126	+	T	A	endometrium	2022-03-05	SY	G130G				COSM921457	endometrium(1)	1		0	MARCH5 is a ubiquitin ligase of the mitochondrial outer membrane that plays a role in the control of mitochondrial morphology by regulating mitofusin-2 (MFN2; MIM 608507) and DRP1 (DNM1L; MIM 603850) (Nakamura et al., 2006 (PubMed 16936636)).(supplied by OMIM)	1	http://www.ncbi.nlm.nih.gov/pubmed?term=MARCH5[TIAB]+AND+cancer[TIAB]																							0
81941	81940	chr10	94070983	+	C	A	endometrium	2022-03-05	MS	H43N	0.0032	0.1		COSM921455	endometrium(1)	1		0	MARCH5 is a ubiquitin ligase of the mitochondrial outer membrane that plays a role in the control of mitochondrial morphology by regulating mitofusin-2 (MFN2; MIM 608507) and DRP1 (DNM1L; MIM 603850) (Nakamura et al., 2006 (PubMed 16936636)).(supplied by OMIM)	1	http://www.ncbi.nlm.nih.gov/pubmed?term=MARCH5[TIAB]+AND+cancer[TIAB]																							0				0.0081	0.1
104712	104711	chr10	94109173	+	T	G	endometrium	2022-03-05	MS	L146R	0.048	0.45				1		0	MARCH5 is a ubiquitin ligase of the mitochondrial outer membrane that plays a role in the control of mitochondrial morphology by regulating mitofusin-2 (MFN2; MIM 608507) and DRP1 (DNM1L; MIM 603850) (Nakamura et al., 2006 (PubMed 16936636)).(supplied by OMIM)	1	http://www.ncbi.nlm.nih.gov/pubmed?term=MARCH5[TIAB]+AND+cancer[TIAB]													../MuPIT_Interactive?gm=chr10:92349416										0				0.00445	0.1
153690	153689	chr10	94109245	+	G	A	endometrium	2022-03-05	MS	R170H	0.0714	0.5				1	rs757883961	0	MARCH5 is a ubiquitin ligase of the mitochondrial outer membrane that plays a role in the control of mitochondrial morphology by regulating mitofusin-2 (MFN2; MIM 608507) and DRP1 (DNM1L; MIM 603850) (Nakamura et al., 2006 (PubMed 16936636)).(supplied by OMIM)	1	http://www.ncbi.nlm.nih.gov/pubmed?term=MARCH5[TIAB]+AND+cancer[TIAB]	8.13848e-06						8.97296e-06		3.262e-05				../MuPIT_Interactive?gm=chr10:92349488										0				0.23844	0.45
191994	191993	chr10	94109562	+	A	T	endometrium	2022-03-05	MS	S230C	0.1196	0.5		COSM921459	endometrium(1)	1		0	MARCH5 is a ubiquitin ligase of the mitochondrial outer membrane that plays a role in the control of mitochondrial morphology by regulating mitofusin-2 (MFN2; MIM 608507) and DRP1 (DNM1L; MIM 603850) (Nakamura et al., 2006 (PubMed 16936636)).(supplied by OMIM)	1	http://www.ncbi.nlm.nih.gov/pubmed?term=MARCH5[TIAB]+AND+cancer[TIAB]													../MuPIT_Interactive?gm=chr10:92349805										0				0.08724	0.3
217106	217105	chr10	94100509	+	C	T	endometrium	2022-03-05	SY	V106V						1		0	MARCH5 is a ubiquitin ligase of the mitochondrial outer membrane that plays a role in the control of mitochondrial morphology by regulating mitofusin-2 (MFN2; MIM 608507) and DRP1 (DNM1L; MIM 603850) (Nakamura et al., 2006 (PubMed 16936636)).(supplied by OMIM)	1	http://www.ncbi.nlm.nih.gov/pubmed?term=MARCH5[TIAB]+AND+cancer[TIAB]	7.2258e-06	4.16285e-05					7.90289e-06																0
42392	42391	chr5	10391774	+	G	C	endometrium	2022-03-06	MS	E233Q	0.1952	0.55		COSM1059328	endometrium(1)	1		0	This gene encodes a member of a family of membrane-associated E3 ubiquitin ligases containing RING-CH-type zinc	1	http://www.ncbi.nlm.nih.gov/pubmed?term=MARCH6[TIAB]+AND+cancer[MH]																			Low_complexity	Low_complexity	GA-rich		0				0.20575	0.4
51215	51214	chr5	10411479	+	G	T	endometrium	2022-03-06	SG	E576*						1		0	This gene encodes a member of a family of membrane-associated E3 ubiquitin ligases containing RING-CH-type zinc	1	http://www.ncbi.nlm.nih.gov/pubmed?term=MARCH6[TIAB]+AND+cancer[MH]																							0				0.24707	0.45
75815	75814	chr5	10410326	+	A	T	endometrium	2022-03-06	SY	G543G				COSM1059336	endometrium(1)	1		0	This gene encodes a member of a family of membrane-associated E3 ubiquitin ligases containing RING-CH-type zinc	1	http://www.ncbi.nlm.nih.gov/pubmed?term=MARCH6[TIAB]+AND+cancer[MH]																							0
87518	87517	chr5	10402198	+	A	C	endometrium	2022-03-06	MS	I334L	0.2542	0.6				1		0	This gene encodes a member of a family of membrane-associated E3 ubiquitin ligases containing RING-CH-type zinc	1	http://www.ncbi.nlm.nih.gov/pubmed?term=MARCH6[TIAB]+AND+cancer[MH]																							0				0.12438	0.35
110882	110881	chr5	10402501	+	G	A	endometrium	2022-03-06	SY	L353L				COSM1059332	stomach(1); endometrium(1)	1		0	This gene encodes a member of a family of membrane-associated E3 ubiquitin ligases containing RING-CH-type zinc	1	http://www.ncbi.nlm.nih.gov/pubmed?term=MARCH6[TIAB]+AND+cancer[MH]																							0
120583	120582	chr5	10381927	+	T	C	endometrium	2022-03-06	MS	M69T	0.0166	0.35				1		0	This gene encodes a member of a family of membrane-associated E3 ubiquitin ligases containing RING-CH-type zinc	1	http://www.ncbi.nlm.nih.gov/pubmed?term=MARCH6[TIAB]+AND+cancer[MH]																							0	intron	2022-03-06	ENST00000449913.6(intron),ENST00000503788.5(intron)	0.03653	0.2
124907	124906	chr5	10405703	+	A	T	endometrium	2022-03-06	MS	N456Y	0.0674	0.45		COSM1059334	endometrium(1)	1		0	This gene encodes a member of a family of membrane-associated E3 ubiquitin ligases containing RING-CH-type zinc	1	http://www.ncbi.nlm.nih.gov/pubmed?term=MARCH6[TIAB]+AND+cancer[MH]																							0				0.0086	0.1
134778	134777	chr5	10405751	+	C	T	endometrium	2022-03-06	MS	P472S	0.08	0.5				1		0	This gene encodes a member of a family of membrane-associated E3 ubiquitin ligases containing RING-CH-type zinc	1	http://www.ncbi.nlm.nih.gov/pubmed?term=MARCH6[TIAB]+AND+cancer[MH]																							0				0.13086	0.35
135500	135499	chr5	10410306	+	C	T	endometrium	2022-03-06	MS	P537S	0.064	0.45				1		0	This gene encodes a member of a family of membrane-associated E3 ubiquitin ligases containing RING-CH-type zinc	1	http://www.ncbi.nlm.nih.gov/pubmed?term=MARCH6[TIAB]+AND+cancer[MH]																							0				0.02449	0.15
136321	136320	chr5	10411630	+	C	A	endometrium	2022-03-06	MS	P626H	0.0778	0.5				1		0	This gene encodes a member of a family of membrane-associated E3 ubiquitin ligases containing RING-CH-type zinc	1	http://www.ncbi.nlm.nih.gov/pubmed?term=MARCH6[TIAB]+AND+cancer[MH]																							0				0.01194	0.15
140889	140888	chr5	10391752	+	G	T	endometrium	2022-03-06	MS	Q225H	0.127	0.5				1		0	This gene encodes a member of a family of membrane-associated E3 ubiquitin ligases containing RING-CH-type zinc	1	http://www.ncbi.nlm.nih.gov/pubmed?term=MARCH6[TIAB]+AND+cancer[MH]																			Low_complexity	Low_complexity	GA-rich		0				0.47141	0.65
145019	145018	chr5	10430095	+	A	G	endometrium	2022-03-06	MS	Q866R	0.056	0.45		COSM1059339	endometrium(1)	1		0	This gene encodes a member of a family of membrane-associated E3 ubiquitin ligases containing RING-CH-type zinc	1	http://www.ncbi.nlm.nih.gov/pubmed?term=MARCH6[TIAB]+AND+cancer[MH]																							0				0.008	0.1
176444	176443	chr5	10411528	+	G	A	endometrium	2022-03-06	MS	R592Q	0.1678	0.55		COSM1214563	large_intestine(1)	1		0	This gene encodes a member of a family of membrane-associated E3 ubiquitin ligases containing RING-CH-type zinc	1	http://www.ncbi.nlm.nih.gov/pubmed?term=MARCH6[TIAB]+AND+cancer[MH]																							0				0.42809	0.6
176445	176444	chr5	10411528	+	G	A	endometrium	2022-03-06	MS	R592Q	0.1678	0.55		COSM1214563	large_intestine(1)	1		0	This gene encodes a member of a family of membrane-associated E3 ubiquitin ligases containing RING-CH-type zinc	1	http://www.ncbi.nlm.nih.gov/pubmed?term=MARCH6[TIAB]+AND+cancer[MH]																							0				0.42809	0.6
181592	181591	chr5	10426521	+	G	A	endometrium	2022-03-06	MS	R798Q	0.0226	0.4				1		0	This gene encodes a member of a family of membrane-associated E3 ubiquitin ligases containing RING-CH-type zinc	1	http://www.ncbi.nlm.nih.gov/pubmed?term=MARCH6[TIAB]+AND+cancer[MH]																							0				0.07115	0.25
182627	182626	chr5	10430041	+	G	A	endometrium	2022-03-06	MS	R848Q	0.0762	0.5				1	rs775679238	0	This gene encodes a member of a family of membrane-associated E3 ubiquitin ligases containing RING-CH-type zinc	1	http://www.ncbi.nlm.nih.gov/pubmed?term=MARCH6[TIAB]+AND+cancer[MH]	1.62496e-05	6.53766e-05					2.68692e-05																0				0.0168	0.15
211219	211218	chr5	10402205	+	C	T	endometrium	2022-03-06	MS	T336I	0.0778	0.5		COSM1059330	endometrium(1)	1		0	This gene encodes a member of a family of membrane-associated E3 ubiquitin ligases containing RING-CH-type zinc	1	http://www.ncbi.nlm.nih.gov/pubmed?term=MARCH6[TIAB]+AND+cancer[MH]																							0				0.00486	0.1
223161	223160	chr5	10402513	+	G	T	endometrium	2022-03-06	SY	V357V						1		0	This gene encodes a member of a family of membrane-associated E3 ubiquitin ligases containing RING-CH-type zinc	1	http://www.ncbi.nlm.nih.gov/pubmed?term=MARCH6[TIAB]+AND+cancer[MH]																							0
23020	23019	chr2	160609014	+	G	A	endometrium	2022-03-07	MS	C572Y	0.0094	0.25		COSM1008176	endometrium(1)	1		0	MARCH7 is a member of the MARCH family of membrane-bound E3 ubiquitin ligases (EC 6.3.2.19). MARCH proteins add	0																								0				0.00253	0.1
31956	31955	chr2	160605293	+	G	A	endometrium	2022-03-07	MS	D498N	0.0602	0.45		COSM1743758	biliary_tract(1)	1	rs149065142	0.00056741	MARCH7 is a member of the MARCH family of membrane-bound E3 ubiquitin ligases (EC 6.3.2.19). MARCH proteins add	0		7.58117e-05	0.000624012	2.90563e-05				3.16211e-05	0.000154799															0.000399361				0.04048	0.2
64619	64618	chr2	160623840	+	T	G	endometrium	2022-03-07	MS	F701C	0.1952	0.55		COSM1008178	endometrium(1)	1		0	MARCH7 is a member of the MARCH family of membrane-bound E3 ubiquitin ligases (EC 6.3.2.19). MARCH proteins add	0																								0	2k upstream	CD302	ENST00000429078.6(2k upstream),ENST00000553424.5(2k upstream),ENST00000259053.5(2k upstream)	0.15413	0.4
85751	85750	chr2	160604435	+	A	G	endometrium	2022-03-07	MS	I212V	0.1156	0.5				1		0	MARCH7 is a member of the MARCH family of membrane-bound E3 ubiquitin ligases (EC 6.3.2.19). MARCH proteins add	0		4.06243e-06						8.9572e-06																0				0.94758	1
163371	163370	chr2	160604691	+	G	A	endometrium	2022-03-07	MS	R297Q	0.0384	0.45		COSM1008174	endometrium(1)	1	rs780481296	0	MARCH7 is a member of the MARCH family of membrane-bound E3 ubiquitin ligases (EC 6.3.2.19). MARCH proteins add	0		3.2894e-05		0.000148166				3.1902e-05																0				0.06629	0.25
178630	178629	chr2	160619502	+	C	T	endometrium	2022-03-07	SG	R669*						1		0	MARCH7 is a member of the MARCH family of membrane-bound E3 ubiquitin ligases (EC 6.3.2.19). MARCH proteins add	0		1.23332e-05						2.69925e-05																0				0.26636	0.45
211964	211963	chr2	160604946	+	C	A	endometrium	2022-03-07	MS	T382K	0.294	0.65				1		0	MARCH7 is a member of the MARCH family of membrane-bound E3 ubiquitin ligases (EC 6.3.2.19). MARCH proteins add	0																								0				0.03653	0.2
221449	221448	chr2	160604579	+	G	A	endometrium	2022-03-07	MS	V260I	0.173	0.55				1		0	MARCH7 is a member of the MARCH family of membrane-bound E3 ubiquitin ligases (EC 6.3.2.19). MARCH proteins add	0																								0				0.92349	1
231552	231551	chr2	160604533	+	C	T	endometrium	2022-03-07	SY	Y244Y						1		0	MARCH7 is a member of the MARCH family of membrane-bound E3 ubiquitin ligases (EC 6.3.2.19). MARCH proteins add	0																								0
233151	233150	chr2	160585683	+	T	G	endometrium	2022-03-07	SG	Y50*				COSM1008172	endometrium(1)	1		0	MARCH7 is a member of the MARCH family of membrane-bound E3 ubiquitin ligases (EC 6.3.2.19). MARCH proteins add	0																								0				0.48526	0.65
70109	70108	chr10	45953942	+	G	A	endometrium	2022-03-08	SY	G489G				COSM918282	endometrium(1)	1		0	MARCH8 is a member of the MARCH family of membrane-bound E3 ubiquitin ligases (EC 6.3.2.19). MARCH enzymes add	0																								0
192904	192903	chr10	45953805	+	G	T	endometrium	2022-03-08	MS	S535Y	0.4914	0.75				1		0	MARCH8 is a member of the MARCH family of membrane-bound E3 ubiquitin ligases (EC 6.3.2.19). MARCH enzymes add	0																								0				0.50248	0.7
215441	215440	chr10	45959711	+	G	A	endometrium	2022-03-08	MS	T73M	0.1156	0.5		COSM918283	endometrium(1)	1	rs777790919	0	MARCH8 is a member of the MARCH family of membrane-bound E3 ubiquitin ligases (EC 6.3.2.19). MARCH enzymes add	0		4.06213e-06				5.79777e-05								../MuPIT_Interactive?gm=chr10:45464263										0				0.11254	0.3
137377	137376	chr12	58149545	+	C	T	endometrium	2022-03-09	SY	P78P						1		0	MARCH9 is a member of the MARCH family of membrane-bound E3 ubiquitin ligases (EC 6.3.2.19). MARCH enzymes add	0																								0	2k upstream	2022-03-09	ENST00000548358.1(2k upstream)
220892	220891	chr12	58152076	+	C	A	endometrium	2022-03-09	SY	V233V				COSM942207	endometrium(1)	1		0	MARCH9 is a member of the MARCH family of membrane-bound E3 ubiquitin ligases (EC 6.3.2.19). MARCH enzymes add	0																								0
4832	4831	chr17	60821740	+	C	T	endometrium	2022-03-10	MS	A216T	0.1602	0.5		COSM982502	endometrium(1)	1	rs761485445	0	MARCH10 is a member of the MARCH family of membrane-bound E3 ubiquitin ligases (EC 6.3.2.19). MARCH enzymes add	0		1.08737e-05	0.000124875																					0				0.63172	0.75
21950	21949	chr17	60814213	+	C	T	endometrium	2022-03-10	MS	C377Y	0.383	0.7		COSM982499	endometrium(1)	1		0	MARCH10 is a member of the MARCH family of membrane-bound E3 ubiquitin ligases (EC 6.3.2.19). MARCH enzymes add	0																								0				0.60055	0.75
33025	33024	chr17	60813387	+	A	G	endometrium	2022-03-10	SY	D652D				COSM982492	endometrium(1)	1	rs762727071	0	MARCH10 is a member of the MARCH family of membrane-bound E3 ubiquitin ligases (EC 6.3.2.19). MARCH enzymes add	0		8.13028e-06								6.49773e-05														0
41028	41027	chr17	60814634	+	C	A	endometrium	2022-03-10	SG	E237*				COSM982501	endometrium(1)	1		0	MARCH10 is a member of the MARCH family of membrane-bound E3 ubiquitin ligases (EC 6.3.2.19). MARCH enzymes add	0																								0				0.4042	0.6
50413	50412	chr17	60813617	+	C	T	endometrium	2022-03-10	MS	E576K	0.0694	0.45		COSM982497	endometrium(1); skin(1)	1	rs371136845	5.81395e-05	MARCH10 is a member of the MARCH family of membrane-bound E3 ubiquitin ligases (EC 6.3.2.19). MARCH enzymes add	0		9.0254e-05	4.1632e-05	5.81226e-05				0.00017388																0				0.43083	0.6
93853	93852	chr17	60821759	+	C	A	endometrium	2022-03-10	MS	K209N	0.5764	0.8		COSM982503	endometrium(1)	1		0	MARCH10 is a member of the MARCH family of membrane-bound E3 ubiquitin ligases (EC 6.3.2.19). MARCH enzymes add	0																								0				0.21729	0.45
101730	101729	chr17	60837320	+	C	A	endometrium	2022-03-10	MS	K86N	0.7328	0.9				1		0	MARCH10 is a member of the MARCH family of membrane-bound E3 ubiquitin ligases (EC 6.3.2.19). MARCH enzymes add	0																								0				0.20656	0.4
114289	114288	chr17	60813545	+	G	T	endometrium	2022-03-10	MS	L600I	0.374	0.7		COSM982495	endometrium(1)	1		0	MARCH10 is a member of the MARCH family of membrane-bound E3 ubiquitin ligases (EC 6.3.2.19). MARCH enzymes add	0																								0				0.48639	0.65
116069	116068	chr17	60799897	+	C	A	endometrium	2022-03-10	SY	L760L						1		0	MARCH10 is a member of the MARCH family of membrane-bound E3 ubiquitin ligases (EC 6.3.2.19). MARCH enzymes add	0																								0
116343	116342	chr17	60788660	+	G	A	endometrium	2022-03-10	MS	L792F	0.342	0.65				1		0	MARCH10 is a member of the MARCH family of membrane-bound E3 ubiquitin ligases (EC 6.3.2.19). MARCH enzymes add	0																								0				0.1092	0.3
147516	147515	chr17	60837234	+	C	A	endometrium	2022-03-10	MS	R115M	0.5912	0.8				1		0	MARCH10 is a member of the MARCH family of membrane-bound E3 ubiquitin ligases (EC 6.3.2.19). MARCH enzymes add	0														../MuPIT_Interactive?gm=chr17:62759873										0				0.25311	0.45
178434	178433	chr17	60802423	+	G	A	endometrium	2022-03-10	SY	R698R						1		0	MARCH10 is a member of the MARCH family of membrane-bound E3 ubiquitin ligases (EC 6.3.2.19). MARCH enzymes add	0																								0
178437	178436	chr17	60802425	+	G	A	endometrium	2022-03-10	MS	R698C	0.054	0.45		COSM1214558	large_intestine(1)	1	rs750310027	0	MARCH10 is a member of the MARCH family of membrane-bound E3 ubiquitin ligases (EC 6.3.2.19). MARCH enzymes add	0		4.23743e-06						9.15935e-06						../MuPIT_Interactive?gm=chr17:62725064										0				0.01113	0.15
212714	212713	chr17	60813930	+	G	A	endometrium	2022-03-10	SY	T471T				COSM982498	endometrium(1)	1	rs147951735	0.00104372	MARCH10 is a member of the MARCH family of membrane-bound E3 ubiquitin ligases (EC 6.3.2.19). MARCH enzymes add	0		0.000509448	0.000291521	0.000116245				0.0010054	0.00046454															0.000199681
225488	225487	chr17	60813608	+	C	A	endometrium	2022-03-10	MS	V579F	0.6614	0.85		COSM982496	endometrium(1)	1		0	MARCH10 is a member of the MARCH family of membrane-bound E3 ubiquitin ligases (EC 6.3.2.19). MARCH enzymes add	0																								0				0.30675	0.5
226730	226729	chr17	60802312	+	C	T	endometrium	2022-03-10	SY	V735V						1		0	MARCH10 is a member of the MARCH family of membrane-bound E3 ubiquitin ligases (EC 6.3.2.19). MARCH enzymes add	0																								0
227453	227452	chr17	60779070	+	G	A	endometrium	2022-03-10	SY	V845V				COSM982488	endometrium(1)	1		0	MARCH10 is a member of the MARCH family of membrane-bound E3 ubiquitin ligases (EC 6.3.2.19). MARCH enzymes add	0																								0
9433	9432	chr5	16067881	+	G	T	endometrium	2022-03-11	MS	A303D	0.2358	0.6		COSM1065259	endometrium(1)	1		0	MARCH11 is a member of the MARCH family of membrane-bound E3 ubiquitin ligases (EC 6.3.2.19). These enzymes add ubiquitin (see MIM 191339) to target lysines in substrate proteins, thereby signaling their intracellular transport. March11 appears to have a role in ubiquitin-mediated protein sorting in the trans-Golgi network (TGN)-multivesicular body (MVB) transport pathway (Morokuma et al., 2007 (…	0																								0				0.0081	0.1
42649	42648	chr5	16091163	+	C	G	endometrium	2022-03-11	MS	E241Q	0.1326	0.5		COSM1065292	endometrium(1)	1		0	MARCH11 is a member of the MARCH family of membrane-bound E3 ubiquitin ligases (EC 6.3.2.19). These enzymes add ubiquitin (see MIM 191339) to target lysines in substrate proteins, thereby signaling their intracellular transport. March11 appears to have a role in ubiquitin-mediated protein sorting in the trans-Golgi network (TGN)-multivesicular body (MVB) transport pathway (Morokuma et al., 2007 (…	0																								0				0.10758	0.3
81221	81220	chr5	16067889	+	A	C	endometrium	2022-03-11	MS	H300Q	0.129	0.5		COSM1065260	endometrium(1)	1		0	MARCH11 is a member of the MARCH family of membrane-bound E3 ubiquitin ligases (EC 6.3.2.19). These enzymes add ubiquitin (see MIM 191339) to target lysines in substrate proteins, thereby signaling their intracellular transport. March11 appears to have a role in ubiquitin-mediated protein sorting in the trans-Golgi network (TGN)-multivesicular body (MVB) transport pathway (Morokuma et al., 2007 (…	0																								0				0.03036	0.15
87459	87458	chr5	16067799	+	G	A	endometrium	2022-03-11	SY	I330I				COSM1065258	endometrium(2); skin(1)	1	rs370646944	0.000130141	MARCH11 is a member of the MARCH family of membrane-bound E3 ubiquitin ligases (EC 6.3.2.19). These enzymes add ubiquitin (see MIM 191339) to target lysines in substrate proteins, thereby signaling their intracellular transport. March11 appears to have a role in ubiquitin-mediated protein sorting in the trans-Golgi network (TGN)-multivesicular body (MVB) transport pathway (Morokuma et al., 2007 (…	0		1.21984e-05	6.5445e-05					8.96716e-06		3.24929e-05														0
106805	106804	chr5	16177929	+	A	G	endometrium	2022-03-11	MS	L200P	0.0072	0.2				1		0	MARCH11 is a member of the MARCH family of membrane-bound E3 ubiquitin ligases (EC 6.3.2.19). These enzymes add ubiquitin (see MIM 191339) to target lysines in substrate proteins, thereby signaling their intracellular transport. March11 appears to have a role in ubiquitin-mediated protein sorting in the trans-Golgi network (TGN)-multivesicular body (MVB) transport pathway (Morokuma et al., 2007 (…	0																								0				0.00415	0.1
109055	109054	chr5	16091049	+	G	T	endometrium	2022-03-11	MS	L279I	0.1326	0.5		COSM1065290	endometrium(1)	1		0	MARCH11 is a member of the MARCH family of membrane-bound E3 ubiquitin ligases (EC 6.3.2.19). These enzymes add ubiquitin (see MIM 191339) to target lysines in substrate proteins, thereby signaling their intracellular transport. March11 appears to have a role in ubiquitin-mediated protein sorting in the trans-Golgi network (TGN)-multivesicular body (MVB) transport pathway (Morokuma et al., 2007 (…	0																								0				0.16425	0.4
155278	155277	chr5	16177968	+	C	T	endometrium	2022-03-11	MS	R187Q	0.0304	0.4		COSM1065355	endometrium(1)	1		0	MARCH11 is a member of the MARCH family of membrane-bound E3 ubiquitin ligases (EC 6.3.2.19). These enzymes add ubiquitin (see MIM 191339) to target lysines in substrate proteins, thereby signaling their intracellular transport. March11 appears to have a role in ubiquitin-mediated protein sorting in the trans-Golgi network (TGN)-multivesicular body (MVB) transport pathway (Morokuma et al., 2007 (…	0																								0				0.04706	0.2
166623	166622	chr5	16067733	+	C	T	endometrium	2022-03-11	SY	R352R				COSM1065257	endometrium(1)	1		0	MARCH11 is a member of the MARCH family of membrane-bound E3 ubiquitin ligases (EC 6.3.2.19). These enzymes add ubiquitin (see MIM 191339) to target lysines in substrate proteins, thereby signaling their intracellular transport. March11 appears to have a role in ubiquitin-mediated protein sorting in the trans-Golgi network (TGN)-multivesicular body (MVB) transport pathway (Morokuma et al., 2007 (…	0																								0
166646	166645	chr5	16067734	+	C	T	endometrium	2022-03-11	MS	R352Q	0.0198	0.35		COSM302619	central_nervous_system(1)	1	rs149078493	0	MARCH11 is a member of the MARCH family of membrane-bound E3 ubiquitin ligases (EC 6.3.2.19). These enzymes add ubiquitin (see MIM 191339) to target lysines in substrate proteins, thereby signaling their intracellular transport. March11 appears to have a role in ubiquitin-mediated protein sorting in the trans-Golgi network (TGN)-multivesicular body (MVB) transport pathway (Morokuma et al., 2007 (…	0		3.97095e-05	0.00012501			5.30448e-05		4.74016e-05		3.24865e-05														0.000199681				0.21779	0.45
11171	11170	chr16	30389784	+	C	T	endometrium	2022-09-01	MS	A406T	0.9544	1				1	rs766275412	0	This gene is a member of the septin family of GTPases. Members of this family are required for cytokinesis and the	2	http://www.ncbi.nlm.nih.gov/pubmed?term=SEPT1[TIAB]+AND+cancer[MH]	9.29982e-06	6.96767e-05					9.84097e-06																0	intron	ZNF48	ENST00000322861.11(2k downstream),ENST00000612608.4(intron),ENST00000622647.1(intron)	0.59366	0.75
12221	12220	chr16	30389784	+	C	T	endometrium	2022-09-01	MS	A406T	0.9544	1				1	rs766275412	0	This gene is a member of the septin family of GTPases. Members of this family are required for cytokinesis and the	2	http://www.ncbi.nlm.nih.gov/pubmed?term=SEPT1[TIAB]+AND+cancer[MH]	9.29982e-06	6.96767e-05					9.84097e-06																0	intron	ZNF48	ENST00000322861.11(2k downstream),ENST00000612608.4(intron),ENST00000622647.1(intron)	0.59366	0.75
26966	26965	chr16	30391346	+	A	T	endometrium	2022-09-01	MS	D236E	0.6648	0.85				1		0	This gene is a member of the septin family of GTPases. Members of this family are required for cytokinesis and the	2	http://www.ncbi.nlm.nih.gov/pubmed?term=SEPT1[TIAB]+AND+cancer[MH]													../MuPIT_Interactive?gm=chr16:30380025										0	intron	ZNF48	ENST00000612608.4(intron),ENST00000622647.1(intron)	0.88017	0.95
27879	27878	chr16	30391346	+	A	T	endometrium	2022-09-01	MS	D236E	0.6648	0.85				1		0	This gene is a member of the septin family of GTPases. Members of this family are required for cytokinesis and the	2	http://www.ncbi.nlm.nih.gov/pubmed?term=SEPT1[TIAB]+AND+cancer[MH]													../MuPIT_Interactive?gm=chr16:30380025										0	intron	ZNF48	ENST00000612608.4(intron),ENST00000622647.1(intron)	0.88017	0.95
45726	45725	chr16	30389960	+	C	T	endometrium	2022-09-01	MS	E377K	0.7328	0.9				1	rs758977750	0	This gene is a member of the septin family of GTPases. Members of this family are required for cytokinesis and the	2	http://www.ncbi.nlm.nih.gov/pubmed?term=SEPT1[TIAB]+AND+cancer[MH]	4.09303e-06						8.97392e-06																0	intron	ZNF48	ENST00000322861.11(2k downstream),ENST00000612608.4(intron),ENST00000622647.1(intron)	0.13976	0.35
46885	46884	chr16	30389960	+	C	T	endometrium	2022-09-01	MS	E377K	0.7328	0.9				1	rs758977750	0	This gene is a member of the septin family of GTPases. Members of this family are required for cytokinesis and the	2	http://www.ncbi.nlm.nih.gov/pubmed?term=SEPT1[TIAB]+AND+cancer[MH]	4.09303e-06						8.97392e-06																0	intron	ZNF48	ENST00000322861.11(2k downstream),ENST00000612608.4(intron),ENST00000622647.1(intron)	0.13976	0.35
47283	47282	chr16	30389824	+	C	A	endometrium	2022-09-01	MS	E392D	0.8794	1		COSM969823	endometrium(1)	1		0	This gene is a member of the septin family of GTPases. Members of this family are required for cytokinesis and the	2	http://www.ncbi.nlm.nih.gov/pubmed?term=SEPT1[TIAB]+AND+cancer[MH]																							0	intron	ZNF48	ENST00000322861.11(2k downstream),ENST00000612608.4(intron),ENST00000622647.1(intron)	0.42809	0.6
110861	110860	chr16	30389818	+	C	T	endometrium	2022-09-01	SY	L394L						1		0	This gene is a member of the septin family of GTPases. Members of this family are required for cytokinesis and the	2	http://www.ncbi.nlm.nih.gov/pubmed?term=SEPT1[TIAB]+AND+cancer[MH]																							0	intron	ZNF48	ENST00000322861.11(2k downstream),ENST00000612608.4(intron),ENST00000622647.1(intron)
111701	111700	chr16	30389818	+	C	T	endometrium	2022-09-01	SY	L394L						1		0	This gene is a member of the septin family of GTPases. Members of this family are required for cytokinesis and the	2	http://www.ncbi.nlm.nih.gov/pubmed?term=SEPT1[TIAB]+AND+cancer[MH]																							0	intron	ZNF48	ENST00000322861.11(2k downstream),ENST00000612608.4(intron),ENST00000622647.1(intron)
158622	158621	chr16	30393641	+	G	A	endometrium	2022-09-01	MS	R64C	0.0606	0.45				1	rs755491420	0	This gene is a member of the septin family of GTPases. Members of this family are required for cytokinesis and the	2	http://www.ncbi.nlm.nih.gov/pubmed?term=SEPT1[TIAB]+AND+cancer[MH]	4.07166e-06						8.98731e-06						../MuPIT_Interactive?gm=chr16:30382320										0	intron	ZNF48	ENST00000612608.4(intron),ENST00000622647.1(intron)	0.06204	0.25
178120	178119	chr16	30393641	+	G	A	endometrium	2022-09-01	MS	R64C	0.0606	0.45				1	rs755491420	0	This gene is a member of the septin family of GTPases. Members of this family are required for cytokinesis and the	2	http://www.ncbi.nlm.nih.gov/pubmed?term=SEPT1[TIAB]+AND+cancer[MH]	4.07166e-06						8.98731e-06						../MuPIT_Interactive?gm=chr16:30382320										0	intron	ZNF48	ENST00000612608.4(intron),ENST00000622647.1(intron)	0.06204	0.25
210289	210288	chr16	30390423	+	G	A	endometrium	2022-09-01	MS	T328M	0.0406	0.45				1		0	This gene is a member of the septin family of GTPases. Members of this family are required for cytokinesis and the	2	http://www.ncbi.nlm.nih.gov/pubmed?term=SEPT1[TIAB]+AND+cancer[MH]													../MuPIT_Interactive?gm=chr16:30379102										0	intron	ZNF48	ENST00000322861.11(2k downstream),ENST00000612608.4(intron),ENST00000622647.1(intron)	0.01579	0.15
211067	211066	chr16	30390423	+	G	A	endometrium	2022-09-01	MS	T328M	0.0406	0.45				1		0	This gene is a member of the septin family of GTPases. Members of this family are required for cytokinesis and the	2	http://www.ncbi.nlm.nih.gov/pubmed?term=SEPT1[TIAB]+AND+cancer[MH]													../MuPIT_Interactive?gm=chr16:30379102										0	intron	ZNF48	ENST00000322861.11(2k downstream),ENST00000612608.4(intron),ENST00000622647.1(intron)	0.01579	0.15
212917	212916	chr16	30393475	+	G	A	endometrium	2022-09-01	SY	T87T				COSM969825	endometrium(1)	1		0	This gene is a member of the septin family of GTPases. Members of this family are required for cytokinesis and the	2	http://www.ncbi.nlm.nih.gov/pubmed?term=SEPT1[TIAB]+AND+cancer[MH]																							0	intron	ZNF48	ENST00000612608.4(intron),ENST00000622647.1(intron)
216199	216198	chr16	30393475	+	G	A	endometrium	2022-09-01	SY	T87T				COSM969825	endometrium(1)	1		0	This gene is a member of the septin family of GTPases. Members of this family are required for cytokinesis and the	2	http://www.ncbi.nlm.nih.gov/pubmed?term=SEPT1[TIAB]+AND+cancer[MH]																							0	intron	ZNF48	ENST00000612608.4(intron),ENST00000622647.1(intron)
219100	219099	chr16	30392530	+	A	G	endometrium	2022-09-01	MS	V206A	0.376	0.7				1		0	This gene is a member of the septin family of GTPases. Members of this family are required for cytokinesis and the	2	http://www.ncbi.nlm.nih.gov/pubmed?term=SEPT1[TIAB]+AND+cancer[MH]													../MuPIT_Interactive?gm=chr16:30381209										0	intron	ZNF48	ENST00000612608.4(intron),ENST00000622647.1(intron)	0.19947	0.4
220223	220222	chr16	30392530	+	A	G	endometrium	2022-09-01	MS	V206A	0.376	0.7				1		0	This gene is a member of the septin family of GTPases. Members of this family are required for cytokinesis and the	2	http://www.ncbi.nlm.nih.gov/pubmed?term=SEPT1[TIAB]+AND+cancer[MH]													../MuPIT_Interactive?gm=chr16:30381209										0	intron	ZNF48	ENST00000612608.4(intron),ENST00000622647.1(intron)	0.19947	0.4
4291	4290	chr2	242277108	+	C	T	endometrium	2022-09-02	MS	A201V	0.3242	0.65				1	rs748465376	0	No GeneCards annotation	14	http://www.ncbi.nlm.nih.gov/pubmed?term=SEPT2[TIAB]+AND+cancer[MH]	2.43819e-05		0.000149022					0.000182349					../MuPIT_Interactive?gm=chr2:241337693										0				0.22437	0.45
37181	37180	chr2	242276827	+	G	A	endometrium	2022-09-02	SY	E159E						1	rs756129094	0	No GeneCards annotation	14	http://www.ncbi.nlm.nih.gov/pubmed?term=SEPT2[TIAB]+AND+cancer[MH]	8.12585e-06	6.53424e-05					8.9548e-06																0
41758	41757	chr2	242282461	+	G	T	endometrium	2022-09-02	SG	E252*						1		0	No GeneCards annotation	14	http://www.ncbi.nlm.nih.gov/pubmed?term=SEPT2[TIAB]+AND+cancer[MH]																							0				0.05678	0.25
52321	52320	chr2	242274603	+	G	T	endometrium	2022-09-02	SG	E100*						1		0	No GeneCards annotation	14	http://www.ncbi.nlm.nih.gov/pubmed?term=SEPT2[TIAB]+AND+cancer[MH]																							0				0.01539	0.15
73327	73326	chr2	242289575	+	G	A	endometrium	2022-09-02	MS	G393R	0.427	0.7		COSM1018954	endometrium(1)	1	rs138704236	0.000290697	No GeneCards annotation	14	http://www.ncbi.nlm.nih.gov/pubmed?term=SEPT2[TIAB]+AND+cancer[MH]	0.000447432	4.17467e-05	0.000320868		0.00015932		0.000510408	0.000156152	0.00140864														0.000199681				0.07307	0.25
74736	74735	chr2	242265528	+	G	C	endometrium	2022-09-02	MS	G79R	0.114	0.5				1		0	No GeneCards annotation	14	http://www.ncbi.nlm.nih.gov/pubmed?term=SEPT2[TIAB]+AND+cancer[MH]													../MuPIT_Interactive?gm=chr2:241326113										0				0.00051	0.1
123291	123290	chr2	242265473	+	T	G	endometrium	2022-09-02	MS	N60K	0.1254	0.5				1		0	No GeneCards annotation	14	http://www.ncbi.nlm.nih.gov/pubmed?term=SEPT2[TIAB]+AND+cancer[MH]													../MuPIT_Interactive?gm=chr2:241326058										0	5' UTR	2022-09-02	ENST00000407971.5(5' UTR)	0.02803	0.15
150629	150628	chr2	242276870	+	C	T	endometrium	2022-09-02	MS	R174W	0.1804	0.55		COSM1018951	endometrium(1)	1	rs746517617	0	No GeneCards annotation	14	http://www.ncbi.nlm.nih.gov/pubmed?term=SEPT2[TIAB]+AND+cancer[MH]	4.06108e-06						8.95255e-06						../MuPIT_Interactive?gm=chr2:241337455										0				0.03653	0.2
163532	163531	chr2	242265484	+	G	A	endometrium	2022-09-02	MS	R64Q	0.0452	0.45				1	rs751366308	0	No GeneCards annotation	14	http://www.ncbi.nlm.nih.gov/pubmed?term=SEPT2[TIAB]+AND+cancer[MH]													../MuPIT_Interactive?gm=chr2:241326069										0	5' UTR	2022-09-02	ENST00000407971.5(5' UTR)	0.07975	0.25
186787	186786	chr2	242276813	+	T	C	endometrium	2022-09-02	MS	S155P	0.406	0.7				1		0	No GeneCards annotation	14	http://www.ncbi.nlm.nih.gov/pubmed?term=SEPT2[TIAB]+AND+cancer[MH]													../MuPIT_Interactive?gm=chr2:241337398										0				0.06437	0.25
38357	38356	chr22	42383641	+	G	T	endometrium	2022-09-03	MS	E143D	0.5238	0.75		COSM1034718	endometrium(1)	1		0	This gene belongs to the septin family of GTPases. Members of this family are required for cytokinesis. Expression is upregulated by retinoic acid in a human teratocarcinoma cell line. The specific function of this gene has not been determined. Alternative splicing of this gene results in two transcript variants encoding different isoforms. (provided by RefSeq)	1	http://www.ncbi.nlm.nih.gov/pubmed?term=SEPT3[TIAB]+AND+cancer[MH]													../MuPIT_Interactive?gm=chr22:41987637										0				0.24583	0.45
39065	39064	chr22	42383681	+	G	A	endometrium	2022-09-03	MS	E157K	0.0214	0.4				1		0	This gene belongs to the septin family of GTPases. Members of this family are required for cytokinesis. Expression is upregulated by retinoic acid in a human teratocarcinoma cell line. The specific function of this gene has not been determined. Alternative splicing of this gene results in two transcript variants encoding different isoforms. (provided by RefSeq)	1	http://www.ncbi.nlm.nih.gov/pubmed?term=SEPT3[TIAB]+AND+cancer[MH]													../MuPIT_Interactive?gm=chr22:41987677										0				0.01346	0.15
44231	44230	chr22	42388765	+	A	G	endometrium	2022-09-03	MS	E288G	0.0546	0.45		COSM1034719	endometrium(1)	1		0	This gene belongs to the septin family of GTPases. Members of this family are required for cytokinesis. Expression is upregulated by retinoic acid in a human teratocarcinoma cell line. The specific function of this gene has not been determined. Alternative splicing of this gene results in two transcript variants encoding different isoforms. (provided by RefSeq)	1	http://www.ncbi.nlm.nih.gov/pubmed?term=SEPT3[TIAB]+AND+cancer[MH]													../MuPIT_Interactive?gm=chr22:41992761										0				0.01356	0.15
63924	63923	chr22	42377818	+	C	T	endometrium	2022-09-03	SY	F60F				COSM3555007	biliary_tract(1); stomach(1); skin(1)	1	rs772491347	0	This gene belongs to the septin family of GTPases. Members of this family are required for cytokinesis. Expression is upregulated by retinoic acid in a human teratocarcinoma cell line. The specific function of this gene has not been determined. Alternative splicing of this gene results in two transcript variants encoding different isoforms. (provided by RefSeq)	1	http://www.ncbi.nlm.nih.gov/pubmed?term=SEPT3[TIAB]+AND+cancer[MH]	5.70613e-05		0.000387782				8.98214e-06																0	intron	2022-09-03	ENST00000406029.5(intron)
153687	153686	chr22	42383721	+	G	A	endometrium	2022-09-03	MS	R170H	0.0344	0.45		COSM4104529	large_intestine(1); stomach(1)	1		0	This gene belongs to the septin family of GTPases. Members of this family are required for cytokinesis. Expression is upregulated by retinoic acid in a human teratocarcinoma cell line. The specific function of this gene has not been determined. Alternative splicing of this gene results in two transcript variants encoding different isoforms. (provided by RefSeq)	1	http://www.ncbi.nlm.nih.gov/pubmed?term=SEPT3[TIAB]+AND+cancer[MH]													../MuPIT_Interactive?gm=chr22:41987717										0				0.02712	0.15
204715	204714	chr22	42382060	+	G	A	endometrium	2022-09-03	MS	S92N	0.4174	0.7				1		0	This gene belongs to the septin family of GTPases. Members of this family are required for cytokinesis. Expression is upregulated by retinoic acid in a human teratocarcinoma cell line. The specific function of this gene has not been determined. Alternative splicing of this gene results in two transcript variants encoding different isoforms. (provided by RefSeq)	1	http://www.ncbi.nlm.nih.gov/pubmed?term=SEPT3[TIAB]+AND+cancer[MH]													../MuPIT_Interactive?gm=chr22:41986056										0				0.74193	0.85
219302	219301	chr22	42383724	+	T	C	endometrium	2022-09-03	MS	V171A	0.0072	0.2				1		0	This gene belongs to the septin family of GTPases. Members of this family are required for cytokinesis. Expression is upregulated by retinoic acid in a human teratocarcinoma cell line. The specific function of this gene has not been determined. Alternative splicing of this gene results in two transcript variants encoding different isoforms. (provided by RefSeq)	1	http://www.ncbi.nlm.nih.gov/pubmed?term=SEPT3[TIAB]+AND+cancer[MH]	4.06081e-06	6.53424e-05											../MuPIT_Interactive?gm=chr22:41987720										0				0.01791	0.15
11102	11101	chr17	56598695	+	G	A	endometrium	2022-09-04	MS	A360V	0.0344	0.45		COSM981900	endometrium(1)	1		0	This gene is a member of the septin family of nucleotide binding proteins, originally described in yeast as cell	9	http://www.ncbi.nlm.nih.gov/pubmed?term=SEPT4[TIAB]+AND+cancer[MH]													../MuPIT_Interactive?gm=chr17:58521334										0	5' UTR	2022-09-04	ENST00000580809.5(2k upstream),ENST00000426861.5(5' UTR)	0.0082	0.1
28219	28218	chr17	56599408	+	G	A	endometrium	2022-09-04	SY	D254D				COSM981903	endometrium(1)	1	rs148226154	0.000116279	This gene is a member of the septin family of nucleotide binding proteins, originally described in yeast as cell	9	http://www.ncbi.nlm.nih.gov/pubmed?term=SEPT4[TIAB]+AND+cancer[MH]	1.62427e-05	6.53424e-05			5.79777e-05		1.79032e-05																0
48984	48983	chr17	56598131	+	C	A	endometrium	2022-09-04	MS	E465D	0.5712	0.8				1		0	This gene is a member of the septin family of nucleotide binding proteins, originally described in yeast as cell	9	http://www.ncbi.nlm.nih.gov/pubmed?term=SEPT4[TIAB]+AND+cancer[MH]																							0	5' UTR	2022-09-04	ENST00000580809.5(2k upstream),ENST00000426861.5(5' UTR),ENST00000579371.5(5' UTR)	0.27275	0.45
106182	106181	chr17	56603089	+	G	A	endometrium	2022-09-04	SY	L184L						1		0	This gene is a member of the septin family of nucleotide binding proteins, originally described in yeast as cell	9	http://www.ncbi.nlm.nih.gov/pubmed?term=SEPT4[TIAB]+AND+cancer[MH]																							0
112651	112650	chr17	56598198	+	A	C	endometrium	2022-09-04	MS	L443R	0.1518	0.5		COSM981897	endometrium(1)	1	rs746376040	0	This gene is a member of the septin family of nucleotide binding proteins, originally described in yeast as cell	9	http://www.ncbi.nlm.nih.gov/pubmed?term=SEPT4[TIAB]+AND+cancer[MH]	4.06223e-06		2.97832e-05																				0	intron	2022-09-04	ENST00000580809.5(2k upstream),ENST00000426861.5(5' UTR),ENST00000579371.5(intron)	0.0339	0.2
118882	118881	chr17	56603590	+	T	C	endometrium	2022-09-04	MS	M163V	0.0092	0.25				1		0	This gene is a member of the septin family of nucleotide binding proteins, originally described in yeast as cell	9	http://www.ncbi.nlm.nih.gov/pubmed?term=SEPT4[TIAB]+AND+cancer[MH]													../MuPIT_Interactive?gm=chr17:58526229										0				0.01255	0.15
151909	151908	chr17	56603625	+	C	T	endometrium	2022-09-04	MS	R151Q	0.0142	0.3				1		0	This gene is a member of the septin family of nucleotide binding proteins, originally described in yeast as cell	9	http://www.ncbi.nlm.nih.gov/pubmed?term=SEPT4[TIAB]+AND+cancer[MH]	4.1731e-06		3.11507e-05										../MuPIT_Interactive?gm=chr17:58526264										0	3' UTR	2022-09-04	ENST00000583114.5(3' UTR)	0.09473	0.3
168540	168539	chr17	56604333	+	G	A	endometrium	2022-09-04	MS	R38C	0.1358	0.5		COSM3195819	stomach(1)	1	rs747126892	0	This gene is a member of the septin family of nucleotide binding proteins, originally described in yeast as cell	9	http://www.ncbi.nlm.nih.gov/pubmed?term=SEPT4[TIAB]+AND+cancer[MH]	3.69692e-05		0.000149005		5.80114e-05		2.75073e-05						../MuPIT_Interactive?gm=chr17:58526972										0	intron	2022-09-04	ENST00000579371.5(intron),ENST00000580844.5(intron),ENST00000580809.5(intron),ENST00000583114.5(3' UTR)	0.18551	0.4
212428	212427	chr17	56598431	+	G	A	endometrium	2022-09-04	MS	T417I	0.1834	0.55				1		0	This gene is a member of the septin family of nucleotide binding proteins, originally described in yeast as cell	9	http://www.ncbi.nlm.nih.gov/pubmed?term=SEPT4[TIAB]+AND+cancer[MH]													../MuPIT_Interactive?gm=chr17:58521070										0	5' UTR	2022-09-04	ENST00000580809.5(2k upstream),ENST00000426861.5(5' UTR)	0.4369	0.6
1437	1436	chr22	19707742	+	G	A	endometrium	2022-09-05	MS	A124T	0.0714	0.5				1		0	This gene is a member of the septin gene family of nucleotide binding proteins, originally described in yeast as cell division cycle regulatory proteins. Septins are highly conserved in yeast, Drosophila, and mouse and appear to regulate cytoskeletal organization. Disruption of septin function disturbs cytokinesis and results in large multinucleate or polyploid cells. This gene is mapped to 22q11…	5	http://www.ncbi.nlm.nih.gov/pubmed?term=SEPT5[TIAB]+AND+cancer[MH]													../MuPIT_Interactive?gm=chr22:19720219										0				0.0169	0.15
7476	7475	chr22	19709178	+	G	A	endometrium	2022-09-05	MS	A254T	0.173	0.55				1	rs760908390	0	This gene is a member of the septin gene family of nucleotide binding proteins, originally described in yeast as cell division cycle regulatory proteins. Septins are highly conserved in yeast, Drosophila, and mouse and appear to regulate cytoskeletal organization. Disruption of septin function disturbs cytokinesis and results in large multinucleate or polyploid cells. This gene is mapped to 22q11…	5	http://www.ncbi.nlm.nih.gov/pubmed?term=SEPT5[TIAB]+AND+cancer[MH]	8.1618e-06			0.000102249			9.02332e-06						../MuPIT_Interactive?gm=chr22:19721655										0	2k upstream	GP1BB	ENST00000622227.4(2k downstream),ENST00000366425.3(2k upstream)	0.01204	0.15
7477	7476	chr22	19709178	+	G	A	endometrium	2022-09-05	MS	A254T	0.173	0.55				1	rs760908390	0	This gene is a member of the septin gene family of nucleotide binding proteins, originally described in yeast as cell division cycle regulatory proteins. Septins are highly conserved in yeast, Drosophila, and mouse and appear to regulate cytoskeletal organization. Disruption of septin function disturbs cytokinesis and results in large multinucleate or polyploid cells. This gene is mapped to 22q11…	5	http://www.ncbi.nlm.nih.gov/pubmed?term=SEPT5[TIAB]+AND+cancer[MH]	8.1618e-06			0.000102249			9.02332e-06						../MuPIT_Interactive?gm=chr22:19721655										0	2k upstream	GP1BB	ENST00000622227.4(2k downstream),ENST00000366425.3(2k upstream)	0.01204	0.15
9618	9617	chr22	19709456	+	C	T	endometrium	2022-09-05	MS	A318V	0.177	0.55				1		0	This gene is a member of the septin gene family of nucleotide binding proteins, originally described in yeast as cell division cycle regulatory proteins. Septins are highly conserved in yeast, Drosophila, and mouse and appear to regulate cytoskeletal organization. Disruption of septin function disturbs cytokinesis and results in large multinucleate or polyploid cells. This gene is mapped to 22q11…	5	http://www.ncbi.nlm.nih.gov/pubmed?term=SEPT5[TIAB]+AND+cancer[MH]													../MuPIT_Interactive?gm=chr22:19721933										0	2k upstream	GP1BB	ENST00000622227.4(2k downstream),ENST00000366425.3(2k upstream)	0.126	0.35
46307	46306	chr22	19709968	+	G	C	endometrium	2022-09-05	MS	E366D	0.4882	0.75				1		0	This gene is a member of the septin gene family of nucleotide binding proteins, originally described in yeast as cell division cycle regulatory proteins. Septins are highly conserved in yeast, Drosophila, and mouse and appear to regulate cytoskeletal organization. Disruption of septin function disturbs cytokinesis and results in large multinucleate or polyploid cells. This gene is mapped to 22q11…	5	http://www.ncbi.nlm.nih.gov/pubmed?term=SEPT5[TIAB]+AND+cancer[MH]																							0	3' UTR	2022-09-05	ENST00000622227.4(2k downstream),ENST00000366425.3(2k upstream),ENST00000406395.5(3' UTR),ENST00000438754.6(3' UTR)	0.29825	0.5
60384	60383	chr22	19709370	+	C	T	endometrium	2022-09-05	MS	R286C	0.8094	0.95				1	rs779266097	0	This gene is a member of the septin gene family of nucleotide binding proteins, originally described in yeast as cell division cycle regulatory proteins. Septins are highly conserved in yeast, Drosophila, and mouse and appear to regulate cytoskeletal organization. Disruption of septin function disturbs cytokinesis and results in large multinucleate or polyploid cells. This gene is mapped to 22q11…	5	http://www.ncbi.nlm.nih.gov/pubmed?term=SEPT5[TIAB]+AND+cancer[MH]	1.22451e-05		8.95148e-05										../MuPIT_Interactive?gm=chr22:19721847										0	2k upstream	GP1BB	ENST00000622227.4(2k downstream),ENST00000366425.3(2k upstream)	0.37901	0.55
82572	82571	chr22	19707361	+	C	T	endometrium	2022-09-05	MS	H71Y	0.4174	0.7				1	rs766485341	0	This gene is a member of the septin gene family of nucleotide binding proteins, originally described in yeast as cell division cycle regulatory proteins. Septins are highly conserved in yeast, Drosophila, and mouse and appear to regulate cytoskeletal organization. Disruption of septin function disturbs cytokinesis and results in large multinucleate or polyploid cells. This gene is mapped to 22q11…	5	http://www.ncbi.nlm.nih.gov/pubmed?term=SEPT5[TIAB]+AND+cancer[MH]	4.06921e-06			0.000101709									../MuPIT_Interactive?gm=chr22:19719838										0				0.21111	0.45
141282	141281	chr22	19709217	+	C	T	endometrium	2022-09-05	SG	Q267*						1		0	This gene is a member of the septin gene family of nucleotide binding proteins, originally described in yeast as cell division cycle regulatory proteins. Septins are highly conserved in yeast, Drosophila, and mouse and appear to regulate cytoskeletal organization. Disruption of septin function disturbs cytokinesis and results in large multinucleate or polyploid cells. This gene is mapped to 22q11…	5	http://www.ncbi.nlm.nih.gov/pubmed?term=SEPT5[TIAB]+AND+cancer[MH]																							0	2k upstream	GP1BB	ENST00000622227.4(2k downstream),ENST00000366425.3(2k upstream)	0.00759	0.1
160801	160800	chr22	19709220	+	C	T	endometrium	2022-09-05	MS	R268W	0.0778	0.5				1	rs745550752	0	This gene is a member of the septin gene family of nucleotide binding proteins, originally described in yeast as cell division cycle regulatory proteins. Septins are highly conserved in yeast, Drosophila, and mouse and appear to regulate cytoskeletal organization. Disruption of septin function disturbs cytokinesis and results in large multinucleate or polyploid cells. This gene is mapped to 22q11…	5	http://www.ncbi.nlm.nih.gov/pubmed?term=SEPT5[TIAB]+AND+cancer[MH]	4.10021e-06						9.07408e-06						../MuPIT_Interactive?gm=chr22:19721697										0	2k upstream	GP1BB	ENST00000622227.4(2k downstream),ENST00000366425.3(2k upstream)	0.09493	0.3
220515	220514	chr22	19708324	+	G	A	endometrium	2022-09-05	MS	V226I	0.3044	0.65				1		0	This gene is a member of the septin gene family of nucleotide binding proteins, originally described in yeast as cell division cycle regulatory proteins. Septins are highly conserved in yeast, Drosophila, and mouse and appear to regulate cytoskeletal organization. Disruption of septin function disturbs cytokinesis and results in large multinucleate or polyploid cells. This gene is mapped to 22q11…	5	http://www.ncbi.nlm.nih.gov/pubmed?term=SEPT5[TIAB]+AND+cancer[MH]													../MuPIT_Interactive?gm=chr22:19720801										0	2k downstream	2022-09-05	ENST00000622227.4(2k downstream)	0.84202	0.9
221665	221664	chr22	19709253	+	G	A	endometrium	2022-09-05	MS	V279M	0.2696	0.6				1		0	This gene is a member of the septin gene family of nucleotide binding proteins, originally described in yeast as cell division cycle regulatory proteins. Septins are highly conserved in yeast, Drosophila, and mouse and appear to regulate cytoskeletal organization. Disruption of septin function disturbs cytokinesis and results in large multinucleate or polyploid cells. This gene is mapped to 22q11…	5	http://www.ncbi.nlm.nih.gov/pubmed?term=SEPT5[TIAB]+AND+cancer[MH]													../MuPIT_Interactive?gm=chr22:19721730										0	2k upstream	GP1BB	ENST00000622227.4(2k downstream),ENST00000366425.3(2k upstream)	0.03917	0.2
12150	12149	chrX	118763356	+	G	A	endometrium	2022-09-06	MS	A402V	0.0392	0.45				1	rs746468087	0	This gene is a member of the septin family of GTPases. Members of this family are required for cytokinesis. One	16	http://www.ncbi.nlm.nih.gov/pubmed?term=SEPT6[TIAB]+AND+cancer[MH]	1.11924e-05		3.76265e-05						5.22357e-05														0				0.23014	0.45
43809	43808	chrX	118771118	+	C	A	endometrium	2022-09-06	MS	E276D	0.2484	0.6				1		0	This gene is a member of the septin family of GTPases. Members of this family are required for cytokinesis. One	16	http://www.ncbi.nlm.nih.gov/pubmed?term=SEPT6[TIAB]+AND+cancer[MH]													../MuPIT_Interactive?gm=chrX:119637155										0				0.05637	0.2
46423	46422	chrX	118767331	+	C	A	endometrium	2022-09-06	SG	E361*				COSM1113909	endometrium(1)	1		0	This gene is a member of the septin family of GTPases. Members of this family are required for cytokinesis. One	16	http://www.ncbi.nlm.nih.gov/pubmed?term=SEPT6[TIAB]+AND+cancer[MH]																							0				0.06675	0.25
57013	57012	chrX	118786967	+	G	A	endometrium	2022-09-06	SY	F126F				COSM1113914	NS(1); endometrium(3); skin(2)	1		0	This gene is a member of the septin family of GTPases. Members of this family are required for cytokinesis. One	16	http://www.ncbi.nlm.nih.gov/pubmed?term=SEPT6[TIAB]+AND+cancer[MH]																							0
57761	57760	chrX	118786883	+	G	T	endometrium	2022-09-06	MS	F154L	0.093	0.5		COSM1113912	endometrium(1)	1		0	This gene is a member of the septin family of GTPases. Members of this family are required for cytokinesis. One	16	http://www.ncbi.nlm.nih.gov/pubmed?term=SEPT6[TIAB]+AND+cancer[MH]													../MuPIT_Interactive?gm=chrX:119652920										0				0.01386	0.15
85207	85206	chrX	118784044	+	G	T	endometrium	2022-09-06	SY	I182I						1		0	This gene is a member of the septin family of GTPases. Members of this family are required for cytokinesis. One	16	http://www.ncbi.nlm.nih.gov/pubmed?term=SEPT6[TIAB]+AND+cancer[MH]																							0
93628	93627	chrX	118786856	+	C	T	endometrium	2022-09-06	SY	K163K						1		0	This gene is a member of the septin family of GTPases. Members of this family are required for cytokinesis. One	16	http://www.ncbi.nlm.nih.gov/pubmed?term=SEPT6[TIAB]+AND+cancer[MH]																							0
93968	93967	chrX	118786819	+	T	C	endometrium	2022-09-06	MS	K176E	0.0222	0.4				1		0	This gene is a member of the septin family of GTPases. Members of this family are required for cytokinesis. One	16	http://www.ncbi.nlm.nih.gov/pubmed?term=SEPT6[TIAB]+AND+cancer[MH]													../MuPIT_Interactive?gm=chrX:119652856										0				0.04139	0.2
95552	95551	chrX	118774696	+	T	G	endometrium	2022-09-06	MS	K249T	0.0452	0.45				1		0	This gene is a member of the septin family of GTPases. Members of this family are required for cytokinesis. One	16	http://www.ncbi.nlm.nih.gov/pubmed?term=SEPT6[TIAB]+AND+cancer[MH]													../MuPIT_Interactive?gm=chrX:119640733										0				0.06973	0.25
97663	97662	chrX	118763445	+	C	T	endometrium	2022-09-06	SY	K372K				COSM1113908	endometrium(1)	1		0	This gene is a member of the septin family of GTPases. Members of this family are required for cytokinesis. One	16	http://www.ncbi.nlm.nih.gov/pubmed?term=SEPT6[TIAB]+AND+cancer[MH]																							0
97851	97850	chrX	118763403	+	C	A	endometrium	2022-09-06	MS	K386N	0.2696	0.6		COSM1113907	endometrium(1)	1		0	This gene is a member of the septin family of GTPases. Members of this family are required for cytokinesis. One	16	http://www.ncbi.nlm.nih.gov/pubmed?term=SEPT6[TIAB]+AND+cancer[MH]																							0				0.24319	0.45
98333	98332	chrX	118763286	+	C	A	endometrium	2022-09-06	MS	K425N	0.4138	0.7		COSM1113906	endometrium(1)	1		0	This gene is a member of the septin family of GTPases. Members of this family are required for cytokinesis. One	16	http://www.ncbi.nlm.nih.gov/pubmed?term=SEPT6[TIAB]+AND+cancer[MH]																							0				0.51594	0.7
110099	110098	chrX	118809568	+	G	A	endometrium	2022-09-06	SY	L32L						1		0	This gene is a member of the septin family of GTPases. Members of this family are required for cytokinesis. One	16	http://www.ncbi.nlm.nih.gov/pubmed?term=SEPT6[TIAB]+AND+cancer[MH]																							0
112180	112179	chrX	118763306	+	G	A	endometrium	2022-09-06	SY	L419L						1		0	This gene is a member of the septin family of GTPases. Members of this family are required for cytokinesis. One	16	http://www.ncbi.nlm.nih.gov/pubmed?term=SEPT6[TIAB]+AND+cancer[MH]																							0
126781	126780	chrX	118797510	+	G	A	endometrium	2022-09-06	SY	N92N						1	rs201551217	0	This gene is a member of the septin family of GTPases. Members of this family are required for cytokinesis. One	16	http://www.ncbi.nlm.nih.gov/pubmed?term=SEPT6[TIAB]+AND+cancer[MH]	5.68292e-06				7.93714e-05																		0.000264901
190366	190365	chrX	118784020	+	C	T	endometrium	2022-09-06	SY	S190S				COSM4399995	skin(1)	1	rs780576827	0	This gene is a member of the septin family of GTPases. Members of this family are required for cytokinesis. One	16	http://www.ncbi.nlm.nih.gov/pubmed?term=SEPT6[TIAB]+AND+cancer[MH]																							0
216781	216780	chrX	118797493	+	G	A	endometrium	2022-09-06	MS	T98M	0.054	0.45		COSM1113915	endometrium(1)	1	rs774447993	0	This gene is a member of the septin family of GTPases. Members of this family are required for cytokinesis. One	16	http://www.ncbi.nlm.nih.gov/pubmed?term=SEPT6[TIAB]+AND+cancer[MH]	2.86434e-05	8.28226e-05					2.52937e-05		0.000110387				../MuPIT_Interactive?gm=chrX:119663530										0				0.21577	0.45
219191	219190	chrX	118786841	+	C	T	endometrium	2022-09-06	SY	V168V						1	rs774606542	0	This gene is a member of the septin family of GTPases. Members of this family are required for cytokinesis. One	16	http://www.ncbi.nlm.nih.gov/pubmed?term=SEPT6[TIAB]+AND+cancer[MH]	1.6825e-05	0.000163399	3.77117e-05																				0.000264901
221504	221503	chrX	118774655	+	C	A	endometrium	2022-09-06	MS	V263F	0.0616	0.45				1		0	This gene is a member of the septin family of GTPases. Members of this family are required for cytokinesis. One	16	http://www.ncbi.nlm.nih.gov/pubmed?term=SEPT6[TIAB]+AND+cancer[MH]													../MuPIT_Interactive?gm=chrX:119640692										0				0.01437	0.15
41707	41706	chr7	35922103	+	G	T	endometrium	2022-09-07	SG	E214*						1		0	This gene encodes a protein that is highly similar to the CDC10 protein of Saccharomyces cerevisiae. The protein also shares similarity with Diff 6 of Drosophila and with H5 of mouse. Each of these similar proteins, including the yeast CDC10, contains a GTP-binding motif. The yeast CDC10 protein is a structural component of the 10 nm filament which lies inside the cytoplasmic membrane and is esse…	6	http://www.ncbi.nlm.nih.gov/pubmed?term=SEPT7[TIAB]+AND+cancer[MH]																							0	5' UTR	2022-09-07	ENST00000432293.2(5' UTR)	0.08929	0.3
42095	42094	chr7	35922133	+	G	A	endometrium	2022-09-07	MS	E224K	0.06	0.45				1		0	This gene encodes a protein that is highly similar to the CDC10 protein of Saccharomyces cerevisiae. The protein also shares similarity with Diff 6 of Drosophila and with H5 of mouse. Each of these similar proteins, including the yeast CDC10, contains a GTP-binding motif. The yeast CDC10 protein is a structural component of the 10 nm filament which lies inside the cytoplasmic membrane and is esse…	6	http://www.ncbi.nlm.nih.gov/pubmed?term=SEPT7[TIAB]+AND+cancer[MH]													../MuPIT_Interactive?gm=chr7:35882523										0	5' UTR	2022-09-07	ENST00000432293.2(5' UTR)	0.18146	0.4
47403	47402	chr7	35942737	+	G	C	endometrium	2022-09-07	MS	E396Q	0.383	0.7				1		0	This gene encodes a protein that is highly similar to the CDC10 protein of Saccharomyces cerevisiae. The protein also shares similarity with Diff 6 of Drosophila and with H5 of mouse. Each of these similar proteins, including the yeast CDC10, contains a GTP-binding motif. The yeast CDC10 protein is a structural component of the 10 nm filament which lies inside the cytoplasmic membrane and is esse…	6	http://www.ncbi.nlm.nih.gov/pubmed?term=SEPT7[TIAB]+AND+cancer[MH]																							0				0.14523	0.35
74548	74547	chr7	35943889	+	G	T	endometrium	2022-09-07	MS	G434W	0.177	0.55		COSM1089364	endometrium(1)	1		0	This gene encodes a protein that is highly similar to the CDC10 protein of Saccharomyces cerevisiae. The protein also shares similarity with Diff 6 of Drosophila and with H5 of mouse. Each of these similar proteins, including the yeast CDC10, contains a GTP-binding motif. The yeast CDC10 protein is a structural component of the 10 nm filament which lies inside the cytoplasmic membrane and is esse…	6	http://www.ncbi.nlm.nih.gov/pubmed?term=SEPT7[TIAB]+AND+cancer[MH]																							0				0.07449	0.25
81761	81760	chr7	35942733	+	C	T	endometrium	2022-09-07	SY	H394H						1		0	This gene encodes a protein that is highly similar to the CDC10 protein of Saccharomyces cerevisiae. The protein also shares similarity with Diff 6 of Drosophila and with H5 of mouse. Each of these similar proteins, including the yeast CDC10, contains a GTP-binding motif. The yeast CDC10 protein is a structural component of the 10 nm filament which lies inside the cytoplasmic membrane and is esse…	6	http://www.ncbi.nlm.nih.gov/pubmed?term=SEPT7[TIAB]+AND+cancer[MH]																							0
97885	97884	chr7	35942715	+	G	T	endometrium	2022-09-07	MS	K388N	0.2802	0.6		COSM1089363	endometrium(1)	1		0	This gene encodes a protein that is highly similar to the CDC10 protein of Saccharomyces cerevisiae. The protein also shares similarity with Diff 6 of Drosophila and with H5 of mouse. Each of these similar proteins, including the yeast CDC10, contains a GTP-binding motif. The yeast CDC10 protein is a structural component of the 10 nm filament which lies inside the cytoplasmic membrane and is esse…	6	http://www.ncbi.nlm.nih.gov/pubmed?term=SEPT7[TIAB]+AND+cancer[MH]																							0				0.17296	0.4
124726	124725	chr7	35943879	+	C	T	endometrium	2022-09-07	SY	N430N						1		0	This gene encodes a protein that is highly similar to the CDC10 protein of Saccharomyces cerevisiae. The protein also shares similarity with Diff 6 of Drosophila and with H5 of mouse. Each of these similar proteins, including the yeast CDC10, contains a GTP-binding motif. The yeast CDC10 protein is a structural component of the 10 nm filament which lies inside the cytoplasmic membrane and is esse…	6	http://www.ncbi.nlm.nih.gov/pubmed?term=SEPT7[TIAB]+AND+cancer[MH]																							0
197889	197888	chr7	35942820	+	T	C	endometrium	2022-09-07	SY	S423S						1		0	This gene encodes a protein that is highly similar to the CDC10 protein of Saccharomyces cerevisiae. The protein also shares similarity with Diff 6 of Drosophila and with H5 of mouse. Each of these similar proteins, including the yeast CDC10, contains a GTP-binding motif. The yeast CDC10 protein is a structural component of the 10 nm filament which lies inside the cytoplasmic membrane and is esse…	6	http://www.ncbi.nlm.nih.gov/pubmed?term=SEPT7[TIAB]+AND+cancer[MH]																							0
198627	198626	chr7	35872472	+	C	T	endometrium	2022-09-07	MS	S44L	0.0286	0.4		COSM1089360	endometrium(1)	1	rs780819505	0	This gene encodes a protein that is highly similar to the CDC10 protein of Saccharomyces cerevisiae. The protein also shares similarity with Diff 6 of Drosophila and with H5 of mouse. Each of these similar proteins, including the yeast CDC10, contains a GTP-binding motif. The yeast CDC10 protein is a structural component of the 10 nm filament which lies inside the cytoplasmic membrane and is esse…	6	http://www.ncbi.nlm.nih.gov/pubmed?term=SEPT7[TIAB]+AND+cancer[MH]	4.06911e-06	6.5445e-05											../MuPIT_Interactive?gm=chr7:35832862										0	intron	2022-09-07	ENST00000435235.6(intron),ENST00000399034.7(5' UTR)	0.05769	0.25
201701	201700	chr7	35903184	+	G	A	endometrium	2022-09-07	SY	S64S						1		0	This gene encodes a protein that is highly similar to the CDC10 protein of Saccharomyces cerevisiae. The protein also shares similarity with Diff 6 of Drosophila and with H5 of mouse. Each of these similar proteins, including the yeast CDC10, contains a GTP-binding motif. The yeast CDC10 protein is a structural component of the 10 nm filament which lies inside the cytoplasmic membrane and is esse…	6	http://www.ncbi.nlm.nih.gov/pubmed?term=SEPT7[TIAB]+AND+cancer[MH]	4.4108e-06								3.32646e-05														0
205848	205847	chr7	35912328	+	C	T	endometrium	2022-09-07	MS	T110I	0.016	0.35				1		0	This gene encodes a protein that is highly similar to the CDC10 protein of Saccharomyces cerevisiae. The protein also shares similarity with Diff 6 of Drosophila and with H5 of mouse. Each of these similar proteins, including the yeast CDC10, contains a GTP-binding motif. The yeast CDC10 protein is a structural component of the 10 nm filament which lies inside the cytoplasmic membrane and is esse…	6	http://www.ncbi.nlm.nih.gov/pubmed?term=SEPT7[TIAB]+AND+cancer[MH]													../MuPIT_Interactive?gm=chr7:35872718										0				0.0339	0.2
213872	213871	chr7	35872496	+	C	T	endometrium	2022-09-07	MS	T52M	0.0226	0.4		COSM5762461	pancreas(1)	1	rs375889436	6.13195e-05	This gene encodes a protein that is highly similar to the CDC10 protein of Saccharomyces cerevisiae. The protein also shares similarity with Diff 6 of Drosophila and with H5 of mouse. Each of these similar proteins, including the yeast CDC10, contains a GTP-binding motif. The yeast CDC10 protein is a structural component of the 10 nm filament which lies inside the cytoplasmic membrane and is esse…	6	http://www.ncbi.nlm.nih.gov/pubmed?term=SEPT7[TIAB]+AND+cancer[MH]	8.14253e-06		2.98027e-05				8.98763e-06						../MuPIT_Interactive?gm=chr7:35832886										0	intron	2022-09-07	ENST00000435235.6(intron),ENST00000399034.7(5' UTR)	0.01235	0.15
168204	168203	chr5	132096635	+	C	T	endometrium	2022-09-08	MS	R382H	0.2202	0.6		COSM1060758	stomach(1); endometrium(1)	1	rs537848857	0	This gene is a member of the septin family of nucleotide binding proteins, originally described in yeast as cell	1	http://www.ncbi.nlm.nih.gov/pubmed?term=SEPT8[TIAB]+AND+cancer[MH]																							0				0.16759	0.4
5826	5825	chr17	75398665	+	G	A	endometrium	2022-09-09	MS	A201T	0.1168	0.5		COSM984839	endometrium(1)	1	rs201705602	0.000244141	This gene is a member of the septin family involved in cytokinesis and cell cycle control. This gene is a	50	http://www.ncbi.nlm.nih.gov/pubmed?term=SEPT9[TIAB]+AND+cancer[MH]	2.96987e-05	0.0001755					3.27633e-05																0				0.88868	0.95
17591	17590	chr17	75398287	+	G	A	endometrium	2022-09-09	MS	A75T	0.2396	0.6		COSM984835	endometrium(1)	1		0	This gene is a member of the septin family involved in cytokinesis and cell cycle control. This gene is a	50	http://www.ncbi.nlm.nih.gov/pubmed?term=SEPT9[TIAB]+AND+cancer[MH]																							0	5' UTR	2022-09-09	ENST00000449803.6(5' UTR),ENST00000431235.6(5' UTR),ENST00000588690.5(5' UTR),ENST00000427674.6(5' UTR),ENST00000592420.1(5' UTR)	0.5543	0.7
63588	63587	chr17	75494650	+	C	T	endometrium	2022-09-09	SY	F557F				COSM984862	large_intestine(1); endometrium(2)	1	rs767456537	0	This gene is a member of the septin family involved in cytokinesis and cell cycle control. This gene is a	50	http://www.ncbi.nlm.nih.gov/pubmed?term=SEPT9[TIAB]+AND+cancer[MH]	1.34067e-05						2.9673e-05																0
63589	63588	chr17	75494650	+	C	T	endometrium	2022-09-09	SY	F557F				COSM984862	large_intestine(1); endometrium(2)	1	rs767456537	0	This gene is a member of the septin family involved in cytokinesis and cell cycle control. This gene is a	50	http://www.ncbi.nlm.nih.gov/pubmed?term=SEPT9[TIAB]+AND+cancer[MH]	1.34067e-05						2.9673e-05																0
63590	63589	chr17	75494650	+	C	T	endometrium	2022-09-09	SY	F557F				COSM984862	large_intestine(1); endometrium(2)	1	rs767456537	0	This gene is a member of the septin family involved in cytokinesis and cell cycle control. This gene is a	50	http://www.ncbi.nlm.nih.gov/pubmed?term=SEPT9[TIAB]+AND+cancer[MH]	1.34067e-05						2.9673e-05																0
67152	67151	chr17	75398442	+	C	A	endometrium	2022-09-09	SY	G126G				COSM984837	endometrium(1)	1		0	This gene is a member of the septin family involved in cytokinesis and cell cycle control. This gene is a	50	http://www.ncbi.nlm.nih.gov/pubmed?term=SEPT9[TIAB]+AND+cancer[MH]																							0	5' UTR	2022-09-09	ENST00000449803.6(5' UTR),ENST00000431235.6(5' UTR),ENST00000588690.5(5' UTR),ENST00000427674.6(5' UTR),ENST00000592420.1(5' UTR)
87599	87598	chr17	75483612	+	C	T	endometrium	2022-09-09	SY	I340I				COSM984847	endometrium(1)	1	rs372492267	0.000118259	This gene is a member of the septin family involved in cytokinesis and cell cycle control. This gene is a	50	http://www.ncbi.nlm.nih.gov/pubmed?term=SEPT9[TIAB]+AND+cancer[MH]	2.89153e-05						5.53955e-05		3.25034e-05														0	2k downstream	2022-09-09	ENST00000590917.5(2k downstream)
98049	98048	chr17	75484884	+	G	T	endometrium	2022-09-09	MS	K400N	0.2596	0.6				1	rs200085919	0	This gene is a member of the septin family involved in cytokinesis and cell cycle control. This gene is a	50	http://www.ncbi.nlm.nih.gov/pubmed?term=SEPT9[TIAB]+AND+cancer[MH]	8.12255e-06				0.000115982								../MuPIT_Interactive?gm=chr17:77488802										0.000199681	2k downstream	2022-09-09	ENST00000590917.5(2k downstream)	0.0339	0.2
168979	168978	chr17	75484880	+	G	A	endometrium	2022-09-09	MS	R399H	0.1028	0.5		COSM984853	endometrium(1)	1		0	This gene is a member of the septin family involved in cytokinesis and cell cycle control. This gene is a	50	http://www.ncbi.nlm.nih.gov/pubmed?term=SEPT9[TIAB]+AND+cancer[MH]													../MuPIT_Interactive?gm=chr17:77488798										0	2k downstream	2022-09-09	ENST00000590917.5(2k downstream)	0.00354	0.1
171710	171709	chr17	75398198	+	G	A	endometrium	2022-09-09	MS	R45Q	0.0166	0.35		COSM984833	large_intestine(1); endometrium(1)	1	rs781163314	0	This gene is a member of the septin family involved in cytokinesis and cell cycle control. This gene is a	50	http://www.ncbi.nlm.nih.gov/pubmed?term=SEPT9[TIAB]+AND+cancer[MH]	8.13742e-06		2.97796e-05						3.24865e-05														0	5' UTR	2022-09-09	ENST00000449803.6(5' UTR),ENST00000431235.6(5' UTR),ENST00000588690.5(5' UTR),ENST00000427674.6(5' UTR),ENST00000592420.1(5' UTR)	0.13187	0.35
200314	200313	chr17	75494637	+	G	A	endometrium	2022-09-09	MS	S553N	0.2484	0.6				1		0	This gene is a member of the septin family involved in cytokinesis and cell cycle control. This gene is a	50	http://www.ncbi.nlm.nih.gov/pubmed?term=SEPT9[TIAB]+AND+cancer[MH]													../MuPIT_Interactive?gm=chr17:77498555										0				0.17023	0.4
213048	213047	chr17	75488708	+	C	T	endometrium	2022-09-09	SY	T462T				COSM984859	endometrium(1)	1	rs377093783	0	This gene is a member of the septin family involved in cytokinesis and cell cycle control. This gene is a	50	http://www.ncbi.nlm.nih.gov/pubmed?term=SEPT9[TIAB]+AND+cancer[MH]	3.65497e-05				0.000231911		8.95223e-06		0.000129946														0
46388	46387	chr2	110343409	+	C	A	endometrium	2022-09-10	SG	E36*						1		0	This gene encodes a member of the septin family of cytoskeletal proteins with GTPase activity. This protein localizes to the cytoplasm and nucleus and displays GTP-binding and GTPase activity. Alternate splicing results in two transcript variants encoding different isoforms. (provided by RefSeq)	4	http://www.ncbi.nlm.nih.gov/pubmed?term=SEPT10[TIAB]+AND+cancer[MH]																							0				0.29801	0.5
69457	69456	chr2	110332210	+	C	T	endometrium	2022-09-10	MS	G183D	0.1254	0.5		COSM1005332	large_intestine(1); endometrium(1)	1	rs761673341	0	This gene encodes a member of the septin family of cytoskeletal proteins with GTPase activity. This protein localizes to the cytoplasm and nucleus and displays GTP-binding and GTPase activity. Alternate splicing results in two transcript variants encoding different isoforms. (provided by RefSeq)	4	http://www.ncbi.nlm.nih.gov/pubmed?term=SEPT10[TIAB]+AND+cancer[MH]	1.66454e-05		9.51716e-05				9.07145e-06																0				0.0081	0.1
71578	71577	chr2	110350646	+	T	A	endometrium	2022-09-10	SY	G27G						1	rs368126692	0.00013369	This gene encodes a member of the septin family of cytoskeletal proteins with GTPase activity. This protein localizes to the cytoplasm and nucleus and displays GTP-binding and GTPase activity. Alternate splicing results in two transcript variants encoding different isoforms. (provided by RefSeq)	4	http://www.ncbi.nlm.nih.gov/pubmed?term=SEPT10[TIAB]+AND+cancer[MH]	2.59885e-05	0.000295708																					0	intron	2022-09-10	ENST00000397714.6(intron)
74744	74743	chr2	110343380	+	G	A	endometrium	2022-09-10	SY	G45G						1		0	This gene encodes a member of the septin family of cytoskeletal proteins with GTPase activity. This protein localizes to the cytoplasm and nucleus and displays GTP-binding and GTPase activity. Alternate splicing results in two transcript variants encoding different isoforms. (provided by RefSeq)	4	http://www.ncbi.nlm.nih.gov/pubmed?term=SEPT10[TIAB]+AND+cancer[MH]																							0
77836	77835	chr2	110342882	+	T	C	endometrium	2022-09-10	SY	G78G				COSM1005334	endometrium(1)	1		0	This gene encodes a member of the septin family of cytoskeletal proteins with GTPase activity. This protein localizes to the cytoplasm and nucleus and displays GTP-binding and GTPase activity. Alternate splicing results in two transcript variants encoding different isoforms. (provided by RefSeq)	4	http://www.ncbi.nlm.nih.gov/pubmed?term=SEPT10[TIAB]+AND+cancer[MH]																							0
98579	98578	chr2	110303629	+	C	G	endometrium	2022-09-10	MS	K449N	0.1042	0.5		COSM1005328	endometrium(1)	1		0	This gene encodes a member of the septin family of cytoskeletal proteins with GTPase activity. This protein localizes to the cytoplasm and nucleus and displays GTP-binding and GTPase activity. Alternate splicing results in two transcript variants encoding different isoforms. (provided by RefSeq)	4	http://www.ncbi.nlm.nih.gov/pubmed?term=SEPT10[TIAB]+AND+cancer[MH]																							0				0.14553	0.35
153773	153772	chr2	110332246	+	C	T	endometrium	2022-09-10	MS	R171H	0.1242	0.5		COSM1005333	large_intestine(1); endometrium(2); central_nervous_system(1)	1	rs780288687	0	This gene encodes a member of the septin family of cytoskeletal proteins with GTPase activity. This protein localizes to the cytoplasm and nucleus and displays GTP-binding and GTPase activity. Alternate splicing results in two transcript variants encoding different isoforms. (provided by RefSeq)	4	http://www.ncbi.nlm.nih.gov/pubmed?term=SEPT10[TIAB]+AND+cancer[MH]	1.09526e-05						1.5873e-05		3.31565e-05														0				0.00961	0.1
164296	164295	chr2	110322039	+	C	T	endometrium	2022-09-10	MS	R311Q	0.4988	0.75				1	rs376222124	0	This gene encodes a member of the septin family of cytoskeletal proteins with GTPase activity. This protein localizes to the cytoplasm and nucleus and displays GTP-binding and GTPase activity. Alternate splicing results in two transcript variants encoding different isoforms. (provided by RefSeq)	4	http://www.ncbi.nlm.nih.gov/pubmed?term=SEPT10[TIAB]+AND+cancer[MH]	2.20182e-05					3.885e-05	2.38318e-05	0.000159898	3.38432e-05														0				0.21577	0.45
171210	171209	chr2	110303633	+	C	A	endometrium	2022-09-10	MS	R448L	0.0962	0.5				1	rs369053227	0	This gene encodes a member of the septin family of cytoskeletal proteins with GTPase activity. This protein localizes to the cytoplasm and nucleus and displays GTP-binding and GTPase activity. Alternate splicing results in two transcript variants encoding different isoforms. (provided by RefSeq)	4	http://www.ncbi.nlm.nih.gov/pubmed?term=SEPT10[TIAB]+AND+cancer[MH]	2.48723e-05	0.000225388	3.73916e-05																				0				0.20362	0.4
171212	171211	chr2	110303633	+	C	A	endometrium	2022-09-10	MS	R448L	0.0962	0.5				1	rs369053227	0	This gene encodes a member of the septin family of cytoskeletal proteins with GTPase activity. This protein localizes to the cytoplasm and nucleus and displays GTP-binding and GTPase activity. Alternate splicing results in two transcript variants encoding different isoforms. (provided by RefSeq)	4	http://www.ncbi.nlm.nih.gov/pubmed?term=SEPT10[TIAB]+AND+cancer[MH]	2.48723e-05	0.000225388	3.73916e-05																				0				0.20362	0.4
192699	192698	chr2	110350656	+	G	A	endometrium	2022-09-10	MS	S24F	0.336	0.65				1		0	This gene encodes a member of the septin family of cytoskeletal proteins with GTPase activity. This protein localizes to the cytoplasm and nucleus and displays GTP-binding and GTPase activity. Alternate splicing results in two transcript variants encoding different isoforms. (provided by RefSeq)	4	http://www.ncbi.nlm.nih.gov/pubmed?term=SEPT10[TIAB]+AND+cancer[MH]																							0	intron	2022-09-10	ENST00000397714.6(intron)	0.54043	0.7
221951	221950	chr2	110323348	+	A	C	endometrium	2022-09-10	MS	V284G	0.2038	0.55		COSM1005331	endometrium(1)	1		0	This gene encodes a member of the septin family of cytoskeletal proteins with GTPase activity. This protein localizes to the cytoplasm and nucleus and displays GTP-binding and GTPase activity. Alternate splicing results in two transcript variants encoding different isoforms. (provided by RefSeq)	4	http://www.ncbi.nlm.nih.gov/pubmed?term=SEPT10[TIAB]+AND+cancer[MH]													../MuPIT_Interactive?gm=chr2:109565771										0				0.23368	0.45
2239	2238	chr4	77932928	+	G	A	endometrium	2022-09-11	MS	A137T	0.3322	0.65		COSM1057741	prostate(1); endometrium(1)	1		0	SEPT11 belongs to the conserved septin family of filament-forming cytoskeletal GTPases that are involved in a variety of cellular functions including cytokinesis and vesicle trafficking (Hanai et al., 2004 (PubMed 15196925); Nagata et al., 2004 (PubMed 15485874)).(supplied by OMIM)	7	http://www.ncbi.nlm.nih.gov/pubmed?term=SEPT11[TIAB]+AND+cancer[MH]																							0				0.24279	0.45
24244	24243	chr4	77926927	+	G	T	endometrium	2022-09-11	MS	D116Y	0.1196	0.5		COSM1057740	endometrium(1)	1		0	SEPT11 belongs to the conserved septin family of filament-forming cytoskeletal GTPases that are involved in a variety of cellular functions including cytokinesis and vesicle trafficking (Hanai et al., 2004 (PubMed 15196925); Nagata et al., 2004 (PubMed 15485874)).(supplied by OMIM)	7	http://www.ncbi.nlm.nih.gov/pubmed?term=SEPT11[TIAB]+AND+cancer[MH]													../MuPIT_Interactive?gm=chr4:77005774										0				0.00172	0.1
28558	28557	chr4	77941675	+	G	A	endometrium	2022-09-11	MS	D279N	0.0254	0.4				1		0	SEPT11 belongs to the conserved septin family of filament-forming cytoskeletal GTPases that are involved in a variety of cellular functions including cytokinesis and vesicle trafficking (Hanai et al., 2004 (PubMed 15196925); Nagata et al., 2004 (PubMed 15485874)).(supplied by OMIM)	7	http://www.ncbi.nlm.nih.gov/pubmed?term=SEPT11[TIAB]+AND+cancer[MH]	4.07067e-06								3.25119e-05														0				0.00071	0.1
42643	42642	chr4	77940353	+	A	C	endometrium	2022-09-11	MS	E251D	0.3242	0.65				1		0	SEPT11 belongs to the conserved septin family of filament-forming cytoskeletal GTPases that are involved in a variety of cellular functions including cytokinesis and vesicle trafficking (Hanai et al., 2004 (PubMed 15196925); Nagata et al., 2004 (PubMed 15485874)).(supplied by OMIM)	7	http://www.ncbi.nlm.nih.gov/pubmed?term=SEPT11[TIAB]+AND+cancer[MH]																							0				0.32284	0.5
46205	46204	chr4	77949885	+	G	T	endometrium	2022-09-11	SG	E363*						1		0	SEPT11 belongs to the conserved septin family of filament-forming cytoskeletal GTPases that are involved in a variety of cellular functions including cytokinesis and vesicle trafficking (Hanai et al., 2004 (PubMed 15196925); Nagata et al., 2004 (PubMed 15485874)).(supplied by OMIM)	7	http://www.ncbi.nlm.nih.gov/pubmed?term=SEPT11[TIAB]+AND+cancer[MH]																							0				0.08864	0.3
59078	59077	chr4	77936125	+	T	C	endometrium	2022-09-11	SY	F224F				COSM1057744	endometrium(1)	1		0	SEPT11 belongs to the conserved septin family of filament-forming cytoskeletal GTPases that are involved in a variety of cellular functions including cytokinesis and vesicle trafficking (Hanai et al., 2004 (PubMed 15196925); Nagata et al., 2004 (PubMed 15485874)).(supplied by OMIM)	7	http://www.ncbi.nlm.nih.gov/pubmed?term=SEPT11[TIAB]+AND+cancer[MH]																							0
93860	93859	chr4	77933061	+	A	G	endometrium	2022-09-11	MS	K181R	0.0452	0.45		COSM1057743	endometrium(1)	1		0	SEPT11 belongs to the conserved septin family of filament-forming cytoskeletal GTPases that are involved in a variety of cellular functions including cytokinesis and vesicle trafficking (Hanai et al., 2004 (PubMed 15196925); Nagata et al., 2004 (PubMed 15485874)).(supplied by OMIM)	7	http://www.ncbi.nlm.nih.gov/pubmed?term=SEPT11[TIAB]+AND+cancer[MH]																							0				0.07216	0.25
151722	151721	chr4	77917591	+	G	A	endometrium	2022-09-11	MS	R24Q	0.0034	0.15				1		0	SEPT11 belongs to the conserved septin family of filament-forming cytoskeletal GTPases that are involved in a variety of cellular functions including cytokinesis and vesicle trafficking (Hanai et al., 2004 (PubMed 15196925); Nagata et al., 2004 (PubMed 15485874)).(supplied by OMIM)	7	http://www.ncbi.nlm.nih.gov/pubmed?term=SEPT11[TIAB]+AND+cancer[MH]																							0				0.08228	0.3
209403	209402	chr4	77940350	+	C	T	endometrium	2022-09-11	SY	T250T						1	rs372958477	0.000113482	SEPT11 belongs to the conserved septin family of filament-forming cytoskeletal GTPases that are involved in a variety of cellular functions including cytokinesis and vesicle trafficking (Hanai et al., 2004 (PubMed 15196925); Nagata et al., 2004 (PubMed 15485874)).(supplied by OMIM)	7	http://www.ncbi.nlm.nih.gov/pubmed?term=SEPT11[TIAB]+AND+cancer[MH]	0.00012319	4.1834e-05	0.00090279				1.58526e-05																0
24695	24694	chr16	4835828	+	G	C	endometrium	2022-09-12	MS	D118E	0.3242	0.65		COSM971009	endometrium(1)	1		0	This gene encodes a guanine-nucleotide binding protein and member of the septin family of cytoskeletal GTPases.	0																								0				0.01488	0.15
29076	29075	chr16	4827986	+	C	A	endometrium	2022-09-12	MS	D297Y	0.3662	0.7		COSM970999	endometrium(1)	1		0	This gene encodes a guanine-nucleotide binding protein and member of the septin family of cytoskeletal GTPases.	0																								0				0.02925	0.15
86094	86093	chr16	4833493	+	G	T	endometrium	2022-09-12	SY	I232I						1		0	This gene encodes a guanine-nucleotide binding protein and member of the septin family of cytoskeletal GTPases.	0																								0
104006	104005	chr16	4834056	+	G	T	endometrium	2022-09-12	MS	L130M	0.318	0.65		COSM971008	endometrium(1)	1		0	This gene encodes a guanine-nucleotide binding protein and member of the septin family of cytoskeletal GTPases.	0																								0	intron	2022-09-12	ENST00000396693.9(intron)	0.33337	0.55
151635	151634	chr16	4833997	+	G	A	endometrium	2022-09-12	SY	R149R						1		0	This gene encodes a guanine-nucleotide binding protein and member of the septin family of cytoskeletal GTPases.	0																								0	intron	2022-09-12	ENST00000396693.9(intron)
157071	157070	chr16	4833654	+	C	T	endometrium	2022-09-12	MS	R209H	0.2542	0.6				1	rs779591455	0	This gene encodes a guanine-nucleotide binding protein and member of the septin family of cytoskeletal GTPases.	0		7.2234e-05	4.16216e-05	0.000232464		0.000106067	3.90259e-05	4.74038e-05	0.000154703	3.24886e-05														0				0.37385	0.55
222480	222479	chr16	4827941	+	C	T	endometrium	2022-09-12	MS	V312I	0.5474	0.8		COSM970998	oesophagus(1); endometrium(1)	1	rs751388418	0	This gene encodes a guanine-nucleotide binding protein and member of the septin family of cytoskeletal GTPases.	0		2.13369e-05	6.99692e-05	6.22898e-05				1.88658e-05																0				0.56239	0.7
21573	21572	chr7	55874934	+	A	G	endometrium	2022-09-14	MS	C279R	0.0792	0.5				1	rs761901611	0	SEPT14 is a member of the highly conserved septin family of GTP-binding cytoskeletal proteins implicated in membrane transport, apoptosis, cell polarity, cell cycle regulation, cytokinesis, and other cellular functions (Peterson et al., 2007 (PubMed 17922164)).(supplied by OMIM)	3	http://www.ncbi.nlm.nih.gov/pubmed?term=SEPT14[TIAB]+AND+cancer[MH]	2.34969e-05				0.000335255																		0				0.00354	0.1
31102	31101	chr7	55863638	+	C	T	endometrium	2022-09-14	MS	D423N	0.7862	0.95				1	rs375725275	0.000182083	SEPT14 is a member of the highly conserved septin family of GTP-binding cytoskeletal proteins implicated in membrane transport, apoptosis, cell polarity, cell cycle regulation, cytokinesis, and other cellular functions (Peterson et al., 2007 (PubMed 17922164)).(supplied by OMIM)	3	http://www.ncbi.nlm.nih.gov/pubmed?term=SEPT14[TIAB]+AND+cancer[MH]	1.92404e-05	8.86211e-05					1.64053e-05		3.28645e-05														0				0.98057	1
34352	34351	chr7	55912352	+	C	A	endometrium	2022-09-14	MS	D79Y	0.6578	0.85				1		0	SEPT14 is a member of the highly conserved septin family of GTP-binding cytoskeletal proteins implicated in membrane transport, apoptosis, cell polarity, cell cycle regulation, cytokinesis, and other cellular functions (Peterson et al., 2007 (PubMed 17922164)).(supplied by OMIM)	3	http://www.ncbi.nlm.nih.gov/pubmed?term=SEPT14[TIAB]+AND+cancer[MH]																							0				0.2185	0.45
41690	41689	chr7	55902197	+	T	G	endometrium	2022-09-14	MS	E214A	0.1462	0.5				1		0	SEPT14 is a member of the highly conserved septin family of GTP-binding cytoskeletal proteins implicated in membrane transport, apoptosis, cell polarity, cell cycle regulation, cytokinesis, and other cellular functions (Peterson et al., 2007 (PubMed 17922164)).(supplied by OMIM)	3	http://www.ncbi.nlm.nih.gov/pubmed?term=SEPT14[TIAB]+AND+cancer[MH]																							0				0.05506	0.2
46626	46625	chr7	55872965	+	C	A	endometrium	2022-09-14	SG	E369*				COSM1090916	endometrium(1)	1		0	SEPT14 is a member of the highly conserved septin family of GTP-binding cytoskeletal proteins implicated in membrane transport, apoptosis, cell polarity, cell cycle regulation, cytokinesis, and other cellular functions (Peterson et al., 2007 (PubMed 17922164)).(supplied by OMIM)	3	http://www.ncbi.nlm.nih.gov/pubmed?term=SEPT14[TIAB]+AND+cancer[MH]																							0				0.40724	0.6
60397	60396	chr7	55874926	+	G	A	endometrium	2022-09-14	SY	F281F				COSM1090924	large_intestine(1); endometrium(1); skin(2)	1	rs763743031	0	SEPT14 is a member of the highly conserved septin family of GTP-binding cytoskeletal proteins implicated in membrane transport, apoptosis, cell polarity, cell cycle regulation, cytokinesis, and other cellular functions (Peterson et al., 2007 (PubMed 17922164)).(supplied by OMIM)	3	http://www.ncbi.nlm.nih.gov/pubmed?term=SEPT14[TIAB]+AND+cancer[MH]	2.2886e-05	7.01656e-05					2.87428e-05		4.07166e-05														0
61829	61828	chr7	55863771	+	G	A	endometrium	2022-09-14	SY	F378F				COSM289771	large_intestine(1); skin(2)	1	rs769797651	0	SEPT14 is a member of the highly conserved septin family of GTP-binding cytoskeletal proteins implicated in membrane transport, apoptosis, cell polarity, cell cycle regulation, cytokinesis, and other cellular functions (Peterson et al., 2007 (PubMed 17922164)).(supplied by OMIM)	3	http://www.ncbi.nlm.nih.gov/pubmed?term=SEPT14[TIAB]+AND+cancer[MH]	3.11112e-05	4.45434e-05					4.97686e-05		3.33067e-05														0
70924	70923	chr7	55886914	+	C	T	endometrium	2022-09-14	SY	G241G						1	rs372370181	5.81665e-05	SEPT14 is a member of the highly conserved septin family of GTP-binding cytoskeletal proteins implicated in membrane transport, apoptosis, cell polarity, cell cycle regulation, cytokinesis, and other cellular functions (Peterson et al., 2007 (PubMed 17922164)).(supplied by OMIM)	3	http://www.ncbi.nlm.nih.gov/pubmed?term=SEPT14[TIAB]+AND+cancer[MH]	2.01163e-05	5.5273e-05					3.61446e-05																0
142190	142189	chr7	55873008	+	C	A	endometrium	2022-09-14	MS	Q354H	0.8486	0.95				1		0	SEPT14 is a member of the highly conserved septin family of GTP-binding cytoskeletal proteins implicated in membrane transport, apoptosis, cell polarity, cell cycle regulation, cytokinesis, and other cellular functions (Peterson et al., 2007 (PubMed 17922164)).(supplied by OMIM)	3	http://www.ncbi.nlm.nih.gov/pubmed?term=SEPT14[TIAB]+AND+cancer[MH]																							0				0.54357	0.7
166969	166968	chr7	55872994	+	C	T	endometrium	2022-09-14	MS	R359Q	0.376	0.7		COSM1090918	endometrium(1)	1	rs372753552	5.818e-05	SEPT14 is a member of the highly conserved septin family of GTP-binding cytoskeletal proteins implicated in membrane transport, apoptosis, cell polarity, cell cycle regulation, cytokinesis, and other cellular functions (Peterson et al., 2007 (PubMed 17922164)).(supplied by OMIM)	3	http://www.ncbi.nlm.nih.gov/pubmed?term=SEPT14[TIAB]+AND+cancer[MH]	5.06633e-05	0.000167252	2.91852e-05				7.12025e-05																0				0.71612	0.85
188834	188833	chr7	55910726	+	G	T	endometrium	2022-09-14	MS	S156Y	0.4588	0.7		COSM1090929	endometrium(1)	1		0	SEPT14 is a member of the highly conserved septin family of GTP-binding cytoskeletal proteins implicated in membrane transport, apoptosis, cell polarity, cell cycle regulation, cytokinesis, and other cellular functions (Peterson et al., 2007 (PubMed 17922164)).(supplied by OMIM)	3	http://www.ncbi.nlm.nih.gov/pubmed?term=SEPT14[TIAB]+AND+cancer[MH]																							0				0.1682	0.4
189683	189682	chr7	55910672	+	G	A	endometrium	2022-09-14	MS	S174F	0.3864	0.7				1		0	SEPT14 is a member of the highly conserved septin family of GTP-binding cytoskeletal proteins implicated in membrane transport, apoptosis, cell polarity, cell cycle regulation, cytokinesis, and other cellular functions (Peterson et al., 2007 (PubMed 17922164)).(supplied by OMIM)	3	http://www.ncbi.nlm.nih.gov/pubmed?term=SEPT14[TIAB]+AND+cancer[MH]																							0				0.2265	0.45
57744	57743	chr1	87329184	+	G	A	endometrium	2022-09-15	SY	F156F				COSM912844	endometrium(1)	1		0	This gene encodes a selenoprotein, which contains a selenocysteine (Sec) residue at its active site. The selenocysteine is encoded by the UGA codon that normally signals translation termination. The 3' UTR of selenoprotein genes have a common stem-loop structure, the sec insertion sequence (SECIS), that is necessary for the recognition of UGA as a Sec codon rather than as a stop signal. Studies i…	19	http://www.ncbi.nlm.nih.gov/pubmed?term=SEP15[TIAB]+AND+cancer[MH]																							0	5' UTR	2022-09-15	ENST00000611507.4(5' UTR),ENST00000370554.5(5' UTR),ENST00000401030.4(5' UTR)
5450	5449	chr19	58863691	+	C	T	endometrium	A1BG	MS	A191T	0.1168	0.5		COSM339965	large_intestine(2); lung(1)	1	rs540868706	0	The protein encoded by this gene is a plasma glycoprotein of unknown function. The protein shows sequence similarity to the variable regions of some immunoglobulin supergene family member proteins. (provided by RefSeq)	6	http://www.ncbi.nlm.nih.gov/pubmed?term=A1BG[TIAB]+AND+cancer[MH]	1.08538e-05	4.16354e-05			5.30054e-05		7.93865e-06						../MuPIT_Interactive?gm=chr19:58352325										0.000199681				0.95254	1
8322	8321	chr19	58862857	+	G	T	endometrium	A1BG	SY	A270A						1		0	The protein encoded by this gene is a plasma glycoprotein of unknown function. The protein shows sequence similarity to the variable regions of some immunoglobulin supergene family member proteins. (provided by RefSeq)	6	http://www.ncbi.nlm.nih.gov/pubmed?term=A1BG[TIAB]+AND+cancer[MH]																							0
39606	39605	chr19	58863755	+	C	T	endometrium	A1BG	SY	E169E						1		0	The protein encoded by this gene is a plasma glycoprotein of unknown function. The protein shows sequence similarity to the variable regions of some immunoglobulin supergene family member proteins. (provided by RefSeq)	6	http://www.ncbi.nlm.nih.gov/pubmed?term=A1BG[TIAB]+AND+cancer[MH]																							0	2k upstream	ZNF497	ENST00000311044.7(2k upstream)
70579	70578	chr19	58862993	+	C	T	endometrium	A1BG	MS	G225D	0.5532	0.8		COSM1002704	endometrium(1)	1		0	The protein encoded by this gene is a plasma glycoprotein of unknown function. The protein shows sequence similarity to the variable regions of some immunoglobulin supergene family member proteins. (provided by RefSeq)	6	http://www.ncbi.nlm.nih.gov/pubmed?term=A1BG[TIAB]+AND+cancer[MH]													../MuPIT_Interactive?gm=chr19:58351627										0				0.20524	0.4
111816	111815	chr19	58864519	+	G	T	endometrium	A1BG	MS	L39M	0.8328	0.95				1		0	The protein encoded by this gene is a plasma glycoprotein of unknown function. The protein shows sequence similarity to the variable regions of some immunoglobulin supergene family member proteins. (provided by RefSeq)	6	http://www.ncbi.nlm.nih.gov/pubmed?term=A1BG[TIAB]+AND+cancer[MH]																							0	2k upstream	ZNF497	ENST00000311044.7(2k upstream)	0.42152	0.6
159724	159723	chr19	58862932	+	G	A	endometrium	A1BG	SY	R245R				COSM1002703	endometrium(1); skin(1)	1	rs374586221	5.81395e-05	The protein encoded by this gene is a plasma glycoprotein of unknown function. The protein shows sequence similarity to the variable regions of some immunoglobulin supergene family member proteins. (provided by RefSeq)	6	http://www.ncbi.nlm.nih.gov/pubmed?term=A1BG[TIAB]+AND+cancer[MH]	2.88978e-05	4.16632e-05	2.90563e-05				2.37282e-05	0.000154703	6.49773e-05														0
184428	184427	chr19	58864353	+	C	T	endometrium	A1BG	MS	R94H	0.4234	0.7		COSM459836	cervix(1)	1	rs533605370	0	The protein encoded by this gene is a plasma glycoprotein of unknown function. The protein shows sequence similarity to the variable regions of some immunoglobulin supergene family member proteins. (provided by RefSeq)	6	http://www.ncbi.nlm.nih.gov/pubmed?term=A1BG[TIAB]+AND+cancer[MH]	1.8124e-05	4.17119e-05					3.18756e-05																0.000199681	2k upstream	ZNF497	ENST00000311044.7(2k upstream)	0.38235	0.55
4961	4960	chr10	52595923	+	G	A	endometrium	A1CF	MS	A180V	0.1204	0.5				1		0	Mammalian apolipoprotein B mRNA undergoes site-specific C to U deamination, which is mediated by a multi-component enzyme complex containing a minimal core composed of APOBEC-1 and a complementation factor encoded by this gene. The gene product has three non-identical RNA recognition motifs and belongs to the hnRNP R family of RNA-binding proteins. It has been proposed that this complementation f…	1	http://www.ncbi.nlm.nih.gov/pubmed?term=A1CF[TIAB]+AND+cancer[MH]													../MuPIT_Interactive?gm=chr10:50836163										0				0.07074	0.25
8553	8552	chr10	52580373	+	G	A	endometrium	A1CF	MS	A277V	0.0962	0.5		COSM918826	endometrium(1)	1		0	Mammalian apolipoprotein B mRNA undergoes site-specific C to U deamination, which is mediated by a multi-component enzyme complex containing a minimal core composed of APOBEC-1 and a complementation factor encoded by this gene. The gene product has three non-identical RNA recognition motifs and belongs to the hnRNP R family of RNA-binding proteins. It has been proposed that this complementation f…	1	http://www.ncbi.nlm.nih.gov/pubmed?term=A1CF[TIAB]+AND+cancer[MH]													../MuPIT_Interactive?gm=chr10:50820613										0				0.0082	0.1
62940	62939	chr10	52570847	+	G	T	endometrium	A1CF	MS	F487L	0.1462	0.5		COSM918824	endometrium(1)	1		0	Mammalian apolipoprotein B mRNA undergoes site-specific C to U deamination, which is mediated by a multi-component enzyme complex containing a minimal core composed of APOBEC-1 and a complementation factor encoded by this gene. The gene product has three non-identical RNA recognition motifs and belongs to the hnRNP R family of RNA-binding proteins. It has been proposed that this complementation f…	1	http://www.ncbi.nlm.nih.gov/pubmed?term=A1CF[TIAB]+AND+cancer[MH]																							0				0.01447	0.15
92280	92279	chr10	52601657	+	C	A	endometrium	A1CF	MS	K118N	0.6122	0.8		COSM918837	endometrium(1)	1		0	Mammalian apolipoprotein B mRNA undergoes site-specific C to U deamination, which is mediated by a multi-component enzyme complex containing a minimal core composed of APOBEC-1 and a complementation factor encoded by this gene. The gene product has three non-identical RNA recognition motifs and belongs to the hnRNP R family of RNA-binding proteins. It has been proposed that this complementation f…	1	http://www.ncbi.nlm.nih.gov/pubmed?term=A1CF[TIAB]+AND+cancer[MH]													../MuPIT_Interactive?gm=chr10:50841897										0				0.20575	0.4
98541	98540	chr10	52573629	+	T	C	endometrium	A1CF	SY	K453K						1		0	Mammalian apolipoprotein B mRNA undergoes site-specific C to U deamination, which is mediated by a multi-component enzyme complex containing a minimal core composed of APOBEC-1 and a complementation factor encoded by this gene. The gene product has three non-identical RNA recognition motifs and belongs to the hnRNP R family of RNA-binding proteins. It has been proposed that this complementation f…	1	http://www.ncbi.nlm.nih.gov/pubmed?term=A1CF[TIAB]+AND+cancer[MH]																							0
108020	108019	chr10	52587963	+	G	T	endometrium	A1CF	MS	L241I	0.2358	0.6		COSM918829	endometrium(1)	1		0	Mammalian apolipoprotein B mRNA undergoes site-specific C to U deamination, which is mediated by a multi-component enzyme complex containing a minimal core composed of APOBEC-1 and a complementation factor encoded by this gene. The gene product has three non-identical RNA recognition motifs and belongs to the hnRNP R family of RNA-binding proteins. It has been proposed that this complementation f…	1	http://www.ncbi.nlm.nih.gov/pubmed?term=A1CF[TIAB]+AND+cancer[MH]													../MuPIT_Interactive?gm=chr10:50828203										0				0.03957	0.2
119395	119394	chr10	52587922	+	C	T	endometrium	A1CF	MS	M254I	0.537	0.75				1		0	Mammalian apolipoprotein B mRNA undergoes site-specific C to U deamination, which is mediated by a multi-component enzyme complex containing a minimal core composed of APOBEC-1 and a complementation factor encoded by this gene. The gene product has three non-identical RNA recognition motifs and belongs to the hnRNP R family of RNA-binding proteins. It has been proposed that this complementation f…	1	http://www.ncbi.nlm.nih.gov/pubmed?term=A1CF[TIAB]+AND+cancer[MH]													../MuPIT_Interactive?gm=chr10:50828162										0				0.50046	0.7
143732	143731	chr10	52566570	+	T	G	endometrium	A1CF	MS	Q576H	0.2202	0.6				1		0	Mammalian apolipoprotein B mRNA undergoes site-specific C to U deamination, which is mediated by a multi-component enzyme complex containing a minimal core composed of APOBEC-1 and a complementation factor encoded by this gene. The gene product has three non-identical RNA recognition motifs and belongs to the hnRNP R family of RNA-binding proteins. It has been proposed that this complementation f…	1	http://www.ncbi.nlm.nih.gov/pubmed?term=A1CF[TIAB]+AND+cancer[MH]																							0				0.20059	0.4
155202	155201	chr10	52595903	+	G	A	endometrium	A1CF	SG	R187*				COSM918831	endometrium(1)	1	rs760319331	0	Mammalian apolipoprotein B mRNA undergoes site-specific C to U deamination, which is mediated by a multi-component enzyme complex containing a minimal core composed of APOBEC-1 and a complementation factor encoded by this gene. The gene product has three non-identical RNA recognition motifs and belongs to the hnRNP R family of RNA-binding proteins. It has been proposed that this complementation f…	1	http://www.ncbi.nlm.nih.gov/pubmed?term=A1CF[TIAB]+AND+cancer[MH]	4.06683e-06	6.53766e-05																					0				0.01734	0.15
219363	219362	chr10	52595940	+	G	T	endometrium	A1CF	SY	V174V				COSM918833	endometrium(1)	1		0	Mammalian apolipoprotein B mRNA undergoes site-specific C to U deamination, which is mediated by a multi-component enzyme complex containing a minimal core composed of APOBEC-1 and a complementation factor encoded by this gene. The gene product has three non-identical RNA recognition motifs and belongs to the hnRNP R family of RNA-binding proteins. It has been proposed that this complementation f…	1	http://www.ncbi.nlm.nih.gov/pubmed?term=A1CF[TIAB]+AND+cancer[MH]																							0
219424	219423	chr10	52595934	+	G	A	endometrium	A1CF	SY	V176V						1		0	Mammalian apolipoprotein B mRNA undergoes site-specific C to U deamination, which is mediated by a multi-component enzyme complex containing a minimal core composed of APOBEC-1 and a complementation factor encoded by this gene. The gene product has three non-identical RNA recognition motifs and belongs to the hnRNP R family of RNA-binding proteins. It has been proposed that this complementation f…	1	http://www.ncbi.nlm.nih.gov/pubmed?term=A1CF[TIAB]+AND+cancer[MH]																							0
591	590	chr12	9230446	+	C	T	endometrium	A2M	MS	A1043T	0.362	0.65		COSM944409	endometrium(1)	1		0	Alpha-2-macroglobulin is a protease inhibitor and cytokine transporter. It inhibits many proteases, including trypsin, thrombin and collagenase. A2M is implicated in Alzheimer disease (AD) due to its ability to mediate the clearance and degradation of A-beta, the major component of beta-amyloid deposits. (provided by RefSeq)	32	http://www.ncbi.nlm.nih.gov/pubmed?term=A2M[TIAB]+AND+cancer[MH]													../MuPIT_Interactive?gm=chr12:9077850										0				0.18905	0.4
1527	1526	chr12	9229363	+	G	T	endometrium	A2M	MS	A1174D	0.5572	0.8				1		0	Alpha-2-macroglobulin is a protease inhibitor and cytokine transporter. It inhibits many proteases, including trypsin, thrombin and collagenase. A2M is implicated in Alzheimer disease (AD) due to its ability to mediate the clearance and degradation of A-beta, the major component of beta-amyloid deposits. (provided by RefSeq)	32	http://www.ncbi.nlm.nih.gov/pubmed?term=A2M[TIAB]+AND+cancer[MH]													../MuPIT_Interactive?gm=chr12:9076767										0				0.02409	0.15
2019	2018	chr12	9227181	+	G	A	endometrium	A2M	MS	A1244V	0.31	0.65				1		0	Alpha-2-macroglobulin is a protease inhibitor and cytokine transporter. It inhibits many proteases, including trypsin, thrombin and collagenase. A2M is implicated in Alzheimer disease (AD) due to its ability to mediate the clearance and degradation of A-beta, the major component of beta-amyloid deposits. (provided by RefSeq)	32	http://www.ncbi.nlm.nih.gov/pubmed?term=A2M[TIAB]+AND+cancer[MH]													../MuPIT_Interactive?gm=chr12:9074585										0				0.6216	0.75
2157	2156	chr12	9225425	+	C	T	endometrium	A2M	MS	A1267T	0.2452	0.6				1		0	Alpha-2-macroglobulin is a protease inhibitor and cytokine transporter. It inhibits many proteases, including trypsin, thrombin and collagenase. A2M is implicated in Alzheimer disease (AD) due to its ability to mediate the clearance and degradation of A-beta, the major component of beta-amyloid deposits. (provided by RefSeq)	32	http://www.ncbi.nlm.nih.gov/pubmed?term=A2M[TIAB]+AND+cancer[MH]													../MuPIT_Interactive?gm=chr12:9072829										0				0.61472	0.75
17894	17893	chr12	9243904	+	C	T	endometrium	A2M	MS	A788T	0.263	0.6				1		0	Alpha-2-macroglobulin is a protease inhibitor and cytokine transporter. It inhibits many proteases, including trypsin, thrombin and collagenase. A2M is implicated in Alzheimer disease (AD) due to its ability to mediate the clearance and degradation of A-beta, the major component of beta-amyloid deposits. (provided by RefSeq)	32	http://www.ncbi.nlm.nih.gov/pubmed?term=A2M[TIAB]+AND+cancer[MH]													../MuPIT_Interactive?gm=chr12:9091308										0				0.5543	0.7
33193	33192	chr12	9248234	+	G	A	endometrium	A2M	SY	D638D						1		0	Alpha-2-macroglobulin is a protease inhibitor and cytokine transporter. It inhibits many proteases, including trypsin, thrombin and collagenase. A2M is implicated in Alzheimer disease (AD) due to its ability to mediate the clearance and degradation of A-beta, the major component of beta-amyloid deposits. (provided by RefSeq)	32	http://www.ncbi.nlm.nih.gov/pubmed?term=A2M[TIAB]+AND+cancer[MH]	4.06332e-06	6.5505e-05																					0
36453	36452	chr12	9265066	+	C	A	endometrium	A2M	SG	E113*				COSM944427	endometrium(1)	1		0	Alpha-2-macroglobulin is a protease inhibitor and cytokine transporter. It inhibits many proteases, including trypsin, thrombin and collagenase. A2M is implicated in Alzheimer disease (AD) due to its ability to mediate the clearance and degradation of A-beta, the major component of beta-amyloid deposits. (provided by RefSeq)	32	http://www.ncbi.nlm.nih.gov/pubmed?term=A2M[TIAB]+AND+cancer[MH]																							0				0.16038	0.4
42010	42009	chr12	9262469	+	C	T	endometrium	A2M	MS	E223K	0.1552	0.5				1		0	Alpha-2-macroglobulin is a protease inhibitor and cytokine transporter. It inhibits many proteases, including trypsin, thrombin and collagenase. A2M is implicated in Alzheimer disease (AD) due to its ability to mediate the clearance and degradation of A-beta, the major component of beta-amyloid deposits. (provided by RefSeq)	32	http://www.ncbi.nlm.nih.gov/pubmed?term=A2M[TIAB]+AND+cancer[MH]													../MuPIT_Interactive?gm=chr12:9109873										0				0.07499	0.25
44218	44217	chr12	9260135	+	C	T	endometrium	A2M	SY	E288E						1		0	Alpha-2-macroglobulin is a protease inhibitor and cytokine transporter. It inhibits many proteases, including trypsin, thrombin and collagenase. A2M is implicated in Alzheimer disease (AD) due to its ability to mediate the clearance and degradation of A-beta, the major component of beta-amyloid deposits. (provided by RefSeq)	32	http://www.ncbi.nlm.nih.gov/pubmed?term=A2M[TIAB]+AND+cancer[MH]																							0
53433	53432	chr12	9246090	+	C	T	endometrium	A2M	SY	E737E				COSM431979	breast(1); endometrium(1)	1		0	Alpha-2-macroglobulin is a protease inhibitor and cytokine transporter. It inhibits many proteases, including trypsin, thrombin and collagenase. A2M is implicated in Alzheimer disease (AD) due to its ability to mediate the clearance and degradation of A-beta, the major component of beta-amyloid deposits. (provided by RefSeq)	32	http://www.ncbi.nlm.nih.gov/pubmed?term=A2M[TIAB]+AND+cancer[MH]																							0
57338	57337	chr12	9223111	+	G	A	endometrium	A2M	SY	F1389F				COSM944395	endometrium(1)	1		0	Alpha-2-macroglobulin is a protease inhibitor and cytokine transporter. It inhibits many proteases, including trypsin, thrombin and collagenase. A2M is implicated in Alzheimer disease (AD) due to its ability to mediate the clearance and degradation of A-beta, the major component of beta-amyloid deposits. (provided by RefSeq)	32	http://www.ncbi.nlm.nih.gov/pubmed?term=A2M[TIAB]+AND+cancer[MH]																							0
76698	76697	chr12	9248252	+	C	T	endometrium	A2M	SY	G632G						1		0	Alpha-2-macroglobulin is a protease inhibitor and cytokine transporter. It inhibits many proteases, including trypsin, thrombin and collagenase. A2M is implicated in Alzheimer disease (AD) due to its ability to mediate the clearance and degradation of A-beta, the major component of beta-amyloid deposits. (provided by RefSeq)	32	http://www.ncbi.nlm.nih.gov/pubmed?term=A2M[TIAB]+AND+cancer[MH]																							0
95992	95991	chr12	9260186	+	C	A	endometrium	A2M	MS	K271N	0.6936	0.85		COSM944421	endometrium(1)	1		0	Alpha-2-macroglobulin is a protease inhibitor and cytokine transporter. It inhibits many proteases, including trypsin, thrombin and collagenase. A2M is implicated in Alzheimer disease (AD) due to its ability to mediate the clearance and degradation of A-beta, the major component of beta-amyloid deposits. (provided by RefSeq)	32	http://www.ncbi.nlm.nih.gov/pubmed?term=A2M[TIAB]+AND+cancer[MH]													../MuPIT_Interactive?gm=chr12:9107590										0				0.59124	0.75
96310	96309	chr12	9260133	+	T	G	endometrium	A2M	MS	K289T	0.68	0.85		COSM944419	endometrium(1)	1		0	Alpha-2-macroglobulin is a protease inhibitor and cytokine transporter. It inhibits many proteases, including trypsin, thrombin and collagenase. A2M is implicated in Alzheimer disease (AD) due to its ability to mediate the clearance and degradation of A-beta, the major component of beta-amyloid deposits. (provided by RefSeq)	32	http://www.ncbi.nlm.nih.gov/pubmed?term=A2M[TIAB]+AND+cancer[MH]													../MuPIT_Interactive?gm=chr12:9107537										0				0.60055	0.75
102413	102412	chr12	9232242	+	G	C	endometrium	A2M	SY	L1008L				COSM944410	endometrium(1)	1		0	Alpha-2-macroglobulin is a protease inhibitor and cytokine transporter. It inhibits many proteases, including trypsin, thrombin and collagenase. A2M is implicated in Alzheimer disease (AD) due to its ability to mediate the clearance and degradation of A-beta, the major component of beta-amyloid deposits. (provided by RefSeq)	32	http://www.ncbi.nlm.nih.gov/pubmed?term=A2M[TIAB]+AND+cancer[MH]																							0
104396	104395	chr12	9268409	+	G	T	endometrium	A2M	MS	L13I	0.6398	0.85		COSM944428	endometrium(1)	1		0	Alpha-2-macroglobulin is a protease inhibitor and cytokine transporter. It inhibits many proteases, including trypsin, thrombin and collagenase. A2M is implicated in Alzheimer disease (AD) due to its ability to mediate the clearance and degradation of A-beta, the major component of beta-amyloid deposits. (provided by RefSeq)	32	http://www.ncbi.nlm.nih.gov/pubmed?term=A2M[TIAB]+AND+cancer[MH]																							0				0.44044	0.65
109933	109932	chr12	9259149	+	A	G	endometrium	A2M	MS	L311P	0.163	0.55		COSM944418	endometrium(1)	1		0	Alpha-2-macroglobulin is a protease inhibitor and cytokine transporter. It inhibits many proteases, including trypsin, thrombin and collagenase. A2M is implicated in Alzheimer disease (AD) due to its ability to mediate the clearance and degradation of A-beta, the major component of beta-amyloid deposits. (provided by RefSeq)	32	http://www.ncbi.nlm.nih.gov/pubmed?term=A2M[TIAB]+AND+cancer[MH]													../MuPIT_Interactive?gm=chr12:9106553										0				0.25746	0.45
112927	112926	chr12	9254154	+	A	G	endometrium	A2M	SY	L461L				COSM944417	endometrium(1)	1		0	Alpha-2-macroglobulin is a protease inhibitor and cytokine transporter. It inhibits many proteases, including trypsin, thrombin and collagenase. A2M is implicated in Alzheimer disease (AD) due to its ability to mediate the clearance and degradation of A-beta, the major component of beta-amyloid deposits. (provided by RefSeq)	32	http://www.ncbi.nlm.nih.gov/pubmed?term=A2M[TIAB]+AND+cancer[MH]																							0
113396	113395	chr12	9254060	+	G	A	endometrium	A2M	MS	L493F	0.5238	0.75				1		0	Alpha-2-macroglobulin is a protease inhibitor and cytokine transporter. It inhibits many proteases, including trypsin, thrombin and collagenase. A2M is implicated in Alzheimer disease (AD) due to its ability to mediate the clearance and degradation of A-beta, the major component of beta-amyloid deposits. (provided by RefSeq)	32	http://www.ncbi.nlm.nih.gov/pubmed?term=A2M[TIAB]+AND+cancer[MH]													../MuPIT_Interactive?gm=chr12:9101464										0				0.88017	0.95
117905	117904	chr12	9232372	+	A	C	endometrium	A2M	MS	L965R	0.0622	0.45		COSM944411	endometrium(1)	1		0	Alpha-2-macroglobulin is a protease inhibitor and cytokine transporter. It inhibits many proteases, including trypsin, thrombin and collagenase. A2M is implicated in Alzheimer disease (AD) due to its ability to mediate the clearance and degradation of A-beta, the major component of beta-amyloid deposits. (provided by RefSeq)	32	http://www.ncbi.nlm.nih.gov/pubmed?term=A2M[TIAB]+AND+cancer[MH]													../MuPIT_Interactive?gm=chr12:9079776										0				0.00354	0.1
151470	151469	chr12	9264799	+	G	A	endometrium	A2M	MS	R147C	0.2966	0.65		COSM1177109	NS(3); endometrium(1); skin(4)	1	rs778604418	0	Alpha-2-macroglobulin is a protease inhibitor and cytokine transporter. It inhibits many proteases, including trypsin, thrombin and collagenase. A2M is implicated in Alzheimer disease (AD) due to its ability to mediate the clearance and degradation of A-beta, the major component of beta-amyloid deposits. (provided by RefSeq)	32	http://www.ncbi.nlm.nih.gov/pubmed?term=A2M[TIAB]+AND+cancer[MH]	3.25182e-05	6.5445e-05					4.48262e-05	0.000182815	3.24992e-05				../MuPIT_Interactive?gm=chr12:9112203										0.000199681				0.02348	0.15
151486	151485	chr12	9264798	+	C	T	endometrium	A2M	MS	R147H	0.4102	0.7		COSM944425	thyroid(1); endometrium(1)	1	rs201769751	0.000409836	Alpha-2-macroglobulin is a protease inhibitor and cytokine transporter. It inhibits many proteases, including trypsin, thrombin and collagenase. A2M is implicated in Alzheimer disease (AD) due to its ability to mediate the clearance and degradation of A-beta, the major component of beta-amyloid deposits. (provided by RefSeq)	32	http://www.ncbi.nlm.nih.gov/pubmed?term=A2M[TIAB]+AND+cancer[MH]	0.000129956	0.000458066	5.81362e-05				0.000181718						../MuPIT_Interactive?gm=chr12:9112202										0.000599042				0.02125	0.15
184372	184371	chr12	9232710	+	C	T	endometrium	A2M	MS	R945Q	0.2966	0.65		COSM1181109	large_intestine(1)	1	rs377622666	6.0709e-05	Alpha-2-macroglobulin is a protease inhibitor and cytokine transporter. It inhibits many proteases, including trypsin, thrombin and collagenase. A2M is implicated in Alzheimer disease (AD) due to its ability to mediate the clearance and degradation of A-beta, the major component of beta-amyloid deposits. (provided by RefSeq)	32	http://www.ncbi.nlm.nih.gov/pubmed?term=A2M[TIAB]+AND+cancer[MH]	8.33229e-06	9.5338e-05											../MuPIT_Interactive?gm=chr12:9080114										0				0.22012	0.45
186801	186800	chr12	9227282	+	G	A	endometrium	A2M	SY	S1210S				COSM4951478	liver(2)	1		0	Alpha-2-macroglobulin is a protease inhibitor and cytokine transporter. It inhibits many proteases, including trypsin, thrombin and collagenase. A2M is implicated in Alzheimer disease (AD) due to its ability to mediate the clearance and degradation of A-beta, the major component of beta-amyloid deposits. (provided by RefSeq)	32	http://www.ncbi.nlm.nih.gov/pubmed?term=A2M[TIAB]+AND+cancer[MH]																							0
206279	206278	chr12	9227195	+	C	T	endometrium	A2M	SY	T1239T				COSM944400	endometrium(1)	1	rs761298441	0	Alpha-2-macroglobulin is a protease inhibitor and cytokine transporter. It inhibits many proteases, including trypsin, thrombin and collagenase. A2M is implicated in Alzheimer disease (AD) due to its ability to mediate the clearance and degradation of A-beta, the major component of beta-amyloid deposits. (provided by RefSeq)	32	http://www.ncbi.nlm.nih.gov/pubmed?term=A2M[TIAB]+AND+cancer[MH]	0.000379465							0.000183016	0.00301303														0.000399361
217969	217968	chr12	9265016	+	G	T	endometrium	A2M	SY	V129V				COSM944426	endometrium(1)	1		0	Alpha-2-macroglobulin is a protease inhibitor and cytokine transporter. It inhibits many proteases, including trypsin, thrombin and collagenase. A2M is implicated in Alzheimer disease (AD) due to its ability to mediate the clearance and degradation of A-beta, the major component of beta-amyloid deposits. (provided by RefSeq)	32	http://www.ncbi.nlm.nih.gov/pubmed?term=A2M[TIAB]+AND+cancer[MH]																							0
230268	230267	chr12	9225069	+	T	C	endometrium	A2M	MS	Y1330C	0.0592	0.45				1		0	Alpha-2-macroglobulin is a protease inhibitor and cytokine transporter. It inhibits many proteases, including trypsin, thrombin and collagenase. A2M is implicated in Alzheimer disease (AD) due to its ability to mediate the clearance and degradation of A-beta, the major component of beta-amyloid deposits. (provided by RefSeq)	32	http://www.ncbi.nlm.nih.gov/pubmed?term=A2M[TIAB]+AND+cancer[MH]													../MuPIT_Interactive?gm=chr12:9072473										0				0.00455	0.1
233878	233877	chr12	9247610	+	T	C	endometrium	A2M	MS	Y695C	0.2322	0.6				1		0	Alpha-2-macroglobulin is a protease inhibitor and cytokine transporter. It inhibits many proteases, including trypsin, thrombin and collagenase. A2M is implicated in Alzheimer disease (AD) due to its ability to mediate the clearance and degradation of A-beta, the major component of beta-amyloid deposits. (provided by RefSeq)	32	http://www.ncbi.nlm.nih.gov/pubmed?term=A2M[TIAB]+AND+cancer[MH]													../MuPIT_Interactive?gm=chr12:9095014										0				0.35442	0.55
540	539	chr12	9010550	+	C	T	endometrium	A2ML1	MS	A1039V	0.4718	0.75		COSM944326	endometrium(1)	1		0	The alpha-macroglobulin (AM) superfamily of proteins contains both complement components and protease inhibitors, including A2M (MIM 103950) and A2ML1. AM proteins display a unique trap mechanism of inhibition, by which the AM inhibitor undergoes a major conformational change upon its cleavage by a protease, thus trapping the protease and blocking it from subsequent substrate binding (Galliano et…	1	http://www.ncbi.nlm.nih.gov/pubmed?term=A2ML1[TIAB]+AND+cancer[MH]													../MuPIT_Interactive?gm=chr12:8857954										0				0.04888	0.2
1470	1469	chr12	9013881	+	G	A	endometrium	A2ML1	MS	A1164T	0.1576	0.5				1		0	The alpha-macroglobulin (AM) superfamily of proteins contains both complement components and protease inhibitors, including A2M (MIM 103950) and A2ML1. AM proteins display a unique trap mechanism of inhibition, by which the AM inhibitor undergoes a major conformational change upon its cleavage by a protease, thus trapping the protease and blocking it from subsequent substrate binding (Galliano et…	1	http://www.ncbi.nlm.nih.gov/pubmed?term=A2ML1[TIAB]+AND+cancer[MH]													../MuPIT_Interactive?gm=chr12:8861285										0				0.18905	0.4
15436	15435	chr12	9000231	+	G	A	endometrium	A2ML1	SY	A590A						1	rs373656984	6.04305e-05	The alpha-macroglobulin (AM) superfamily of proteins contains both complement components and protease inhibitors, including A2M (MIM 103950) and A2ML1. AM proteins display a unique trap mechanism of inhibition, by which the AM inhibitor undergoes a major conformational change upon its cleavage by a protease, thus trapping the protease and blocking it from subsequent substrate binding (Galliano et…	1	http://www.ncbi.nlm.nih.gov/pubmed?term=A2ML1[TIAB]+AND+cancer[MH]	5.70479e-05		0.000179662				7.18275e-05																0
24607	24606	chr12	9013872	+	G	T	endometrium	A2ML1	MS	D1161Y	0.2396	0.6		COSM944329	endometrium(1)	1		0	The alpha-macroglobulin (AM) superfamily of proteins contains both complement components and protease inhibitors, including A2M (MIM 103950) and A2ML1. AM proteins display a unique trap mechanism of inhibition, by which the AM inhibitor undergoes a major conformational change upon its cleavage by a protease, thus trapping the protease and blocking it from subsequent substrate binding (Galliano et…	1	http://www.ncbi.nlm.nih.gov/pubmed?term=A2ML1[TIAB]+AND+cancer[MH]													../MuPIT_Interactive?gm=chr12:8861276										0				0.18611	0.4
31793	31792	chr12	8995919	+	G	A	endometrium	A2ML1	MS	D480N	0.1358	0.5		COSM1995133	skin(1)	1	rs368024371	0.000128667	The alpha-macroglobulin (AM) superfamily of proteins contains both complement components and protease inhibitors, including A2M (MIM 103950) and A2ML1. AM proteins display a unique trap mechanism of inhibition, by which the AM inhibitor undergoes a major conformational change upon its cleavage by a protease, thus trapping the protease and blocking it from subsequent substrate binding (Galliano et…	1	http://www.ncbi.nlm.nih.gov/pubmed?term=A2ML1[TIAB]+AND+cancer[MH]	2.03155e-05	6.56513e-05					2.68668e-05		3.24886e-05				../MuPIT_Interactive?gm=chr12:8843323										0	2k upstream	A2ML1	ENST00000539547.5(2k upstream)	0.22133	0.45
52004	52003	chr12	9001368	+	A	G	endometrium	A2ML1	MS	E629G	0.1576	0.5				1		0	The alpha-macroglobulin (AM) superfamily of proteins contains both complement components and protease inhibitors, including A2M (MIM 103950) and A2ML1. AM proteins display a unique trap mechanism of inhibition, by which the AM inhibitor undergoes a major conformational change upon its cleavage by a protease, thus trapping the protease and blocking it from subsequent substrate binding (Galliano et…	1	http://www.ncbi.nlm.nih.gov/pubmed?term=A2ML1[TIAB]+AND+cancer[MH]													../MuPIT_Interactive?gm=chr12:8848772										0				0.11132	0.3
63464	63463	chr12	8998755	+	T	C	endometrium	A2ML1	SY	F540F						1		0	The alpha-macroglobulin (AM) superfamily of proteins contains both complement components and protease inhibitors, including A2M (MIM 103950) and A2ML1. AM proteins display a unique trap mechanism of inhibition, by which the AM inhibitor undergoes a major conformational change upon its cleavage by a protease, thus trapping the protease and blocking it from subsequent substrate binding (Galliano et…	1	http://www.ncbi.nlm.nih.gov/pubmed?term=A2ML1[TIAB]+AND+cancer[MH]																							0
66875	66874	chr12	8976426	+	G	A	endometrium	A2ML1	SY	G119G				COSM944273	endometrium(1)	1		0	The alpha-macroglobulin (AM) superfamily of proteins contains both complement components and protease inhibitors, including A2M (MIM 103950) and A2ML1. AM proteins display a unique trap mechanism of inhibition, by which the AM inhibitor undergoes a major conformational change upon its cleavage by a protease, thus trapping the protease and blocking it from subsequent substrate binding (Galliano et…	1	http://www.ncbi.nlm.nih.gov/pubmed?term=A2ML1[TIAB]+AND+cancer[MH]	4.06187e-06						8.95351e-06																0
76147	76146	chr12	9000181	+	G	T	endometrium	A2ML1	SG	G574*				COSM944309	endometrium(1)	1		0	The alpha-macroglobulin (AM) superfamily of proteins contains both complement components and protease inhibitors, including A2M (MIM 103950) and A2ML1. AM proteins display a unique trap mechanism of inhibition, by which the AM inhibitor undergoes a major conformational change upon its cleavage by a protease, thus trapping the protease and blocking it from subsequent substrate binding (Galliano et…	1	http://www.ncbi.nlm.nih.gov/pubmed?term=A2ML1[TIAB]+AND+cancer[MH]																							0				0.45947	0.65
92056	92055	chr12	9013766	+	G	T	endometrium	A2ML1	MS	K1125N	0.5282	0.75		COSM944328	endometrium(1)	1	rs774567479	0	The alpha-macroglobulin (AM) superfamily of proteins contains both complement components and protease inhibitors, including A2M (MIM 103950) and A2ML1. AM proteins display a unique trap mechanism of inhibition, by which the AM inhibitor undergoes a major conformational change upon its cleavage by a protease, thus trapping the protease and blocking it from subsequent substrate binding (Galliano et…	1	http://www.ncbi.nlm.nih.gov/pubmed?term=A2ML1[TIAB]+AND+cancer[MH]	4.06194e-06						8.95528e-06						../MuPIT_Interactive?gm=chr12:8861170										0				0.71926	0.85
100427	100426	chr12	8975905	+	A	G	endometrium	A2ML1	MS	K64E	0.4354	0.7				1		0	The alpha-macroglobulin (AM) superfamily of proteins contains both complement components and protease inhibitors, including A2M (MIM 103950) and A2ML1. AM proteins display a unique trap mechanism of inhibition, by which the AM inhibitor undergoes a major conformational change upon its cleavage by a protease, thus trapping the protease and blocking it from subsequent substrate binding (Galliano et…	1	http://www.ncbi.nlm.nih.gov/pubmed?term=A2ML1[TIAB]+AND+cancer[MH]	8.12255e-06				5.79777e-05		8.95223e-06						../MuPIT_Interactive?gm=chr12:8823309										0				0.36494	0.55
114782	114781	chr12	9000262	+	C	T	endometrium	A2ML1	MS	L601F	0.5654	0.8				1		0	The alpha-macroglobulin (AM) superfamily of proteins contains both complement components and protease inhibitors, including A2M (MIM 103950) and A2ML1. AM proteins display a unique trap mechanism of inhibition, by which the AM inhibitor undergoes a major conformational change upon its cleavage by a protease, thus trapping the protease and blocking it from subsequent substrate binding (Galliano et…	1	http://www.ncbi.nlm.nih.gov/pubmed?term=A2ML1[TIAB]+AND+cancer[MH]													../MuPIT_Interactive?gm=chr12:8847666										0				0.2775	0.5
116212	116211	chr12	9002850	+	C	T	endometrium	A2ML1	SY	L738L				COSM944317	endometrium(1)	1		0	The alpha-macroglobulin (AM) superfamily of proteins contains both complement components and protease inhibitors, including A2M (MIM 103950) and A2ML1. AM proteins display a unique trap mechanism of inhibition, by which the AM inhibitor undergoes a major conformational change upon its cleavage by a protease, thus trapping the protease and blocking it from subsequent substrate binding (Galliano et…	1	http://www.ncbi.nlm.nih.gov/pubmed?term=A2ML1[TIAB]+AND+cancer[MH]																							0
116213	116212	chr12	9002848	+	C	T	endometrium	A2ML1	MS	L738F	0.8416	0.95				1		0	The alpha-macroglobulin (AM) superfamily of proteins contains both complement components and protease inhibitors, including A2M (MIM 103950) and A2ML1. AM proteins display a unique trap mechanism of inhibition, by which the AM inhibitor undergoes a major conformational change upon its cleavage by a protease, thus trapping the protease and blocking it from subsequent substrate binding (Galliano et…	1	http://www.ncbi.nlm.nih.gov/pubmed?term=A2ML1[TIAB]+AND+cancer[MH]													../MuPIT_Interactive?gm=chr12:8850252										0				0.24583	0.45
116935	116934	chr12	8975959	+	C	A	endometrium	A2ML1	MS	L82I	0.3242	0.65				1		0	The alpha-macroglobulin (AM) superfamily of proteins contains both complement components and protease inhibitors, including A2M (MIM 103950) and A2ML1. AM proteins display a unique trap mechanism of inhibition, by which the AM inhibitor undergoes a major conformational change upon its cleavage by a protease, thus trapping the protease and blocking it from subsequent substrate binding (Galliano et…	1	http://www.ncbi.nlm.nih.gov/pubmed?term=A2ML1[TIAB]+AND+cancer[MH]													../MuPIT_Interactive?gm=chr12:8823363										0				0.47354	0.65
130471	130470	chr12	8988858	+	G	A	endometrium	A2ML1	SY	P217P				COSM278479	large_intestine(2); endometrium(1)	1	rs761197510	0	The alpha-macroglobulin (AM) superfamily of proteins contains both complement components and protease inhibitors, including A2M (MIM 103950) and A2ML1. AM proteins display a unique trap mechanism of inhibition, by which the AM inhibitor undergoes a major conformational change upon its cleavage by a protease, thus trapping the protease and blocking it from subsequent substrate binding (Galliano et…	1	http://www.ncbi.nlm.nih.gov/pubmed?term=A2ML1[TIAB]+AND+cancer[MH]	1.21849e-05	6.54193e-05							6.49815e-05														0
139385	139384	chr12	9020635	+	G	T	endometrium	A2ML1	MS	Q1305H	0.7862	0.95				1		0	The alpha-macroglobulin (AM) superfamily of proteins contains both complement components and protease inhibitors, including A2M (MIM 103950) and A2ML1. AM proteins display a unique trap mechanism of inhibition, by which the AM inhibitor undergoes a major conformational change upon its cleavage by a protease, thus trapping the protease and blocking it from subsequent substrate binding (Galliano et…	1	http://www.ncbi.nlm.nih.gov/pubmed?term=A2ML1[TIAB]+AND+cancer[MH]													../MuPIT_Interactive?gm=chr12:8868039										0				0.50602	0.7
183512	183511	chr12	9006811	+	G	A	endometrium	A2ML1	MS	R893Q	0.5764	0.8		COSM944321	endometrium(1)	1	rs780281065	0	The alpha-macroglobulin (AM) superfamily of proteins contains both complement components and protease inhibitors, including A2M (MIM 103950) and A2ML1. AM proteins display a unique trap mechanism of inhibition, by which the AM inhibitor undergoes a major conformational change upon its cleavage by a protease, thus trapping the protease and blocking it from subsequent substrate binding (Galliano et…	1	http://www.ncbi.nlm.nih.gov/pubmed?term=A2ML1[TIAB]+AND+cancer[MH]	4.36618e-05	8.35073e-05			0.000213881		4.75436e-05						../MuPIT_Interactive?gm=chr12:8854215										0				0.86945	0.95
185339	185338	chr12	9009910	+	C	A	endometrium	A2ML1	MS	S1000Y	0.7774	0.95				1		0	The alpha-macroglobulin (AM) superfamily of proteins contains both complement components and protease inhibitors, including A2M (MIM 103950) and A2ML1. AM proteins display a unique trap mechanism of inhibition, by which the AM inhibitor undergoes a major conformational change upon its cleavage by a protease, thus trapping the protease and blocking it from subsequent substrate binding (Galliano et…	1	http://www.ncbi.nlm.nih.gov/pubmed?term=A2ML1[TIAB]+AND+cancer[MH]													../MuPIT_Interactive?gm=chr12:8857314										0				0.27396	0.5
201750	201749	chr12	9001443	+	C	T	endometrium	A2ML1	MS	S654L	0.2102	0.55		COSM944314	endometrium(1)	1		0	The alpha-macroglobulin (AM) superfamily of proteins contains both complement components and protease inhibitors, including A2M (MIM 103950) and A2ML1. AM proteins display a unique trap mechanism of inhibition, by which the AM inhibitor undergoes a major conformational change upon its cleavage by a protease, thus trapping the protease and blocking it from subsequent substrate binding (Galliano et…	1	http://www.ncbi.nlm.nih.gov/pubmed?term=A2ML1[TIAB]+AND+cancer[MH]	8.13134e-06						8.96411e-06		3.25055e-05				../MuPIT_Interactive?gm=chr12:8848847										0				0.51594	0.7
203762	203761	chr12	9004828	+	C	T	endometrium	A2ML1	MS	S829L	0.3864	0.7		COSM5927662	skin(1)	1	rs758305694	0	The alpha-macroglobulin (AM) superfamily of proteins contains both complement components and protease inhibitors, including A2M (MIM 103950) and A2ML1. AM proteins display a unique trap mechanism of inhibition, by which the AM inhibitor undergoes a major conformational change upon its cleavage by a protease, thus trapping the protease and blocking it from subsequent substrate binding (Galliano et…	1	http://www.ncbi.nlm.nih.gov/pubmed?term=A2ML1[TIAB]+AND+cancer[MH]	4.69145e-05					3.885e-05	9.47358e-05						../MuPIT_Interactive?gm=chr12:8852232										0				0.51209	0.7
216106	216105	chr12	9004899	+	A	G	endometrium	A2ML1	MS	T853A	0.342	0.65				1		0	The alpha-macroglobulin (AM) superfamily of proteins contains both complement components and protease inhibitors, including A2M (MIM 103950) and A2ML1. AM proteins display a unique trap mechanism of inhibition, by which the AM inhibitor undergoes a major conformational change upon its cleavage by a protease, thus trapping the protease and blocking it from subsequent substrate binding (Galliano et…	1	http://www.ncbi.nlm.nih.gov/pubmed?term=A2ML1[TIAB]+AND+cancer[MH]													../MuPIT_Interactive?gm=chr12:8852303										0				0.52717	0.7
218118	218117	chr12	9020884	+	T	A	endometrium	A2ML1	MS	V1331E	0.2122	0.55		COSM944333	endometrium(1)	1		0	The alpha-macroglobulin (AM) superfamily of proteins contains both complement components and protease inhibitors, including A2M (MIM 103950) and A2ML1. AM proteins display a unique trap mechanism of inhibition, by which the AM inhibitor undergoes a major conformational change upon its cleavage by a protease, thus trapping the protease and blocking it from subsequent substrate binding (Galliano et…	1	http://www.ncbi.nlm.nih.gov/pubmed?term=A2ML1[TIAB]+AND+cancer[MH]													../MuPIT_Interactive?gm=chr12:8868288										0				0.03653	0.2
106758	106757	chr1	33778460	+	G	T	endometrium	A3GALT2	MS	L19I	0.7654	0.9				1		0	No GeneCards annotation	0																								0				0.31657	0.5
1912	1911	chr22	43089594	+	C	T	endometrium	A4GALT	MS	A122T	0.173	0.55				1	rs750440854	0	The protein encoded by this gene catalyzes the transfer of galactose to lactosylceramide to form globotriaosylceramide, which has been identified as the P(k) antigen of the P blood group system. The encoded protein, which is a type II membrane protein found in the Golgi, is also required for the synthesis of the bacterial verotoxins receptor. (provided by RefSeq)	1	http://www.ncbi.nlm.nih.gov/pubmed?term=A4GALT[TIAB]+AND+cancer[TIAB]	4.06398e-06	6.54108e-05																					0				0.98057	1
20263	20262	chr22	43089553	+	G	T	endometrium	A4GALT	SG	C135*						1		0	The protein encoded by this gene catalyzes the transfer of galactose to lactosylceramide to form globotriaosylceramide, which has been identified as the P(k) antigen of the P blood group system. The encoded protein, which is a type II membrane protein found in the Golgi, is also required for the synthesis of the bacterial verotoxins receptor. (provided by RefSeq)	1	http://www.ncbi.nlm.nih.gov/pubmed?term=A4GALT[TIAB]+AND+cancer[TIAB]																							0				0.38687	0.6
23894	23893	chr22	43089670	+	G	A	endometrium	A4GALT	SY	C96C				COSM1034817	endometrium(1)	1		0	The protein encoded by this gene catalyzes the transfer of galactose to lactosylceramide to form globotriaosylceramide, which has been identified as the P(k) antigen of the P blood group system. The encoded protein, which is a type II membrane protein found in the Golgi, is also required for the synthesis of the bacterial verotoxins receptor. (provided by RefSeq)	1	http://www.ncbi.nlm.nih.gov/pubmed?term=A4GALT[TIAB]+AND+cancer[TIAB]																							0
95736	95735	chr22	43089181	+	C	A	endometrium	A4GALT	MS	K259N	0.35	0.65		COSM1034815	endometrium(1)	1		0	The protein encoded by this gene catalyzes the transfer of galactose to lactosylceramide to form globotriaosylceramide, which has been identified as the P(k) antigen of the P blood group system. The encoded protein, which is a type II membrane protein found in the Golgi, is also required for the synthesis of the bacterial verotoxins receptor. (provided by RefSeq)	1	http://www.ncbi.nlm.nih.gov/pubmed?term=A4GALT[TIAB]+AND+cancer[TIAB]																							0				0.06285	0.25
157385	157384	chr22	43089320	+	C	T	endometrium	A4GALT	MS	R213H	0.7122	0.9				1		0	The protein encoded by this gene catalyzes the transfer of galactose to lactosylceramide to form globotriaosylceramide, which has been identified as the P(k) antigen of the P blood group system. The encoded protein, which is a type II membrane protein found in the Golgi, is also required for the synthesis of the bacterial verotoxins receptor. (provided by RefSeq)	1	http://www.ncbi.nlm.nih.gov/pubmed?term=A4GALT[TIAB]+AND+cancer[TIAB]																							0				0.87613	0.95
205048	205047	chr22	43089667	+	C	T	endometrium	A4GALT	SY	S97S						1	rs761366235	0	The protein encoded by this gene catalyzes the transfer of galactose to lactosylceramide to form globotriaosylceramide, which has been identified as the P(k) antigen of the P blood group system. The encoded protein, which is a type II membrane protein found in the Golgi, is also required for the synthesis of the bacterial verotoxins receptor. (provided by RefSeq)	1	http://www.ncbi.nlm.nih.gov/pubmed?term=A4GALT[TIAB]+AND+cancer[TIAB]	3.25093e-05		0.000203394				1.5813e-05																0
217334	217333	chr22	43089630	+	C	T	endometrium	A4GALT	MS	V110M	0.2358	0.6				1	rs370246921	0	The protein encoded by this gene catalyzes the transfer of galactose to lactosylceramide to form globotriaosylceramide, which has been identified as the P(k) antigen of the P blood group system. The encoded protein, which is a type II membrane protein found in the Golgi, is also required for the synthesis of the bacterial verotoxins receptor. (provided by RefSeq)	1	http://www.ncbi.nlm.nih.gov/pubmed?term=A4GALT[TIAB]+AND+cancer[TIAB]	2.43768e-05		2.97796e-05		0.000174034		8.95945e-06		3.24865e-05														0				0.13976	0.35
59885	59884	chr3	137843367	+	G	A	endometrium	A4GNT	SY	F254F				COSM158757	breast(1); endometrium(1)	1	rs369495396	0.000113482	This gene encodes a protein from the glycosyltransferase 32 family. The enzyme catalyzes the transfer of N-acetylglucosamine (GlcNAc) to core 2 branched O-glycans. It forms a unique glycan, GlcNAcalpha1--&gt;4Galbeta--&gt;R and is largely associated with the Golgi apparatus membrane. (provided by RefSeq)	2	http://www.ncbi.nlm.nih.gov/pubmed?term=A4GNT[TIAB]+AND+cancer[MH]	8.12117e-06	6.53424e-05	2.97779e-05																				0
59906	59905	chr3	137843368	+	A	T	endometrium	A4GNT	MS	F254Y	0.3204	0.65		COSM1038984	endometrium(1)	1		0	This gene encodes a protein from the glycosyltransferase 32 family. The enzyme catalyzes the transfer of N-acetylglucosamine (GlcNAc) to core 2 branched O-glycans. It forms a unique glycan, GlcNAcalpha1--&gt;4Galbeta--&gt;R and is largely associated with the Golgi apparatus membrane. (provided by RefSeq)	2	http://www.ncbi.nlm.nih.gov/pubmed?term=A4GNT[TIAB]+AND+cancer[MH]																							0				0.08268	0.3
72919	72918	chr3	137843116	+	C	T	endometrium	A4GNT	MS	G338D	0.4518	0.7				1		0	This gene encodes a protein from the glycosyltransferase 32 family. The enzyme catalyzes the transfer of N-acetylglucosamine (GlcNAc) to core 2 branched O-glycans. It forms a unique glycan, GlcNAcalpha1--&gt;4Galbeta--&gt;R and is largely associated with the Golgi apparatus membrane. (provided by RefSeq)	2	http://www.ncbi.nlm.nih.gov/pubmed?term=A4GNT[TIAB]+AND+cancer[MH]																							0				0.4369	0.6
85447	85446	chr3	137843549	+	T	A	endometrium	A4GNT	MS	I194L	0.7454	0.9		COSM1038986	endometrium(1)	1		0	This gene encodes a protein from the glycosyltransferase 32 family. The enzyme catalyzes the transfer of N-acetylglucosamine (GlcNAc) to core 2 branched O-glycans. It forms a unique glycan, GlcNAcalpha1--&gt;4Galbeta--&gt;R and is largely associated with the Golgi apparatus membrane. (provided by RefSeq)	2	http://www.ncbi.nlm.nih.gov/pubmed?term=A4GNT[TIAB]+AND+cancer[MH]																							0				0.56077	0.7
151076	151075	chr3	137843701	+	C	A	endometrium	A4GNT	MS	R143I	0.6218	0.85				1		0	This gene encodes a protein from the glycosyltransferase 32 family. The enzyme catalyzes the transfer of N-acetylglucosamine (GlcNAc) to core 2 branched O-glycans. It forms a unique glycan, GlcNAcalpha1--&gt;4Galbeta--&gt;R and is largely associated with the Golgi apparatus membrane. (provided by RefSeq)	2	http://www.ncbi.nlm.nih.gov/pubmed?term=A4GNT[TIAB]+AND+cancer[MH]																							0				0.62888	0.75
164388	164387	chr3	137843191	+	C	T	endometrium	A4GNT	MS	R313H	0.6648	0.85		COSM1038980	large_intestine(1); endometrium(1)	1	rs775713265	0	This gene encodes a protein from the glycosyltransferase 32 family. The enzyme catalyzes the transfer of N-acetylglucosamine (GlcNAc) to core 2 branched O-glycans. It forms a unique glycan, GlcNAcalpha1--&gt;4Galbeta--&gt;R and is largely associated with the Golgi apparatus membrane. (provided by RefSeq)	2	http://www.ncbi.nlm.nih.gov/pubmed?term=A4GNT[TIAB]+AND+cancer[MH]	8.1215e-06		2.97779e-05				8.95191e-06																0				0.38852	0.6
164389	164388	chr3	137843191	+	C	T	endometrium	A4GNT	MS	R313H	0.6648	0.85		COSM1038980	large_intestine(1); endometrium(1)	1	rs775713265	0	This gene encodes a protein from the glycosyltransferase 32 family. The enzyme catalyzes the transfer of N-acetylglucosamine (GlcNAc) to core 2 branched O-glycans. It forms a unique glycan, GlcNAcalpha1--&gt;4Galbeta--&gt;R and is largely associated with the Golgi apparatus membrane. (provided by RefSeq)	2	http://www.ncbi.nlm.nih.gov/pubmed?term=A4GNT[TIAB]+AND+cancer[MH]	8.1215e-06		2.97779e-05				8.95191e-06																0				0.38852	0.6
192511	192510	chr3	137843394	+	G	A	endometrium	A4GNT	SY	S245S						1	rs756953597	0	This gene encodes a protein from the glycosyltransferase 32 family. The enzyme catalyzes the transfer of N-acetylglucosamine (GlcNAc) to core 2 branched O-glycans. It forms a unique glycan, GlcNAcalpha1--&gt;4Galbeta--&gt;R and is largely associated with the Golgi apparatus membrane. (provided by RefSeq)	2	http://www.ncbi.nlm.nih.gov/pubmed?term=A4GNT[TIAB]+AND+cancer[MH]	2.88565e-05		0.000145264		5.29942e-05		1.57831e-05																0
231810	231809	chr3	137843314	+	T	C	endometrium	A4GNT	MS	Y272C	0.1308	0.5		COSM1038983	endometrium(1)	1	rs777531048	0	This gene encodes a protein from the glycosyltransferase 32 family. The enzyme catalyzes the transfer of N-acetylglucosamine (GlcNAc) to core 2 branched O-glycans. It forms a unique glycan, GlcNAcalpha1--&gt;4Galbeta--&gt;R and is largely associated with the Golgi apparatus membrane. (provided by RefSeq)	2	http://www.ncbi.nlm.nih.gov/pubmed?term=A4GNT[TIAB]+AND+cancer[MH]	4.06072e-06		2.97779e-05																				0				0.0253	0.15
32247	32246	chr12	53701328	+	T	C	endometrium	AAAS	MS	D529G	0.3204	0.65				1		0	The protein encoded by this gene is a member of the WD-repeat family of regulatory proteins and may be involved in normal development of the peripheral and central nervous system. The encoded protein is part of the nuclear pore complex and is anchored there by NDC1. Defects in this gene are a cause of achalasia-addisonianism-alacrima syndrome (AAAS), also called triple-A syndrome or Allgrove synd…	21	http://www.ncbi.nlm.nih.gov/pubmed?term=AAAS[TIAB]+AND+cancer[MH]	4.0701e-06								3.24971e-05														0	2k downstream	C12orf10	ENST00000267103.9(2k downstream),ENST00000548632.5(2k downstream),ENST00000549488.5(2k downstream)	0.35138	0.55
32248	32247	chr12	53701329	+	C	T	endometrium	AAAS	MS	D529N	0.2998	0.65				1		0	The protein encoded by this gene is a member of the WD-repeat family of regulatory proteins and may be involved in normal development of the peripheral and central nervous system. The encoded protein is part of the nuclear pore complex and is anchored there by NDC1. Defects in this gene are a cause of achalasia-addisonianism-alacrima syndrome (AAAS), also called triple-A syndrome or Allgrove synd…	21	http://www.ncbi.nlm.nih.gov/pubmed?term=AAAS[TIAB]+AND+cancer[MH]																							0	2k downstream	C12orf10	ENST00000267103.9(2k downstream),ENST00000548632.5(2k downstream),ENST00000549488.5(2k downstream)	0.2689	0.45
75705	75704	chr12	53701315	+	C	A	endometrium	AAAS	SY	G533G						1		0	The protein encoded by this gene is a member of the WD-repeat family of regulatory proteins and may be involved in normal development of the peripheral and central nervous system. The encoded protein is part of the nuclear pore complex and is anchored there by NDC1. Defects in this gene are a cause of achalasia-addisonianism-alacrima syndrome (AAAS), also called triple-A syndrome or Allgrove synd…	21	http://www.ncbi.nlm.nih.gov/pubmed?term=AAAS[TIAB]+AND+cancer[MH]																							0	2k downstream	C12orf10	ENST00000267103.9(2k downstream),ENST00000548632.5(2k downstream),ENST00000549488.5(2k downstream)
76826	76825	chr12	53714409	+	C	T	endometrium	AAAS	MS	G64D	0.252	0.6				1	rs151099565	0	The protein encoded by this gene is a member of the WD-repeat family of regulatory proteins and may be involved in normal development of the peripheral and central nervous system. The encoded protein is part of the nuclear pore complex and is anchored there by NDC1. Defects in this gene are a cause of achalasia-addisonianism-alacrima syndrome (AAAS), also called triple-A syndrome or Allgrove synd…	21	http://www.ncbi.nlm.nih.gov/pubmed?term=AAAS[TIAB]+AND+cancer[MH]	4.06058e-06				5.79777e-05																		0.000199681	3' UTR	AAAS	ENST00000550286.5(3' UTR)	0.1849	0.4
169559	169558	chr12	53702086	+	C	T	endometrium	AAAS	MS	R410H	0.2038	0.55		COSM940973	endometrium(1)	1	rs768786904	0	The protein encoded by this gene is a member of the WD-repeat family of regulatory proteins and may be involved in normal development of the peripheral and central nervous system. The encoded protein is part of the nuclear pore complex and is anchored there by NDC1. Defects in this gene are a cause of achalasia-addisonianism-alacrima syndrome (AAAS), also called triple-A syndrome or Allgrove synd…	21	http://www.ncbi.nlm.nih.gov/pubmed?term=AAAS[TIAB]+AND+cancer[MH]	4.06062e-06						8.95095e-06																0	2k downstream	C12orf10	ENST00000267103.9(2k downstream),ENST00000548632.5(2k downstream),ENST00000549488.5(2k downstream)	0.01467	0.15
189658	189657	chr12	53708559	+	G	T	endometrium	AAAS	SG	S174*				COSM940978	endometrium(1)	1		0	The protein encoded by this gene is a member of the WD-repeat family of regulatory proteins and may be involved in normal development of the peripheral and central nervous system. The encoded protein is part of the nuclear pore complex and is anchored there by NDC1. Defects in this gene are a cause of achalasia-addisonianism-alacrima syndrome (AAAS), also called triple-A syndrome or Allgrove synd…	21	http://www.ncbi.nlm.nih.gov/pubmed?term=AAAS[TIAB]+AND+cancer[MH]																							0	intron	AAAS	ENST00000394384.7(intron)	0.00347	0.1
221682	221681	chr12	53703065	+	C	T	endometrium	AAAS	MS	V271I	0.3322	0.65				1		0	The protein encoded by this gene is a member of the WD-repeat family of regulatory proteins and may be involved in normal development of the peripheral and central nervous system. The encoded protein is part of the nuclear pore complex and is anchored there by NDC1. Defects in this gene are a cause of achalasia-addisonianism-alacrima syndrome (AAAS), also called triple-A syndrome or Allgrove synd…	21	http://www.ncbi.nlm.nih.gov/pubmed?term=AAAS[TIAB]+AND+cancer[MH]													../MuPIT_Interactive?gm=chr12:53309281										0				0.15343	0.35
31783	31782	chr12	125558432	+	T	C	endometrium	AACS	SY	D48D						1		0	No GeneCards annotation	5	http://www.ncbi.nlm.nih.gov/pubmed?term=AACS[TIAB]+AND+cancer[MH]																							0
48868	48867	chr12	125558423	+	G	T	endometrium	AACS	MS	E45D	0.8726	1				1		0	No GeneCards annotation	5	http://www.ncbi.nlm.nih.gov/pubmed?term=AACS[TIAB]+AND+cancer[MH]													../MuPIT_Interactive?gm=chr12:125073877										0				0.72624	0.85
81231	81230	chr12	125591803	+	C	T	endometrium	AACS	MS	H302Y	0.163	0.55				1		0	No GeneCards annotation	5	http://www.ncbi.nlm.nih.gov/pubmed?term=AACS[TIAB]+AND+cancer[MH]																							0				0.00071	0.1
89774	89773	chr12	125621338	+	C	T	endometrium	AACS	SY	I603I						1		0	No GeneCards annotation	5	http://www.ncbi.nlm.nih.gov/pubmed?term=AACS[TIAB]+AND+cancer[MH]																							0
119742	119741	chr12	125603198	+	G	T	endometrium	AACS	MS	M336I	0.1392	0.5		COSM936809	endometrium(1)	1		0	No GeneCards annotation	5	http://www.ncbi.nlm.nih.gov/pubmed?term=AACS[TIAB]+AND+cancer[MH]																							0				0.0086	0.1
124848	124847	chr12	125612743	+	A	C	endometrium	AACS	MS	N449T	0.383	0.7				1		0	No GeneCards annotation	5	http://www.ncbi.nlm.nih.gov/pubmed?term=AACS[TIAB]+AND+cancer[MH]																							0				0.02409	0.15
193406	193405	chr12	125591703	+	T	C	endometrium	AACS	SY	S268S						1		0	No GeneCards annotation	5	http://www.ncbi.nlm.nih.gov/pubmed?term=AACS[TIAB]+AND+cancer[MH]																							0
201266	201265	chr12	125621382	+	G	A	endometrium	AACS	MS	S618N	0.4934	0.75				1		0	No GeneCards annotation	5	http://www.ncbi.nlm.nih.gov/pubmed?term=AACS[TIAB]+AND+cancer[MH]																							0				0.20494	0.4
65469	65468	chr3	151535271	+	T	G	endometrium	AADAC	MS	F86V	0.6692	0.85				1		0	Microsomal arylacetamide deacetylase competes against the activity of cytosolic arylamine N-acetyltransferase, which catalyzes one of the initial biotransformation pathways for arylamine and heterocyclic amine carcinogens (provided by RefSeq)	2	http://www.ncbi.nlm.nih.gov/pubmed?term=AADAC[TIAB]+AND+cancer[TIAB]													../MuPIT_Interactive?gm=chr3:151817483										0				0.14877	0.35
106874	106873	chr3	151545367	+	C	A	endometrium	AADAC	MS	L203I	0.8004	0.95				1		0	Microsomal arylacetamide deacetylase competes against the activity of cytosolic arylamine N-acetyltransferase, which catalyzes one of the initial biotransformation pathways for arylamine and heterocyclic amine carcinogens (provided by RefSeq)	2	http://www.ncbi.nlm.nih.gov/pubmed?term=AADAC[TIAB]+AND+cancer[TIAB]													../MuPIT_Interactive?gm=chr3:151827579										0				0.8826	0.95
108119	108118	chr3	151545495	+	C	A	endometrium	AADAC	SY	L245L						1		0	Microsomal arylacetamide deacetylase competes against the activity of cytosolic arylamine N-acetyltransferase, which catalyzes one of the initial biotransformation pathways for arylamine and heterocyclic amine carcinogens (provided by RefSeq)	2	http://www.ncbi.nlm.nih.gov/pubmed?term=AADAC[TIAB]+AND+cancer[TIAB]																							0
119357	119356	chr3	151545497	+	T	C	endometrium	AADAC	MS	M246T	0.1498	0.5				1		0	Microsomal arylacetamide deacetylase competes against the activity of cytosolic arylamine N-acetyltransferase, which catalyzes one of the initial biotransformation pathways for arylamine and heterocyclic amine carcinogens (provided by RefSeq)	2	http://www.ncbi.nlm.nih.gov/pubmed?term=AADAC[TIAB]+AND+cancer[TIAB]																							0				0.57555	0.75
124465	124464	chr3	151545954	+	T	C	endometrium	AADAC	SY	N398N				COSM1040063	endometrium(1)	1		0	Microsomal arylacetamide deacetylase competes against the activity of cytosolic arylamine N-acetyltransferase, which catalyzes one of the initial biotransformation pathways for arylamine and heterocyclic amine carcinogens (provided by RefSeq)	2	http://www.ncbi.nlm.nih.gov/pubmed?term=AADAC[TIAB]+AND+cancer[TIAB]																							0
201010	201009	chr3	151531964	+	C	T	endometrium	AADAC	MS	S5L	0.598	0.8		COSM1040052	endometrium(1); skin(1)	1	rs267599657	0	Microsomal arylacetamide deacetylase competes against the activity of cytosolic arylamine N-acetyltransferase, which catalyzes one of the initial biotransformation pathways for arylamine and heterocyclic amine carcinogens (provided by RefSeq)	2	http://www.ncbi.nlm.nih.gov/pubmed?term=AADAC[TIAB]+AND+cancer[TIAB]	3.23499e-05	0.000114574																					0				0.74193	0.85
218296	218295	chr3	151538226	+	C	T	endometrium	AADAC	SY	V139V				COSM1040058	haematopoietic_and_lymphoid_tissue(1); endometrium(1)	1	rs143837644	0.000113482	Microsomal arylacetamide deacetylase competes against the activity of cytosolic arylamine N-acetyltransferase, which catalyzes one of the initial biotransformation pathways for arylamine and heterocyclic amine carcinogens (provided by RefSeq)	2	http://www.ncbi.nlm.nih.gov/pubmed?term=AADAC[TIAB]+AND+cancer[TIAB]	9.81354e-05	0.000346741																					0
230903	230902	chr3	151531999	+	T	C	endometrium	AADAC	MS	Y17H	0.4138	0.7		COSM1040054	endometrium(1)	1		0	Microsomal arylacetamide deacetylase competes against the activity of cytosolic arylamine N-acetyltransferase, which catalyzes one of the initial biotransformation pathways for arylamine and heterocyclic amine carcinogens (provided by RefSeq)	2	http://www.ncbi.nlm.nih.gov/pubmed?term=AADAC[TIAB]+AND+cancer[TIAB]																							0				0.20281	0.4
767	766	chr3	151458612	+	C	T	endometrium	AADACL2	MS	A106V	0.4138	0.7				1		0	No GeneCards annotation	0														../MuPIT_Interactive?gm=chr3:151740824										0				0.16253	0.4
4152	4151	chr3	151463353	+	C	T	endometrium	AADACL2	MS	A163V	0.2912	0.65		COSM1040044	endometrium(1)	1		0	No GeneCards annotation	0														../MuPIT_Interactive?gm=chr3:151745565										0				0.27062	0.45
5654	5653	chr3	151463455	+	C	T	endometrium	AADACL2	MS	A197V	0.402	0.7		COSM1040045	endometrium(3)	1	rs760055575	0	No GeneCards annotation	0		8.30668e-06						1.81485e-05						../MuPIT_Interactive?gm=chr3:151745667										0				0.13126	0.35
5655	5654	chr3	151463455	+	C	T	endometrium	AADACL2	MS	A197V	0.402	0.7		COSM1040045	endometrium(3)	1	rs760055575	0	No GeneCards annotation	0		8.30668e-06						1.81485e-05						../MuPIT_Interactive?gm=chr3:151745667										0				0.13126	0.35
29044	29043	chr3	151475056	+	G	T	endometrium	AADACL2	MS	D294Y	0.8464	0.95		COSM1040048	endometrium(1)	1	rs766584533	0	No GeneCards annotation	0		4.06888e-06								3.24992e-05				../MuPIT_Interactive?gm=chr3:151757268										0				0.52717	0.7
51627	51626	chr3	151458473	+	G	T	endometrium	AADACL2	SG	E60*				COSM1040043	endometrium(1)	1		0	No GeneCards annotation	0																								0				0.87235	0.95
94743	94742	chr3	151474803	+	A	G	endometrium	AADACL2	SY	K209K				COSM3003840	large_intestine(2)	1		0	No GeneCards annotation	0																								0
109691	109690	chr3	151475080	+	C	A	endometrium	AADACL2	MS	L302I	0.7774	0.95		COSM1181140	large_intestine(1)	1		0	No GeneCards annotation	0														../MuPIT_Interactive?gm=chr3:151757292										0				0.83028	0.9
114758	114757	chr3	151451841	+	C	T	endometrium	AADACL2	SY	L6L						1		0	No GeneCards annotation	0																								0
139794	139793	chr3	151463313	+	C	G	endometrium	AADACL2	MS	Q150E	0.6028	0.8				1		0	No GeneCards annotation	0														../MuPIT_Interactive?gm=chr3:151745525										0				0.6383	0.75
166753	166752	chr3	151475239	+	C	T	endometrium	AADACL2	SG	R355*				COSM1040049	endometrium(1)	1	rs201287466	0	No GeneCards annotation	0		2.16888e-05		8.72144e-05				2.37616e-05																0.000199681				0.93606	1
195189	195188	chr3	151475151	+	T	G	endometrium	AADACL2	SY	S325S						1		0	No GeneCards annotation	0																								0
195196	195195	chr3	151475150	+	C	T	endometrium	AADACL2	MS	S325F	0.6398	0.85				1		0	No GeneCards annotation	0														../MuPIT_Interactive?gm=chr3:151757362										0				0.68465	0.8
216138	216137	chr3	151458548	+	A	G	endometrium	AADACL2	MS	T85A	0.607	0.8				1		0	No GeneCards annotation	0														../MuPIT_Interactive?gm=chr3:151740760										0				0.96498	1
221128	221127	chr3	151474911	+	A	G	endometrium	AADACL2	SY	V245V						1		0	No GeneCards annotation	0																								0
221263	221262	chr3	151474924	+	G	A	endometrium	AADACL2	MS	V250M	0.8486	0.95		COSM1420025	kidney(1)	1	rs369501242	0.000116333	No GeneCards annotation	0		4.06547e-05		0.000148934		5.80046e-05		3.58841e-05						../MuPIT_Interactive?gm=chr3:151757136										0				0.67169	0.8
231643	231642	chr3	151474933	+	T	C	endometrium	AADACL2	MS	Y253H	0.456	0.7		COSM1040046	endometrium(1)	1		0	No GeneCards annotation	0														../MuPIT_Interactive?gm=chr3:151757145										0				0.21162	0.45
41424	41423	chr1	12785534	+	G	T	endometrium	AADACL3	MS	E265D	0.8292	0.95		COSM894886	endometrium(1)	1		0	No GeneCards annotation	0																								0				0.97956	1
49688	49687	chr1	12779491	+	G	T	endometrium	AADACL3	MS	E61D	0.5238	0.75				1		0	No GeneCards annotation	0																								0				0.18814	0.4
91645	91644	chr1	12785212	+	A	C	endometrium	AADACL3	MS	K158T	0.686	0.85		COSM894880	endometrium(1)	1		0	No GeneCards annotation	0														../MuPIT_Interactive?gm=chr1:12725245										0				0.68708	0.8
99122	99121	chr1	12779494	+	G	A	endometrium	AADACL3	SY	K62K						1		0	No GeneCards annotation	0		4.06266e-06								3.24886e-05														0
110832	110831	chr1	12785959	+	T	C	endometrium	AADACL3	MS	L407P	0.7078	0.9		COSM5025185	breast(1)	1		0	No GeneCards annotation	0																								0				0.21708	0.45
220309	220308	chr1	12785535	+	G	A	endometrium	AADACL3	MS	V266I	0.562	0.8		COSM894888	endometrium(1)	1		0	No GeneCards annotation	0																								0				0.95992	1
5831	5830	chr1	12726123	+	G	A	endometrium	AADACL4	MS	A201T	0.6028	0.8				1	rs147107256	0.000229761	No GeneCards annotation	0		9.34132e-05	6.53424e-05	0.000208457		5.79845e-05		9.84939e-05		9.74659e-05														0.000199681				0.56857	0.75
9308	9307	chr1	12704569	+	G	A	endometrium	AADACL4	MS	A2T	0.634	0.85				1		0	No GeneCards annotation	0																								0				0.52545	0.7
23298	23297	chr1	12711171	+	C	A	endometrium	AADACL4	SG	C66*						1		0	No GeneCards annotation	0																								0				0.76875	0.85
57918	57917	chr1	12704613	+	C	T	endometrium	AADACL4	SY	F16F				COSM3472485	skin(2)	1		0	No GeneCards annotation	0																								0
61912	61911	chr1	12726669	+	T	G	endometrium	AADACL4	MS	F383V	0.7592	0.9		COSM894871	endometrium(1)	1		0	No GeneCards annotation	0																								0				0.21283	0.45
73667	73666	chr1	12726654	+	G	A	endometrium	AADACL4	MS	G378R	0.6398	0.85				1	rs771450117	0	No GeneCards annotation	0		9.0211e-05		0.0004649			7.75555e-05	4.73784e-05		3.24886e-05														0				0.02682	0.15
83783	83782	chr1	12711319	+	A	C	endometrium	AADACL4	MS	I116L	0.6648	0.85				1		0	No GeneCards annotation	0																								0				0.31363	0.5
93407	93406	chr1	12725981	+	G	T	endometrium	AADACL4	MS	K153N	0.877	1				1		0	No GeneCards annotation	0																								0				0.5212	0.7
147296	147295	chr1	12711311	+	G	A	endometrium	AADACL4	MS	R113Q	0.7266	0.9		COSM894869	endometrium(1)	1		0	No GeneCards annotation	0		4.06128e-06		2.97779e-05																				0				0.21577	0.45
166961	166960	chr1	12726598	+	G	A	endometrium	AADACL4	MS	R359H	0.6218	0.85		COSM1333373	large_intestine(1)	1	rs150325490	0.000113482	No GeneCards annotation	0		3.24713e-05	0.000249646			5.29942e-05		7.89478e-06		3.24865e-05														0.000199681				0.19047	0.4
207949	207948	chr1	12726059	+	C	A	endometrium	AADACL4	SY	T179T						1	rs748233102	0	No GeneCards annotation	0		4.06128e-06						8.95367e-06																0
108180	108179	chr4	170990363	+	G	T	endometrium	AADAT	MS	L251I	0.2008	0.55				1		0	This gene encodes a protein that is highly similar to mouse and rat kynurenine aminotransferase II. The rat protein is a homodimer with two transaminase activities. One activity is the transamination of alpha-aminoadipic acid, a final step in the saccaropine pathway which is the major pathway for L-lysine catabolism. The other activity involves the transamination of kynurenine to produce kynureni…	0														../MuPIT_Interactive?gm=chr4:170069212										0				0.13551	0.35
121563	121562	chr4	170999716	+	T	C	endometrium	AADAT	MS	N134D	0.383	0.7		COSM1053212	endometrium(1)	1		0	This gene encodes a protein that is highly similar to mouse and rat kynurenine aminotransferase II. The rat protein is a homodimer with two transaminase activities. One activity is the transamination of alpha-aminoadipic acid, a final step in the saccaropine pathway which is the major pathway for L-lysine catabolism. The other activity involves the transamination of kynurenine to produce kynureni…	0														../MuPIT_Interactive?gm=chr4:170078565										0				0.45977	0.65
195294	195293	chr4	171009688	+	G	A	endometrium	AADAT	MS	S36L	0.1462	0.5		COSM1053213	endometrium(1)	1		0	This gene encodes a protein that is highly similar to mouse and rat kynurenine aminotransferase II. The rat protein is a homodimer with two transaminase activities. One activity is the transamination of alpha-aminoadipic acid, a final step in the saccaropine pathway which is the major pathway for L-lysine catabolism. The other activity involves the transamination of kynurenine to produce kynureni…	0														../MuPIT_Interactive?gm=chr4:170088537										0				0.19745	0.4
216341	216340	chr4	171010819	+	G	A	endometrium	AADAT	MS	T8M	0.1224	0.5		COSM1053214	endometrium(1)	1		0	This gene encodes a protein that is highly similar to mouse and rat kynurenine aminotransferase II. The rat protein is a homodimer with two transaminase activities. One activity is the transamination of alpha-aminoadipic acid, a final step in the saccaropine pathway which is the major pathway for L-lysine catabolism. The other activity involves the transamination of kynurenine to produce kynureni…	0														../MuPIT_Interactive?gm=chr4:170089668										0				0.16496	0.4
84508	84507	chr9	99408290	+	T	G	endometrium	AAED1	SY	I146I				COSM1111628	endometrium(1)	1		0	No GeneCards annotation	0																								0
20000	19999	chr15	67528765	+	G	A	endometrium	AAGAB	SY	C114C				COSM964272	endometrium(1)	1		0	The protein encoded by this gene interacts with the gamma-adaptin and alpha-adaptin subunits of complexes involved	0		4.06233e-06						8.95672e-06																0
30819	30818	chr15	67529112	+	A	G	endometrium	AAGAB	SY	D40D				COSM964276	endometrium(1)	1	rs751517515	0	The protein encoded by this gene interacts with the gamma-adaptin and alpha-adaptin subunits of complexes involved	0		4.09075e-06						8.9962e-06																0	3' UTR	AAGAB	ENST00000561452.5(3' UTR),ENST00000542650.5(3' UTR)
72339	72338	chr15	67495183	+	G	A	endometrium	AAGAB	SY	G308G				COSM964270	endometrium(1)	1		0	The protein encoded by this gene interacts with the gamma-adaptin and alpha-adaptin subunits of complexes involved	0																								0
87052	87051	chr15	67495210	+	G	A	endometrium	AAGAB	SY	I299I						1	rs370150816	0.000121447	The protein encoded by this gene interacts with the gamma-adaptin and alpha-adaptin subunits of complexes involved	0		0.000112876		2.90579e-05	0.002465			3.22061e-05	0.000155231															0
90444	90443	chr15	67529014	+	A	C	endometrium	AAGAB	MS	I73S	0.2284	0.6				1		0	The protein encoded by this gene interacts with the gamma-adaptin and alpha-adaptin subunits of complexes involved	0														../MuPIT_Interactive?gm=chr15:67236676										0	3' UTR	AAGAB	ENST00000561452.5(3' UTR),ENST00000542650.5(3' UTR)	0.01346	0.15
99386	99385	chr15	67529077	+	T	G	endometrium	AAGAB	MS	K52T	0.1904	0.55		COSM964274	endometrium(1)	1		0	The protein encoded by this gene interacts with the gamma-adaptin and alpha-adaptin subunits of complexes involved	0		4.06832e-06						8.96668e-06																0	3' UTR	AAGAB	ENST00000561452.5(3' UTR),ENST00000542650.5(3' UTR)	0.00486	0.1
189923	189922	chr15	67546916	+	T	C	endometrium	AAGAB	SY	S18S						1		0	The protein encoded by this gene interacts with the gamma-adaptin and alpha-adaptin subunits of complexes involved	0																								0	intron	AAGAB	ENST00000512104.5(2k upstream),ENST00000335894.8(2k upstream),ENST00000629425.2(2k upstream),ENST00000561452.5(3' UTR),ENST00000542650.5(intron)
219364	219363	chr15	67524165	+	T	A	endometrium	AAGAB	SY	V174V				COSM964271	endometrium(1)	1	rs759614822	0	The protein encoded by this gene interacts with the gamma-adaptin and alpha-adaptin subunits of complexes involved	0		4.06171e-06				5.79777e-05																		0
11733	11732	chr2	69748016	+	G	A	endometrium	AAK1	MS	A387V	0.0792	0.5				1	rs761406931	0	Adaptor-related protein complex 2 (AP-2 complexes) functions during receptor-mediated endocytosis to trigger clathrin assembly, interact with membrane-bound receptors, and recruit encodytic accessory factors. This gene encodes a member of the SNF1 subfamily of Ser/Thr protein kinases. The protein interacts with and phosphorylates a subunit of the AP-2 complex, which promotes binding of AP-2 to so…	1	http://www.ncbi.nlm.nih.gov/pubmed?term=AAK1[TIAB]+AND+cancer[MH]	1.87916e-05	4.19745e-05			5.39374e-05		8.24158e-06		6.89655e-05				../MuPIT_Interactive?gm=chr2:69520884										0				0.25817	0.45
35225	35224	chr2	69703019	+	A	T	endometrium	AAK1	MS	D956E	0.073	0.5				1		0	Adaptor-related protein complex 2 (AP-2 complexes) functions during receptor-mediated endocytosis to trigger clathrin assembly, interact with membrane-bound receptors, and recruit encodytic accessory factors. This gene encodes a member of the SNF1 subfamily of Ser/Thr protein kinases. The protein interacts with and phosphorylates a subunit of the AP-2 complex, which promotes binding of AP-2 to so…	1	http://www.ncbi.nlm.nih.gov/pubmed?term=AAK1[TIAB]+AND+cancer[MH]																							0	intron	AAK1	ENST00000409068.5(intron)	0.04777	0.2
75198	75197	chr2	69746122	+	G	A	endometrium	AAK1	SY	G487G						1		0	Adaptor-related protein complex 2 (AP-2 complexes) functions during receptor-mediated endocytosis to trigger clathrin assembly, interact with membrane-bound receptors, and recruit encodytic accessory factors. This gene encodes a member of the SNF1 subfamily of Ser/Thr protein kinases. The protein interacts with and phosphorylates a subunit of the AP-2 complex, which promotes binding of AP-2 to so…	1	http://www.ncbi.nlm.nih.gov/pubmed?term=AAK1[TIAB]+AND+cancer[MH]																			Simple_repeat	Simple_repeat	(CTG)n		0
104996	104995	chr2	69769735	+	G	T	endometrium	AAK1	MS	L152I	0.0576	0.45		COSM1022440	endometrium(2)	1		0	Adaptor-related protein complex 2 (AP-2 complexes) functions during receptor-mediated endocytosis to trigger clathrin assembly, interact with membrane-bound receptors, and recruit encodytic accessory factors. This gene encodes a member of the SNF1 subfamily of Ser/Thr protein kinases. The protein interacts with and phosphorylates a subunit of the AP-2 complex, which promotes binding of AP-2 to so…	1	http://www.ncbi.nlm.nih.gov/pubmed?term=AAK1[TIAB]+AND+cancer[MH]													../MuPIT_Interactive?gm=chr2:69542603										0				0.17276	0.4
115388	115387	chr2	69736403	+	G	A	endometrium	AAK1	MS	L656F	0.1576	0.5		COSM1022428	endometrium(1)	1		0	Adaptor-related protein complex 2 (AP-2 complexes) functions during receptor-mediated endocytosis to trigger clathrin assembly, interact with membrane-bound receptors, and recruit encodytic accessory factors. This gene encodes a member of the SNF1 subfamily of Ser/Thr protein kinases. The protein interacts with and phosphorylates a subunit of the AP-2 complex, which promotes binding of AP-2 to so…	1	http://www.ncbi.nlm.nih.gov/pubmed?term=AAK1[TIAB]+AND+cancer[MH]																							0				0.19664	0.4
117302	117301	chr2	69706131	+	G	T	endometrium	AAK1	MS	L878I	0.362	0.65				1		0	Adaptor-related protein complex 2 (AP-2 complexes) functions during receptor-mediated endocytosis to trigger clathrin assembly, interact with membrane-bound receptors, and recruit encodytic accessory factors. This gene encodes a member of the SNF1 subfamily of Ser/Thr protein kinases. The protein interacts with and phosphorylates a subunit of the AP-2 complex, which promotes binding of AP-2 to so…	1	http://www.ncbi.nlm.nih.gov/pubmed?term=AAK1[TIAB]+AND+cancer[MH]																							0	intron	AAK1	ENST00000409068.5(intron)	0.44459	0.65
126651	126650	chr2	69706145	+	T	C	endometrium	AAK1	MS	N873S	0.0824	0.5				1		0	Adaptor-related protein complex 2 (AP-2 complexes) functions during receptor-mediated endocytosis to trigger clathrin assembly, interact with membrane-bound receptors, and recruit encodytic accessory factors. This gene encodes a member of the SNF1 subfamily of Ser/Thr protein kinases. The protein interacts with and phosphorylates a subunit of the AP-2 complex, which promotes binding of AP-2 to so…	1	http://www.ncbi.nlm.nih.gov/pubmed?term=AAK1[TIAB]+AND+cancer[MH]																							0	intron	AAK1	ENST00000409068.5(intron)	0.22923	0.45
142576	142575	chr2	69747973	+	C	A	endometrium	AAK1	MS	Q401H	0.0268	0.4		COSM1022434	endometrium(1)	1		0	Adaptor-related protein complex 2 (AP-2 complexes) functions during receptor-mediated endocytosis to trigger clathrin assembly, interact with membrane-bound receptors, and recruit encodytic accessory factors. This gene encodes a member of the SNF1 subfamily of Ser/Thr protein kinases. The protein interacts with and phosphorylates a subunit of the AP-2 complex, which promotes binding of AP-2 to so…	1	http://www.ncbi.nlm.nih.gov/pubmed?term=AAK1[TIAB]+AND+cancer[MH]													../MuPIT_Interactive?gm=chr2:69520841										0				0.39055	0.6
143538	143537	chr2	69741756	+	T	C	endometrium	AAK1	SY	Q541Q				COSM1022430	endometrium(1)	1	rs55712143	0	Adaptor-related protein complex 2 (AP-2 complexes) functions during receptor-mediated endocytosis to trigger clathrin assembly, interact with membrane-bound receptors, and recruit encodytic accessory factors. This gene encodes a member of the SNF1 subfamily of Ser/Thr protein kinases. The protein interacts with and phosphorylates a subunit of the AP-2 complex, which promotes binding of AP-2 to so…	1	http://www.ncbi.nlm.nih.gov/pubmed?term=AAK1[TIAB]+AND+cancer[MH]	8.97223e-06		6.42013e-05																Simple_repeat	Simple_repeat	(GCTGTT)n		0
150848	150847	chr2	69769767	+	C	T	endometrium	AAK1	MS	R141H	0.005	0.15		COSM158759	large_intestine(2); breast(1); endometrium(1)	1	rs773204637	0	Adaptor-related protein complex 2 (AP-2 complexes) functions during receptor-mediated endocytosis to trigger clathrin assembly, interact with membrane-bound receptors, and recruit encodytic accessory factors. This gene encodes a member of the SNF1 subfamily of Ser/Thr protein kinases. The protein interacts with and phosphorylates a subunit of the AP-2 complex, which promotes binding of AP-2 to so…	1	http://www.ncbi.nlm.nih.gov/pubmed?term=AAK1[TIAB]+AND+cancer[MH]	2.52837e-05	4.16528e-05	2.90596e-05		5.30054e-05		1.58215e-05	0.000154943	3.24907e-05				../MuPIT_Interactive?gm=chr2:69542635										0				0.19198	0.4
204023	204022	chr2	69708003	+	G	A	endometrium	AAK1	MS	S853L	0.0106	0.25				1	rs759128042	0	Adaptor-related protein complex 2 (AP-2 complexes) functions during receptor-mediated endocytosis to trigger clathrin assembly, interact with membrane-bound receptors, and recruit encodytic accessory factors. This gene encodes a member of the SNF1 subfamily of Ser/Thr protein kinases. The protein interacts with and phosphorylates a subunit of the AP-2 complex, which promotes binding of AP-2 to so…	1	http://www.ncbi.nlm.nih.gov/pubmed?term=AAK1[TIAB]+AND+cancer[MH]																							0	intron	AAK1	ENST00000406297.7(2k upstream),ENST00000409068.5(intron)	0.27983	0.5
209025	209024	chr2	69757829	+	C	T	endometrium	AAK1	SY	T222T						1		0	Adaptor-related protein complex 2 (AP-2 complexes) functions during receptor-mediated endocytosis to trigger clathrin assembly, interact with membrane-bound receptors, and recruit encodytic accessory factors. This gene encodes a member of the SNF1 subfamily of Ser/Thr protein kinases. The protein interacts with and phosphorylates a subunit of the AP-2 complex, which promotes binding of AP-2 to so…	1	http://www.ncbi.nlm.nih.gov/pubmed?term=AAK1[TIAB]+AND+cancer[MH]	4.06851e-06					4.48672e-05																	0
215507	215506	chr2	69732723	+	C	T	endometrium	AAK1	SY	T749T				COSM1022424	large_intestine(1); endometrium(1)	1	rs749057808	0	Adaptor-related protein complex 2 (AP-2 complexes) functions during receptor-mediated endocytosis to trigger clathrin assembly, interact with membrane-bound receptors, and recruit encodytic accessory factors. This gene encodes a member of the SNF1 subfamily of Ser/Thr protein kinases. The protein interacts with and phosphorylates a subunit of the AP-2 complex, which promotes binding of AP-2 to so…	1	http://www.ncbi.nlm.nih.gov/pubmed?term=AAK1[TIAB]+AND+cancer[MH]	6.85792e-05		0.000203571		0.000265168		4.73754e-05	0.000154847															0	intron	AAK1	ENST00000409068.5(intron)
226669	226668	chr2	69734659	+	A	C	endometrium	AAK1	SY	V686V						1		0	Adaptor-related protein complex 2 (AP-2 complexes) functions during receptor-mediated endocytosis to trigger clathrin assembly, interact with membrane-bound receptors, and recruit encodytic accessory factors. This gene encodes a member of the SNF1 subfamily of Ser/Thr protein kinases. The protein interacts with and phosphorylates a subunit of the AP-2 complex, which promotes binding of AP-2 to so…	1	http://www.ncbi.nlm.nih.gov/pubmed?term=AAK1[TIAB]+AND+cancer[MH]	3.22872e-05	0.000114548																					0	intron	AAK1	ENST00000409068.5(intron)
35751	35750	chr11	77583299	+	G	A	endometrium	AAMDC	MS	E149K	0.1196	0.5				1		0	No GeneCards annotation	0														../MuPIT_Interactive?gm=chr11:77872253										0	intron	AAMDC	ENST00000532481.5(intron),ENST00000527134.5(intron),ENST00000304716.12(intron),ENST00000630098.2(intron)	0.09199	0.3
91241	91240	chr11	77583260	+	A	G	endometrium	AAMDC	MS	I136V	0.3788	0.7		COSM932213	endometrium(1)	1		0	No GeneCards annotation	0														../MuPIT_Interactive?gm=chr11:77872214										0	intron	AAMDC	ENST00000532481.5(intron),ENST00000527134.5(intron),ENST00000304716.12(intron),ENST00000630098.2(intron)	0.62443	0.75
132501	132500	chr11	77553630	+	C	T	endometrium	AAMDC	MS	P30S	0.0576	0.45				1	rs546888173	0	No GeneCards annotation	0		4.06845e-06		2.98365e-05										../MuPIT_Interactive?gm=chr11:77842584										0.000199681				0.008	0.1
138946	138945	chr11	77583322	+	A	G	endometrium	AAMDC	SY	Q156Q						1		0	No GeneCards annotation	0																								0	intron	AAMDC	ENST00000532481.5(intron),ENST00000527134.5(intron),ENST00000304716.12(intron),ENST00000630098.2(intron)
184297	184296	chr11	77583269	+	C	T	endometrium	AAMDC	MS	R139W	0.5182	0.75		COSM932214	stomach(1); endometrium(1)	1	rs368865821	5.8248e-05	No GeneCards annotation	0		5.29238e-05	6.54279e-05			0.000232531		6.28186e-05		3.25669e-05				../MuPIT_Interactive?gm=chr11:77872223										0.000199681	intron	AAMDC	ENST00000532481.5(intron),ENST00000527134.5(intron),ENST00000304716.12(intron),ENST00000630098.2(intron)	0.22882	0.45
72108	72107	chr2	219130399	+	C	A	endometrium	AAMP	MS	G297C	0.3586	0.65		COSM1016312	endometrium(1)	1		0	The gene product is an immunoglobulin-type protein. It is found to be expressed strongly in endothelial cells, cytotrophoblasts, and poorly differentiated colon adenocarcinoma cells found in lymphatics. The protein contains a heparin-binding domain and mediates heparin-sensitive cell adhesion. (provided by RefSeq)	3	http://www.ncbi.nlm.nih.gov/pubmed?term=AAMP[TIAB]+AND+cancer[MH]	4.08951e-06							0.000183083					../MuPIT_Interactive?gm=chr2:218265676										0	2k downstream	GPBAR1	ENST00000521462.1(2k downstream),ENST00000479077.5(2k downstream),ENST00000519574.1(2k downstream),ENST00000522678.5(2k downstream)	0.59124	0.75
87839	87838	chr2	219129889	+	G	A	endometrium	AAMP	SY	I362I						1	rs370889171	0.000113482	The gene product is an immunoglobulin-type protein. It is found to be expressed strongly in endothelial cells, cytotrophoblasts, and poorly differentiated colon adenocarcinoma cells found in lymphatics. The protein contains a heparin-binding domain and mediates heparin-sensitive cell adhesion. (provided by RefSeq)	3	http://www.ncbi.nlm.nih.gov/pubmed?term=AAMP[TIAB]+AND+cancer[MH]	4.75123e-05	0.000168606			5.36136e-05		8.66371e-06		0.00023721														0.000399361	2k downstream	GPBAR1	ENST00000521462.1(2k downstream),ENST00000479077.5(2k downstream),ENST00000519574.1(2k downstream),ENST00000522678.5(2k downstream)
88041	88040	chr2	219129830	+	A	G	endometrium	AAMP	MS	I382T	0.406	0.7				1	rs568215295	0	The gene product is an immunoglobulin-type protein. It is found to be expressed strongly in endothelial cells, cytotrophoblasts, and poorly differentiated colon adenocarcinoma cells found in lymphatics. The protein contains a heparin-binding domain and mediates heparin-sensitive cell adhesion. (provided by RefSeq)	3	http://www.ncbi.nlm.nih.gov/pubmed?term=AAMP[TIAB]+AND+cancer[MH]	1.22868e-05								9.78857e-05				../MuPIT_Interactive?gm=chr2:218265107										0.000199681	2k downstream	GPBAR1	ENST00000521462.1(2k downstream),ENST00000479077.5(2k downstream),ENST00000519574.1(2k downstream),ENST00000522678.5(2k downstream)	0.1595	0.4
168255	168254	chr2	219129824	+	C	T	endometrium	AAMP	MS	R384H	0.2762	0.6				1	rs373809460	0.000113482	The gene product is an immunoglobulin-type protein. It is found to be expressed strongly in endothelial cells, cytotrophoblasts, and poorly differentiated colon adenocarcinoma cells found in lymphatics. The protein contains a heparin-binding domain and mediates heparin-sensitive cell adhesion. (provided by RefSeq)	3	http://www.ncbi.nlm.nih.gov/pubmed?term=AAMP[TIAB]+AND+cancer[MH]	9.41627e-05	0.000131113		0.000206101	0.00081367		1.81176e-05	0.000367647	3.26158e-05				../MuPIT_Interactive?gm=chr2:218265101										0	2k downstream	GPBAR1	ENST00000521462.1(2k downstream),ENST00000479077.5(2k downstream),ENST00000519574.1(2k downstream),ENST00000522678.5(2k downstream)	0.04706	0.2
186917	186916	chr2	219132247	+	T	G	endometrium	AAMP	MS	S123R	0.374	0.7				1		0	The gene product is an immunoglobulin-type protein. It is found to be expressed strongly in endothelial cells, cytotrophoblasts, and poorly differentiated colon adenocarcinoma cells found in lymphatics. The protein contains a heparin-binding domain and mediates heparin-sensitive cell adhesion. (provided by RefSeq)	3	http://www.ncbi.nlm.nih.gov/pubmed?term=AAMP[TIAB]+AND+cancer[MH]																							0				0.07358	0.25
224252	224251	chr2	219129274	+	G	T	endometrium	AAMP	SY	V430V						1		0	The gene product is an immunoglobulin-type protein. It is found to be expressed strongly in endothelial cells, cytotrophoblasts, and poorly differentiated colon adenocarcinoma cells found in lymphatics. The protein contains a heparin-binding domain and mediates heparin-sensitive cell adhesion. (provided by RefSeq)	3	http://www.ncbi.nlm.nih.gov/pubmed?term=AAMP[TIAB]+AND+cancer[MH]																							0	2k downstream	GPBAR1	ENST00000521462.1(2k downstream),ENST00000479077.5(2k downstream),ENST00000519574.1(2k downstream),ENST00000522678.5(2k downstream)
56194	56193	chr17	74465259	+	C	A	endometrium	AANAT	MS	F101L	0.4518	0.7		COSM984718	endometrium(1)	1		0	The protein encoded by this gene belongs to the acetyltransferase superfamily. It is the penultimate enzyme in melatonin synthesis and controls the night/day rhythm in melatonin production in the vertebrate pineal gland. Melatonin is essential for the function of the circadian clock that influences activity and sleep. This enzyme is regulated by cAMP-dependent phosphorylation that promotes its in…	7	http://www.ncbi.nlm.nih.gov/pubmed?term=AANAT[TIAB]+AND+cancer[MH]													../MuPIT_Interactive?gm=chr17:76469177										0	2k upstream	RHBDF2	ENST00000313080.8(2k upstream),ENST00000591885.5(2k upstream)	0.05192	0.2
66304	66303	chr17	74465274	+	C	T	endometrium	AANAT	SY	G106G						1	rs372670134	0	The protein encoded by this gene belongs to the acetyltransferase superfamily. It is the penultimate enzyme in melatonin synthesis and controls the night/day rhythm in melatonin production in the vertebrate pineal gland. Melatonin is essential for the function of the circadian clock that influences activity and sleep. This enzyme is regulated by cAMP-dependent phosphorylation that promotes its in…	7	http://www.ncbi.nlm.nih.gov/pubmed?term=AANAT[TIAB]+AND+cancer[MH]	1.2193e-05				5.79845e-05				6.49773e-05														0	2k upstream	RHBDF2	ENST00000313080.8(2k upstream),ENST00000591885.5(2k upstream)
199404	199403	chr17	74464843	+	C	T	endometrium	AANAT	SY	S50S						1		0	The protein encoded by this gene belongs to the acetyltransferase superfamily. It is the penultimate enzyme in melatonin synthesis and controls the night/day rhythm in melatonin production in the vertebrate pineal gland. Melatonin is essential for the function of the circadian clock that influences activity and sleep. This enzyme is regulated by cAMP-dependent phosphorylation that promotes its in…	7	http://www.ncbi.nlm.nih.gov/pubmed?term=AANAT[TIAB]+AND+cancer[MH]																							0
204646	204645	chr17	74464969	+	C	T	endometrium	AANAT	SY	S92S				COSM5470768	large_intestine(1)	1	rs149767882	0.00192918	The protein encoded by this gene belongs to the acetyltransferase superfamily. It is the penultimate enzyme in melatonin synthesis and controls the night/day rhythm in melatonin production in the vertebrate pineal gland. Melatonin is essential for the function of the circadian clock that influences activity and sleep. This enzyme is regulated by cAMP-dependent phosphorylation that promotes its in…	7	http://www.ncbi.nlm.nih.gov/pubmed?term=AANAT[TIAB]+AND+cancer[MH]	0.00038461	0.00354108	0.000348655			3.92249e-05	4.78255e-05		6.4973e-05														0.00279553
209239	209238	chr17	74465987	+	A	G	endometrium	AANAT	MS	T232A	0.705	0.9				1	rs754158557	0	The protein encoded by this gene belongs to the acetyltransferase superfamily. It is the penultimate enzyme in melatonin synthesis and controls the night/day rhythm in melatonin production in the vertebrate pineal gland. Melatonin is essential for the function of the circadian clock that influences activity and sleep. This enzyme is regulated by cAMP-dependent phosphorylation that promotes its in…	7	http://www.ncbi.nlm.nih.gov/pubmed?term=AANAT[TIAB]+AND+cancer[MH]	3.41553e-05		3.67945e-05				6.90306e-05						../MuPIT_Interactive?gm=chr17:76469905										0	2k upstream	RHBDF2	ENST00000313080.8(2k upstream),ENST00000591885.5(2k upstream)	0.97784	1
3842	3841	chr20	34828260	+	C	T	endometrium	AAR2	MS	A157V	0.0812	0.5				1		0	No GeneCards annotation	0														../MuPIT_Interactive?gm=chr20:36240338										0				0.05303	0.2
9695	9694	chr20	34832792	+	G	A	endometrium	AAR2	MS	A311T	0.5912	0.8				1	rs781449292	0	No GeneCards annotation	0		1.62509e-05						3.58397e-05						../MuPIT_Interactive?gm=chr20:36244870										0				0.32284	0.5
72187	72186	chr20	34827876	+	G	T	endometrium	AAR2	MS	G29V	0.2262	0.6				1		0	No GeneCards annotation	0														../MuPIT_Interactive?gm=chr20:36239954										0				0.04888	0.2
73714	73713	chr20	34843652	+	C	T	endometrium	AAR2	SY	G380G				COSM1026362	endometrium(1)	1		0	No GeneCards annotation	0																								0	intron	AAR2	ENST00000397286.7(intron)
109561	109560	chr20	34832753	+	C	A	endometrium	AAR2	MS	L298I	0.362	0.65		COSM1026360	endometrium(1)	1		0	No GeneCards annotation	0														../MuPIT_Interactive?gm=chr20:36244831										0				0.05151	0.2
116873	116872	chr20	34828032	+	T	C	endometrium	AAR2	MS	L81P	0.0436	0.45				1		0	No GeneCards annotation	0														../MuPIT_Interactive?gm=chr20:36240110										0				0.00253	0.1
150644	150643	chr20	34827828	+	G	A	endometrium	AAR2	MS	R13H	0.68	0.85		COSM1713416	large_intestine(1); skin(1)	1	rs140129195	5.81395e-05	No GeneCards annotation	0		2.17503e-05	4.16493e-05	5.8309e-05				2.38114e-05																0				0.85528	0.95
208811	208810	chr20	34828428	+	C	T	endometrium	AAR2	MS	T213M	0.5238	0.75		COSM1026359	endometrium(1)	1		0	No GeneCards annotation	0		8.14259e-06						1.79772e-05						../MuPIT_Interactive?gm=chr20:36240506										0				0.42152	0.6
222928	222927	chr20	34843530	+	G	A	endometrium	AAR2	MS	V340M	0.294	0.65		COSM1026361	endometrium(1)	1	rs762797321	0	No GeneCards annotation	0		1.21884e-05				5.79777e-05		1.79234e-05						../MuPIT_Interactive?gm=chr20:36255608										0	intron	AAR2	ENST00000397286.7(intron)	0.69811	0.8
226259	226258	chr20	34827979	+	G	T	endometrium	AAR2	SY	V63V						1		0	No GeneCards annotation	0																								0
3536	3535	chr8	117954928	+	G	A	endometrium	AARD	SY	A152A				COSM3432064	large_intestine(1); breast(2); skin(1)	1	rs748488380	0	No GeneCards annotation	1	http://www.ncbi.nlm.nih.gov/pubmed?term=AARD[TIAB]+AND+cancer[MH]	1.80942e-05	4.17885e-05			5.30786e-05		1.58213e-05	0.000155039															0
6766	6765	chr16	70304238	+	G	A	endometrium	AARS	MS	A226V	0.5416	0.8				1		0	The human alanyl-tRNA synthetase (AARS) belongs to a family of tRNA synthases, of the class II enzymes. Class II tRNA synthases evolved early in evolution and are highly conserved. This is reflected by the fact that 498 of the 968-residue polypeptide human AARS shares 41% identity witht the E.coli protein. tRNA synthases are the enzymes that interpret the RNA code and attach specific aminoacids t…	8	http://www.ncbi.nlm.nih.gov/pubmed?term=AARS[TIAB]+AND+cancer[MH]													../MuPIT_Interactive?gm=chr16:70270335										0				0.597	0.75
26298	26297	chr16	70316621	+	C	A	endometrium	AARS	MS	D16Y	0.4518	0.7				1		0	The human alanyl-tRNA synthetase (AARS) belongs to a family of tRNA synthases, of the class II enzymes. Class II tRNA synthases evolved early in evolution and are highly conserved. This is reflected by the fact that 498 of the 968-residue polypeptide human AARS shares 41% identity witht the E.coli protein. tRNA synthases are the enzymes that interpret the RNA code and attach specific aminoacids t…	8	http://www.ncbi.nlm.nih.gov/pubmed?term=AARS[TIAB]+AND+cancer[MH]													../MuPIT_Interactive?gm=chr16:70282718										0				0.07074	0.25
34695	34694	chr16	70310944	+	G	A	endometrium	AARS	SY	D86D						1		0	The human alanyl-tRNA synthetase (AARS) belongs to a family of tRNA synthases, of the class II enzymes. Class II tRNA synthases evolved early in evolution and are highly conserved. This is reflected by the fact that 498 of the 968-residue polypeptide human AARS shares 41% identity witht the E.coli protein. tRNA synthases are the enzymes that interpret the RNA code and attach specific aminoacids t…	8	http://www.ncbi.nlm.nih.gov/pubmed?term=AARS[TIAB]+AND+cancer[MH]																							0
35058	35057	chr16	70286747	+	G	A	endometrium	AARS	SY	D928D				COSM3377943	pancreas(2)	1		0	The human alanyl-tRNA synthetase (AARS) belongs to a family of tRNA synthases, of the class II enzymes. Class II tRNA synthases evolved early in evolution and are highly conserved. This is reflected by the fact that 498 of the 968-residue polypeptide human AARS shares 41% identity witht the E.coli protein. tRNA synthases are the enzymes that interpret the RNA code and attach specific aminoacids t…	8	http://www.ncbi.nlm.nih.gov/pubmed?term=AARS[TIAB]+AND+cancer[MH]																							0	2k downstream	EXOSC6	ENST00000435634.2(2k downstream)
37666	37665	chr16	70310477	+	C	T	endometrium	AARS	MS	E131K	0.2102	0.55		COSM972992	endometrium(1)	1	rs769706358	0	The human alanyl-tRNA synthetase (AARS) belongs to a family of tRNA synthases, of the class II enzymes. Class II tRNA synthases evolved early in evolution and are highly conserved. This is reflected by the fact that 498 of the 968-residue polypeptide human AARS shares 41% identity witht the E.coli protein. tRNA synthases are the enzymes that interpret the RNA code and attach specific aminoacids t…	8	http://www.ncbi.nlm.nih.gov/pubmed?term=AARS[TIAB]+AND+cancer[MH]	2.03087e-05						4.47724e-05						../MuPIT_Interactive?gm=chr16:70276574										0				0.12681	0.35
65901	65900	chr16	70310908	+	G	A	endometrium	AARS	SY	F98F				COSM972993	endometrium(1)	1		0	The human alanyl-tRNA synthetase (AARS) belongs to a family of tRNA synthases, of the class II enzymes. Class II tRNA synthases evolved early in evolution and are highly conserved. This is reflected by the fact that 498 of the 968-residue polypeptide human AARS shares 41% identity witht the E.coli protein. tRNA synthases are the enzymes that interpret the RNA code and attach specific aminoacids t…	8	http://www.ncbi.nlm.nih.gov/pubmed?term=AARS[TIAB]+AND+cancer[MH]	1.08211e-05	4.16181e-05	5.81058e-05																				0
65902	65901	chr16	70310908	+	G	A	endometrium	AARS	SY	F98F				COSM972993	endometrium(1)	1		0	The human alanyl-tRNA synthetase (AARS) belongs to a family of tRNA synthases, of the class II enzymes. Class II tRNA synthases evolved early in evolution and are highly conserved. This is reflected by the fact that 498 of the 968-residue polypeptide human AARS shares 41% identity witht the E.coli protein. tRNA synthases are the enzymes that interpret the RNA code and attach specific aminoacids t…	8	http://www.ncbi.nlm.nih.gov/pubmed?term=AARS[TIAB]+AND+cancer[MH]	1.08211e-05	4.16181e-05	5.81058e-05																				0
111506	111505	chr16	70301637	+	G	A	endometrium	AARS	MS	L383F	0.1444	0.5				1		0	The human alanyl-tRNA synthetase (AARS) belongs to a family of tRNA synthases, of the class II enzymes. Class II tRNA synthases evolved early in evolution and are highly conserved. This is reflected by the fact that 498 of the 968-residue polypeptide human AARS shares 41% identity witht the E.coli protein. tRNA synthases are the enzymes that interpret the RNA code and attach specific aminoacids t…	8	http://www.ncbi.nlm.nih.gov/pubmed?term=AARS[TIAB]+AND+cancer[MH]	4.06065e-06						8.95143e-06						../MuPIT_Interactive?gm=chr16:70267734										0				0.09878	0.3
131707	131706	chr16	70303650	+	G	A	endometrium	AARS	MS	P278L	0.0882	0.5		COSM972989	endometrium(1)	1		0	The human alanyl-tRNA synthetase (AARS) belongs to a family of tRNA synthases, of the class II enzymes. Class II tRNA synthases evolved early in evolution and are highly conserved. This is reflected by the fact that 498 of the 968-residue polypeptide human AARS shares 41% identity witht the E.coli protein. tRNA synthases are the enzymes that interpret the RNA code and attach specific aminoacids t…	8	http://www.ncbi.nlm.nih.gov/pubmed?term=AARS[TIAB]+AND+cancer[MH]													../MuPIT_Interactive?gm=chr16:70269747										0				0.17549	0.4
158208	158207	chr16	70305684	+	C	A	endometrium	AARS	MS	R224M	0.2202	0.6		COSM972990	endometrium(1)	1		0	The human alanyl-tRNA synthetase (AARS) belongs to a family of tRNA synthases, of the class II enzymes. Class II tRNA synthases evolved early in evolution and are highly conserved. This is reflected by the fact that 498 of the 968-residue polypeptide human AARS shares 41% identity witht the E.coli protein. tRNA synthases are the enzymes that interpret the RNA code and attach specific aminoacids t…	8	http://www.ncbi.nlm.nih.gov/pubmed?term=AARS[TIAB]+AND+cancer[MH]													../MuPIT_Interactive?gm=chr16:70271781										0				0.02409	0.15
175709	175708	chr16	70295027	+	G	A	endometrium	AARS	SG	R569*				COSM972987	stomach(1); endometrium(1)	1	rs747434741	0	The human alanyl-tRNA synthetase (AARS) belongs to a family of tRNA synthases, of the class II enzymes. Class II tRNA synthases evolved early in evolution and are highly conserved. This is reflected by the fact that 498 of the 968-residue polypeptide human AARS shares 41% identity witht the E.coli protein. tRNA synthases are the enzymes that interpret the RNA code and attach specific aminoacids t…	8	http://www.ncbi.nlm.nih.gov/pubmed?term=AARS[TIAB]+AND+cancer[MH]	4.06065e-06						8.95111e-06																0				0.01019	0.1
215463	215462	chr16	70289695	+	G	A	endometrium	AARS	MS	T741M	0.3586	0.65				1	rs148383122	0.000399359	The human alanyl-tRNA synthetase (AARS) belongs to a family of tRNA synthases, of the class II enzymes. Class II tRNA synthases evolved early in evolution and are highly conserved. This is reflected by the fact that 498 of the 968-residue polypeptide human AARS shares 41% identity witht the E.coli protein. tRNA synthases are the enzymes that interpret the RNA code and attach specific aminoacids t…	8	http://www.ncbi.nlm.nih.gov/pubmed?term=AARS[TIAB]+AND+cancer[MH]	0.000176812	0.000749126	0.000145273		5.29942e-05		0.00013423	0.000463822	0.000162485				../MuPIT_Interactive?gm=chr16:70255792										0.000599042				0.19593	0.4
216069	216068	chr16	70287689	+	C	T	endometrium	AARS	SY	T845T						1	rs770634653	0	The human alanyl-tRNA synthetase (AARS) belongs to a family of tRNA synthases, of the class II enzymes. Class II tRNA synthases evolved early in evolution and are highly conserved. This is reflected by the fact that 498 of the 968-residue polypeptide human AARS shares 41% identity witht the E.coli protein. tRNA synthases are the enzymes that interpret the RNA code and attach specific aminoacids t…	8	http://www.ncbi.nlm.nih.gov/pubmed?term=AARS[TIAB]+AND+cancer[MH]	1.62447e-05					4.49035e-05	2.68548e-05																0	2k downstream	EXOSC6	ENST00000435634.2(2k downstream)
216298	216297	chr16	70287220	+	G	A	endometrium	AARS	MS	T891M	0.374	0.7		COSM4757032	stomach(1)	1	rs763779591	0	The human alanyl-tRNA synthetase (AARS) belongs to a family of tRNA synthases, of the class II enzymes. Class II tRNA synthases evolved early in evolution and are highly conserved. This is reflected by the fact that 498 of the 968-residue polypeptide human AARS shares 41% identity witht the E.coli protein. tRNA synthases are the enzymes that interpret the RNA code and attach specific aminoacids t…	8	http://www.ncbi.nlm.nih.gov/pubmed?term=AARS[TIAB]+AND+cancer[MH]	7.21667e-06		2.90546e-05				7.89665e-06						../MuPIT_Interactive?gm=chr16:70253317										0	2k downstream	EXOSC6	ENST00000435634.2(2k downstream)	0.1342	0.35
231034	231033	chr16	70305779	+	G	A	endometrium	AARS	SY	Y192Y				COSM972991	endometrium(1)	1		0	The human alanyl-tRNA synthetase (AARS) belongs to a family of tRNA synthases, of the class II enzymes. Class II tRNA synthases evolved early in evolution and are highly conserved. This is reflected by the fact that 498 of the 968-residue polypeptide human AARS shares 41% identity witht the E.coli protein. tRNA synthases are the enzymes that interpret the RNA code and attach specific aminoacids t…	8	http://www.ncbi.nlm.nih.gov/pubmed?term=AARS[TIAB]+AND+cancer[MH]	3.97014e-05	0.000124844					5.53019e-05		3.24865e-05														0
3329	3328	chr6	44279265	+	G	A	endometrium	AARS2	MS	A148V	0.402	0.7				1		0	The protein encoded by this gene belongs to the class-II aminoacyl-tRNA synthetase family. Aminoacyl-tRNA	0														../MuPIT_Interactive?gm=chr6:44311528										0				0.05556	0.2
15085	15084	chr6	44272437	+	G	A	endometrium	AARS2	MS	A566V	0.2762	0.6		COSM1079771	endometrium(3)	1		0	The protein encoded by this gene belongs to the class-II aminoacyl-tRNA synthetase family. Aminoacyl-tRNA	0														../MuPIT_Interactive?gm=chr6:44304700										0	intron	TMEM151B	ENST00000438774.2(intron)	0.06113	0.25
19415	19414	chr6	44268381	+	G	A	endometrium	AARS2	MS	A954V	0.0622	0.45		COSM1079768	endometrium(1)	1	rs747312867	0	The protein encoded by this gene belongs to the class-II aminoacyl-tRNA synthetase family. Aminoacyl-tRNA	0		0.000151597		0.00116232				7.89515e-06	0.000154655					../MuPIT_Interactive?gm=chr6:44300644										0	intron	TMEM151B	ENST00000438774.2(intron)	0.07742	0.25
57152	57151	chr6	44279854	+	G	T	endometrium	AARS2	MS	F130L	0.0842	0.5				1		0	The protein encoded by this gene belongs to the class-II aminoacyl-tRNA synthetase family. Aminoacyl-tRNA	0														../MuPIT_Interactive?gm=chr6:44312117										0				0.00547	0.1
57155	57154	chr6	44279854	+	G	T	endometrium	AARS2	MS	F130L	0.0842	0.5				1		0	The protein encoded by this gene belongs to the class-II aminoacyl-tRNA synthetase family. Aminoacyl-tRNA	0														../MuPIT_Interactive?gm=chr6:44312117										0				0.00547	0.1
111503	111502	chr6	44274660	+	C	A	endometrium	AARS2	SY	L383L						1		0	The protein encoded by this gene belongs to the class-II aminoacyl-tRNA synthetase family. Aminoacyl-tRNA	0																								0	intron	TMEM151B	ENST00000438774.2(intron)
137060	137059	chr6	44270871	+	G	A	endometrium	AARS2	SY	P729P						1	rs144224923	0.000113482	The protein encoded by this gene belongs to the class-II aminoacyl-tRNA synthetase family. Aminoacyl-tRNA	0		3.2494e-05	0.000291521			5.29998e-05				3.24865e-05														0	intron	TMEM151B	ENST00000438774.2(intron)
182544	182543	chr6	44269874	+	G	A	endometrium	AARS2	MS	R841W	0.0914	0.5				1		0	The protein encoded by this gene belongs to the class-II aminoacyl-tRNA synthetase family. Aminoacyl-tRNA	0		1.22532e-05						2.70485e-05						../MuPIT_Interactive?gm=chr6:44302137										0	intron	TMEM151B	ENST00000438774.2(intron)	0.04615	0.2
204241	204240	chr6	44269164	+	G	A	endometrium	AARS2	MS	S879L	0.5022	0.75		COSM1079769	endometrium(1)	1	rs770826503	0	The protein encoded by this gene belongs to the class-II aminoacyl-tRNA synthetase family. Aminoacyl-tRNA	0		1.44464e-05		8.71738e-05				7.89627e-06						../MuPIT_Interactive?gm=chr6:44301427										0	intron	TMEM151B	ENST00000438774.2(intron)	0.73252	0.85
227887	227886	chr6	44269001	+	C	T	endometrium	AARS2	SY	V895V						1		0	The protein encoded by this gene belongs to the class-II aminoacyl-tRNA synthetase family. Aminoacyl-tRNA	0																								0	intron	TMEM151B	ENST00000438774.2(intron)
34772	34771	chr4	57211320	+	G	A	endometrium	AASDH	SY	D875D				COSM1056256	endometrium(1)	1		0	No GeneCards annotation	0																								0	intron	AASDH	ENST00000451613.5(intron)
39193	39192	chr4	57244504	+	C	A	endometrium	AASDH	SG	E160*						1		0	No GeneCards annotation	0																								0				0.45644	0.65
39414	39413	chr4	57244489	+	C	A	endometrium	AASDH	SG	E165*						1		0	No GeneCards annotation	0																								0				0.4417	0.65
56386	56385	chr4	57204661	+	G	A	endometrium	AASDH	SY	F1068F						1		0	No GeneCards annotation	0																								0	5' UTR	AASDH	ENST00000451613.5(5' UTR)
82974	82973	chr4	57250442	+	A	G	endometrium	AASDH	SY	H8H				COSM1056269	endometrium(1)	1		0	No GeneCards annotation	0																								0	intron	AASDH	ENST00000513376.5(intron),ENST00000602986.5(3' UTR)
88741	88740	chr4	57220220	+	A	G	endometrium	AASDH	SY	I456I				COSM1056264	endometrium(1)	1		0	No GeneCards annotation	0																								0
102312	102311	chr4	57204892	+	T	G	endometrium	AASDH	MS	K991N	0.7654	0.9				1		0	No GeneCards annotation	0																								0				0.59366	0.75
121968	121967	chr4	57244528	+	T	C	endometrium	AASDH	MS	N152D	0.5022	0.75				1		0	No GeneCards annotation	0														../MuPIT_Interactive?gm=chr4:56378362										0	3' UTR	AASDH	ENST00000602986.5(3' UTR)	0.60055	0.75
122863	122862	chr4	57244329	+	T	G	endometrium	AASDH	MS	N218T	0.3136	0.65		COSM355207	lung(1)	1		0	No GeneCards annotation	0														../MuPIT_Interactive?gm=chr4:56378163										0				0.02783	0.15
130222	130221	chr4	57244367	+	C	T	endometrium	AASDH	SY	P205P				COSM1056267	endometrium(1)	1	rs763636274	0	No GeneCards annotation	0		1.08528e-05	4.16146e-05					7.90764e-06		3.28256e-05														0
138922	138921	chr4	57204574	+	T	G	endometrium	AASDH	MS	Q1097H	0.7498	0.9		COSM1056254	endometrium(1)	1		0	No GeneCards annotation	0																								0	5' UTR	AASDH	ENST00000451613.5(5' UTR)	0.67999	0.8
139079	139078	chr4	57248649	+	T	G	endometrium	AASDH	MS	Q115H	0.4678	0.75				1		0	No GeneCards annotation	0														../MuPIT_Interactive?gm=chr4:56382483										0	intron	AASDH	ENST00000602986.5(intron)	0.32142	0.5
164364	164363	chr4	57221514	+	G	A	endometrium	AASDH	SG	R313*				COSM1056265	large_intestine(1); endometrium(1)	1	rs765349701	0	No GeneCards annotation	0		1.0827e-05			9.8561e-05			7.89977e-06	0.000154655															0				0.31795	0.5
164365	164364	chr4	57221514	+	G	A	endometrium	AASDH	SG	R313*				COSM1056265	large_intestine(1); endometrium(1)	1	rs765349701	0	No GeneCards annotation	0		1.0827e-05			9.8561e-05			7.89977e-06	0.000154655															0				0.31795	0.5
171444	171443	chr4	57220231	+	G	A	endometrium	AASDH	MS	R453C	0.0824	0.5		COSM5498888	biliary_tract(1)	1		0	No GeneCards annotation	0		1.08707e-05		2.92552e-05				1.58403e-05						../MuPIT_Interactive?gm=chr4:56354065										0				0.02247	0.15
177825	177824	chr4	57216002	+	T	C	endometrium	AASDH	MS	R639G	0.598	0.8				1	rs754991127	0	No GeneCards annotation	0		8.13074e-06								6.50068e-05				../MuPIT_Interactive?gm=chr4:56349836										0				0.97116	1
185438	185437	chr4	57204813	+	A	G	endometrium	AASDH	MS	S1018P	0.2428	0.6		COSM1056255	endometrium(1)	1		0	No GeneCards annotation	0																								0	5' UTR	AASDH	ENST00000451613.5(5' UTR)	0.20808	0.45
201126	201125	chr4	57216101	+	A	T	endometrium	AASDH	MS	S606T	0.8274	0.95		COSM1056260	endometrium(1)	1		0	No GeneCards annotation	0														../MuPIT_Interactive?gm=chr4:56349935										0				0.45471	0.65
221146	221145	chr4	57237741	+	A	G	endometrium	AASDH	MS	V246A	0.1156	0.5		COSM1056266	endometrium(1)	1		0	No GeneCards annotation	0														../MuPIT_Interactive?gm=chr4:56371575										0				0.08147	0.25
84820	84819	chr11	105961353	+	T	C	endometrium	AASDHPPT	MS	I160T	0.0616	0.45				1		0	The protein encoded by this gene is similar to Saccharomyces cerevisiae LYS5, which is required for the activation of the alpha-aminoadipate dehydrogenase in the biosynthetic pathway of lysine. Yeast alpha-aminoadipate dehydrogenase converts alpha-biosynthetic-aminoadipate semialdehyde to alpha-aminoadipate. It has been suggested that defects in the human gene result in pipecolic acidemia. (provi…	1	http://www.ncbi.nlm.nih.gov/pubmed?term=AASDHPPT[TIAB]+AND+cancer[MH]													../MuPIT_Interactive?gm=chr11:106090626										0				0.00314	0.1
93357	93356	chr11	105961325	+	A	C	endometrium	AASDHPPT	MS	K151Q	0.4988	0.75				1		0	The protein encoded by this gene is similar to Saccharomyces cerevisiae LYS5, which is required for the activation of the alpha-aminoadipate dehydrogenase in the biosynthetic pathway of lysine. Yeast alpha-aminoadipate dehydrogenase converts alpha-biosynthetic-aminoadipate semialdehyde to alpha-aminoadipate. It has been suggested that defects in the human gene result in pipecolic acidemia. (provi…	1	http://www.ncbi.nlm.nih.gov/pubmed?term=AASDHPPT[TIAB]+AND+cancer[MH]													../MuPIT_Interactive?gm=chr11:106090598										0				0.39976	0.6
102220	102219	chr11	105950298	+	G	T	endometrium	AASDHPPT	MS	K96N	0.4428	0.7				1		0	The protein encoded by this gene is similar to Saccharomyces cerevisiae LYS5, which is required for the activation of the alpha-aminoadipate dehydrogenase in the biosynthetic pathway of lysine. Yeast alpha-aminoadipate dehydrogenase converts alpha-biosynthetic-aminoadipate semialdehyde to alpha-aminoadipate. It has been suggested that defects in the human gene result in pipecolic acidemia. (provi…	1	http://www.ncbi.nlm.nih.gov/pubmed?term=AASDHPPT[TIAB]+AND+cancer[MH]													../MuPIT_Interactive?gm=chr11:106079571										0	2k downstream	KBTBD3	ENST00000531837.1(2k downstream)	0.94201	1
127108	127107	chr11	105950319	+	G	A	endometrium	AASDHPPT	SY	P103P						1	rs775262240	0	The protein encoded by this gene is similar to Saccharomyces cerevisiae LYS5, which is required for the activation of the alpha-aminoadipate dehydrogenase in the biosynthetic pathway of lysine. Yeast alpha-aminoadipate dehydrogenase converts alpha-biosynthetic-aminoadipate semialdehyde to alpha-aminoadipate. It has been suggested that defects in the human gene result in pipecolic acidemia. (provi…	1	http://www.ncbi.nlm.nih.gov/pubmed?term=AASDHPPT[TIAB]+AND+cancer[MH]	3.24689e-05		2.90546e-05				4.73612e-05		6.4973e-05														0	2k downstream	KBTBD3	ENST00000531837.1(2k downstream)
140111	140110	chr11	105961379	+	C	G	endometrium	AASDHPPT	MS	Q169E	0.0924	0.5		COSM922545	endometrium(1)	1		0	The protein encoded by this gene is similar to Saccharomyces cerevisiae LYS5, which is required for the activation of the alpha-aminoadipate dehydrogenase in the biosynthetic pathway of lysine. Yeast alpha-aminoadipate dehydrogenase converts alpha-biosynthetic-aminoadipate semialdehyde to alpha-aminoadipate. It has been suggested that defects in the human gene result in pipecolic acidemia. (provi…	1	http://www.ncbi.nlm.nih.gov/pubmed?term=AASDHPPT[TIAB]+AND+cancer[MH]													../MuPIT_Interactive?gm=chr11:106090652										0				0.01366	0.15
150488	150487	chr11	105961286	+	C	T	endometrium	AASDHPPT	MS	R138C	0.355	0.65		COSM292983	large_intestine(1)	1		0	The protein encoded by this gene is similar to Saccharomyces cerevisiae LYS5, which is required for the activation of the alpha-aminoadipate dehydrogenase in the biosynthetic pathway of lysine. Yeast alpha-aminoadipate dehydrogenase converts alpha-biosynthetic-aminoadipate semialdehyde to alpha-aminoadipate. It has been suggested that defects in the human gene result in pipecolic acidemia. (provi…	1	http://www.ncbi.nlm.nih.gov/pubmed?term=AASDHPPT[TIAB]+AND+cancer[MH]													../MuPIT_Interactive?gm=chr11:106090559										0				0.23297	0.45
151808	151807	chr11	105961323	+	G	T	endometrium	AASDHPPT	MS	R150I	0.0812	0.5		COSM922544	endometrium(2)	1		0	The protein encoded by this gene is similar to Saccharomyces cerevisiae LYS5, which is required for the activation of the alpha-aminoadipate dehydrogenase in the biosynthetic pathway of lysine. Yeast alpha-aminoadipate dehydrogenase converts alpha-biosynthetic-aminoadipate semialdehyde to alpha-aminoadipate. It has been suggested that defects in the human gene result in pipecolic acidemia. (provi…	1	http://www.ncbi.nlm.nih.gov/pubmed?term=AASDHPPT[TIAB]+AND+cancer[MH]													../MuPIT_Interactive?gm=chr11:106090596										0				0.01164	0.15
156112	156111	chr11	105962101	+	G	C	endometrium	AASDHPPT	MS	R197P	0.0562	0.45		COSM922547	endometrium(1)	1		0	The protein encoded by this gene is similar to Saccharomyces cerevisiae LYS5, which is required for the activation of the alpha-aminoadipate dehydrogenase in the biosynthetic pathway of lysine. Yeast alpha-aminoadipate dehydrogenase converts alpha-biosynthetic-aminoadipate semialdehyde to alpha-aminoadipate. It has been suggested that defects in the human gene result in pipecolic acidemia. (provi…	1	http://www.ncbi.nlm.nih.gov/pubmed?term=AASDHPPT[TIAB]+AND+cancer[MH]													../MuPIT_Interactive?gm=chr11:106091374										0				0.0168	0.15
163859	163858	chr11	105967615	+	G	A	endometrium	AASDHPPT	MS	R304Q	0.173	0.55		COSM922551	endometrium(1)	1	rs761620246	0	The protein encoded by this gene is similar to Saccharomyces cerevisiae LYS5, which is required for the activation of the alpha-aminoadipate dehydrogenase in the biosynthetic pathway of lysine. Yeast alpha-aminoadipate dehydrogenase converts alpha-biosynthetic-aminoadipate semialdehyde to alpha-aminoadipate. It has been suggested that defects in the human gene result in pipecolic acidemia. (provi…	1	http://www.ncbi.nlm.nih.gov/pubmed?term=AASDHPPT[TIAB]+AND+cancer[MH]	5.39428e-05	6.67289e-05			0.000118399		9.09604e-06		0.000299103				../MuPIT_Interactive?gm=chr11:106096888										0				0.61188	0.75
178126	178125	chr11	105950200	+	C	G	endometrium	AASDHPPT	MS	R64G	0.1326	0.5				1		0	The protein encoded by this gene is similar to Saccharomyces cerevisiae LYS5, which is required for the activation of the alpha-aminoadipate dehydrogenase in the biosynthetic pathway of lysine. Yeast alpha-aminoadipate dehydrogenase converts alpha-biosynthetic-aminoadipate semialdehyde to alpha-aminoadipate. It has been suggested that defects in the human gene result in pipecolic acidemia. (provi…	1	http://www.ncbi.nlm.nih.gov/pubmed?term=AASDHPPT[TIAB]+AND+cancer[MH]													../MuPIT_Interactive?gm=chr11:106079473										0	2k downstream	KBTBD3	ENST00000531837.1(2k downstream)	0.008	0.1
190043	190042	chr11	105962057	+	C	G	endometrium	AASDHPPT	MS	S182R	0.0214	0.4		COSM922546	endometrium(1)	1		0	The protein encoded by this gene is similar to Saccharomyces cerevisiae LYS5, which is required for the activation of the alpha-aminoadipate dehydrogenase in the biosynthetic pathway of lysine. Yeast alpha-aminoadipate dehydrogenase converts alpha-biosynthetic-aminoadipate semialdehyde to alpha-aminoadipate. It has been suggested that defects in the human gene result in pipecolic acidemia. (provi…	1	http://www.ncbi.nlm.nih.gov/pubmed?term=AASDHPPT[TIAB]+AND+cancer[MH]													../MuPIT_Interactive?gm=chr11:106091330										0				0.00253	0.1
205199	205198	chr11	105950307	+	G	T	endometrium	AASDHPPT	SY	S99S						1		0	The protein encoded by this gene is similar to Saccharomyces cerevisiae LYS5, which is required for the activation of the alpha-aminoadipate dehydrogenase in the biosynthetic pathway of lysine. Yeast alpha-aminoadipate dehydrogenase converts alpha-biosynthetic-aminoadipate semialdehyde to alpha-aminoadipate. It has been suggested that defects in the human gene result in pipecolic acidemia. (provi…	1	http://www.ncbi.nlm.nih.gov/pubmed?term=AASDHPPT[TIAB]+AND+cancer[MH]																							0	2k downstream	KBTBD3	ENST00000531837.1(2k downstream)
205200	205199	chr11	105950307	+	G	A	endometrium	AASDHPPT	SY	S99S				COSM922543	large_intestine(1); endometrium(4)	1		0	The protein encoded by this gene is similar to Saccharomyces cerevisiae LYS5, which is required for the activation of the alpha-aminoadipate dehydrogenase in the biosynthetic pathway of lysine. Yeast alpha-aminoadipate dehydrogenase converts alpha-biosynthetic-aminoadipate semialdehyde to alpha-aminoadipate. It has been suggested that defects in the human gene result in pipecolic acidemia. (provi…	1	http://www.ncbi.nlm.nih.gov/pubmed?term=AASDHPPT[TIAB]+AND+cancer[MH]																							0	2k downstream	KBTBD3	ENST00000531837.1(2k downstream)
205201	205200	chr11	105950307	+	G	A	endometrium	AASDHPPT	SY	S99S				COSM922543	large_intestine(1); endometrium(4)	1		0	The protein encoded by this gene is similar to Saccharomyces cerevisiae LYS5, which is required for the activation of the alpha-aminoadipate dehydrogenase in the biosynthetic pathway of lysine. Yeast alpha-aminoadipate dehydrogenase converts alpha-biosynthetic-aminoadipate semialdehyde to alpha-aminoadipate. It has been suggested that defects in the human gene result in pipecolic acidemia. (provi…	1	http://www.ncbi.nlm.nih.gov/pubmed?term=AASDHPPT[TIAB]+AND+cancer[MH]																							0	2k downstream	KBTBD3	ENST00000531837.1(2k downstream)
205202	205201	chr11	105950307	+	G	A	endometrium	AASDHPPT	SY	S99S				COSM922543	large_intestine(1); endometrium(4)	1		0	The protein encoded by this gene is similar to Saccharomyces cerevisiae LYS5, which is required for the activation of the alpha-aminoadipate dehydrogenase in the biosynthetic pathway of lysine. Yeast alpha-aminoadipate dehydrogenase converts alpha-biosynthetic-aminoadipate semialdehyde to alpha-aminoadipate. It has been suggested that defects in the human gene result in pipecolic acidemia. (provi…	1	http://www.ncbi.nlm.nih.gov/pubmed?term=AASDHPPT[TIAB]+AND+cancer[MH]																							0	2k downstream	KBTBD3	ENST00000531837.1(2k downstream)
205203	205202	chr11	105950307	+	G	A	endometrium	AASDHPPT	SY	S99S				COSM922543	large_intestine(1); endometrium(4)	1		0	The protein encoded by this gene is similar to Saccharomyces cerevisiae LYS5, which is required for the activation of the alpha-aminoadipate dehydrogenase in the biosynthetic pathway of lysine. Yeast alpha-aminoadipate dehydrogenase converts alpha-biosynthetic-aminoadipate semialdehyde to alpha-aminoadipate. It has been suggested that defects in the human gene result in pipecolic acidemia. (provi…	1	http://www.ncbi.nlm.nih.gov/pubmed?term=AASDHPPT[TIAB]+AND+cancer[MH]																							0	2k downstream	KBTBD3	ENST00000531837.1(2k downstream)
205204	205203	chr11	105950307	+	G	A	endometrium	AASDHPPT	SY	S99S				COSM922543	large_intestine(1); endometrium(4)	1		0	The protein encoded by this gene is similar to Saccharomyces cerevisiae LYS5, which is required for the activation of the alpha-aminoadipate dehydrogenase in the biosynthetic pathway of lysine. Yeast alpha-aminoadipate dehydrogenase converts alpha-biosynthetic-aminoadipate semialdehyde to alpha-aminoadipate. It has been suggested that defects in the human gene result in pipecolic acidemia. (provi…	1	http://www.ncbi.nlm.nih.gov/pubmed?term=AASDHPPT[TIAB]+AND+cancer[MH]																							0	2k downstream	KBTBD3	ENST00000531837.1(2k downstream)
221920	221919	chr11	105967548	+	G	A	endometrium	AASDHPPT	MS	V282I	0.1196	0.5				1	rs769999593	0	The protein encoded by this gene is similar to Saccharomyces cerevisiae LYS5, which is required for the activation of the alpha-aminoadipate dehydrogenase in the biosynthetic pathway of lysine. Yeast alpha-aminoadipate dehydrogenase converts alpha-biosynthetic-aminoadipate semialdehyde to alpha-aminoadipate. It has been suggested that defects in the human gene result in pipecolic acidemia. (provi…	1	http://www.ncbi.nlm.nih.gov/pubmed?term=AASDHPPT[TIAB]+AND+cancer[MH]	2.04977e-05						3.60822e-05	0.000184911					../MuPIT_Interactive?gm=chr11:106096821										0				0.85224	0.95
38005	38004	chr7	121766492	+	C	T	endometrium	AASS	MS	E137K	0.0622	0.45				1		0	This gene encodes a bifunctional enzyme that catalyzes the first two steps in the mammalian lysine degradation pathway. The N-terminal and the C-terminal portions of this enzyme contain lysine-ketoglutarate reductase and saccharopine dehydrogenase activity, respectively, resulting in the conversion of lysine to alpha-aminoadipic semialdehyde. Mutations in this gene are associated with familial hy…	5	http://www.ncbi.nlm.nih.gov/pubmed?term=AASS[TIAB]+AND+cancer[MH]	4.06577e-06	6.53424e-05																					0				0.00162	0.1
42935	42934	chr7	121756951	+	C	A	endometrium	AASS	SG	E250*						1		0	This gene encodes a bifunctional enzyme that catalyzes the first two steps in the mammalian lysine degradation pathway. The N-terminal and the C-terminal portions of this enzyme contain lysine-ketoglutarate reductase and saccharopine dehydrogenase activity, respectively, resulting in the conversion of lysine to alpha-aminoadipic semialdehyde. Mutations in this gene are associated with familial hy…	5	http://www.ncbi.nlm.nih.gov/pubmed?term=AASS[TIAB]+AND+cancer[MH]																							0				0.00607	0.1
51349	51348	chr7	121733115	+	C	A	endometrium	AASS	SG	E585*				COSM167412	large_intestine(3)	1		0	This gene encodes a bifunctional enzyme that catalyzes the first two steps in the mammalian lysine degradation pathway. The N-terminal and the C-terminal portions of this enzyme contain lysine-ketoglutarate reductase and saccharopine dehydrogenase activity, respectively, resulting in the conversion of lysine to alpha-aminoadipic semialdehyde. Mutations in this gene are associated with familial hy…	5	http://www.ncbi.nlm.nih.gov/pubmed?term=AASS[TIAB]+AND+cancer[MH]																							0				0.01799	0.15
51972	51971	chr7	121731894	+	C	A	endometrium	AASS	SG	E627*						1		0	This gene encodes a bifunctional enzyme that catalyzes the first two steps in the mammalian lysine degradation pathway. The N-terminal and the C-terminal portions of this enzyme contain lysine-ketoglutarate reductase and saccharopine dehydrogenase activity, respectively, resulting in the conversion of lysine to alpha-aminoadipic semialdehyde. Mutations in this gene are associated with familial hy…	5	http://www.ncbi.nlm.nih.gov/pubmed?term=AASS[TIAB]+AND+cancer[MH]																			Low_complexity	Low_complexity	A-rich		0				0.01691	0.15
59190	59189	chr7	121758393	+	A	G	endometrium	AASS	MS	F219L	0.2322	0.6				1		0	This gene encodes a bifunctional enzyme that catalyzes the first two steps in the mammalian lysine degradation pathway. The N-terminal and the C-terminal portions of this enzyme contain lysine-ketoglutarate reductase and saccharopine dehydrogenase activity, respectively, resulting in the conversion of lysine to alpha-aminoadipic semialdehyde. Mutations in this gene are associated with familial hy…	5	http://www.ncbi.nlm.nih.gov/pubmed?term=AASS[TIAB]+AND+cancer[MH]																							0				0.01994	0.15
62565	62564	chr7	121741694	+	A	C	endometrium	AASS	MS	F440C	0.35	0.65		COSM1084761	endometrium(1)	1		0	This gene encodes a bifunctional enzyme that catalyzes the first two steps in the mammalian lysine degradation pathway. The N-terminal and the C-terminal portions of this enzyme contain lysine-ketoglutarate reductase and saccharopine dehydrogenase activity, respectively, resulting in the conversion of lysine to alpha-aminoadipic semialdehyde. Mutations in this gene are associated with familial hy…	5	http://www.ncbi.nlm.nih.gov/pubmed?term=AASS[TIAB]+AND+cancer[MH]																							0				0.126	0.35
84159	84158	chr7	121766508	+	A	G	endometrium	AASS	SY	I131I				COSM1084767	endometrium(1)	1		0	This gene encodes a bifunctional enzyme that catalyzes the first two steps in the mammalian lysine degradation pathway. The N-terminal and the C-terminal portions of this enzyme contain lysine-ketoglutarate reductase and saccharopine dehydrogenase activity, respectively, resulting in the conversion of lysine to alpha-aminoadipic semialdehyde. Mutations in this gene are associated with familial hy…	5	http://www.ncbi.nlm.nih.gov/pubmed?term=AASS[TIAB]+AND+cancer[MH]																							0
84179	84178	chr7	121766510	+	T	C	endometrium	AASS	MS	I131V	0.4304	0.7				1		0	This gene encodes a bifunctional enzyme that catalyzes the first two steps in the mammalian lysine degradation pathway. The N-terminal and the C-terminal portions of this enzyme contain lysine-ketoglutarate reductase and saccharopine dehydrogenase activity, respectively, resulting in the conversion of lysine to alpha-aminoadipic semialdehyde. Mutations in this gene are associated with familial hy…	5	http://www.ncbi.nlm.nih.gov/pubmed?term=AASS[TIAB]+AND+cancer[MH]																							0				0.36403	0.55
88868	88867	chr7	121773640	+	G	T	endometrium	AASS	SY	I47I				COSM1084771	endometrium(1)	1		0	This gene encodes a bifunctional enzyme that catalyzes the first two steps in the mammalian lysine degradation pathway. The N-terminal and the C-terminal portions of this enzyme contain lysine-ketoglutarate reductase and saccharopine dehydrogenase activity, respectively, resulting in the conversion of lysine to alpha-aminoadipic semialdehyde. Mutations in this gene are associated with familial hy…	5	http://www.ncbi.nlm.nih.gov/pubmed?term=AASS[TIAB]+AND+cancer[MH]																							0
89234	89233	chr7	121738610	+	T	C	endometrium	AASS	MS	I517V	0.4678	0.75				1		0	This gene encodes a bifunctional enzyme that catalyzes the first two steps in the mammalian lysine degradation pathway. The N-terminal and the C-terminal portions of this enzyme contain lysine-ketoglutarate reductase and saccharopine dehydrogenase activity, respectively, resulting in the conversion of lysine to alpha-aminoadipic semialdehyde. Mutations in this gene are associated with familial hy…	5	http://www.ncbi.nlm.nih.gov/pubmed?term=AASS[TIAB]+AND+cancer[MH]	4.0986e-06						9.06799e-06						../MuPIT_Interactive?gm=chr7:122098556										0				0.80569	0.9
91215	91214	chr7	121716615	+	G	T	endometrium	AASS	SY	I903I						1		0	This gene encodes a bifunctional enzyme that catalyzes the first two steps in the mammalian lysine degradation pathway. The N-terminal and the C-terminal portions of this enzyme contain lysine-ketoglutarate reductase and saccharopine dehydrogenase activity, respectively, resulting in the conversion of lysine to alpha-aminoadipic semialdehyde. Mutations in this gene are associated with familial hy…	5	http://www.ncbi.nlm.nih.gov/pubmed?term=AASS[TIAB]+AND+cancer[MH]																							0
91741	91740	chr7	121769492	+	T	C	endometrium	AASS	MS	K104E	0.0256	0.4				1		0	This gene encodes a bifunctional enzyme that catalyzes the first two steps in the mammalian lysine degradation pathway. The N-terminal and the C-terminal portions of this enzyme contain lysine-ketoglutarate reductase and saccharopine dehydrogenase activity, respectively, resulting in the conversion of lysine to alpha-aminoadipic semialdehyde. Mutations in this gene are associated with familial hy…	5	http://www.ncbi.nlm.nih.gov/pubmed?term=AASS[TIAB]+AND+cancer[MH]																							0				0.01893	0.15
112505	112504	chr7	121741709	+	A	C	endometrium	AASS	MS	L435R	0.1378	0.5				1		0	This gene encodes a bifunctional enzyme that catalyzes the first two steps in the mammalian lysine degradation pathway. The N-terminal and the C-terminal portions of this enzyme contain lysine-ketoglutarate reductase and saccharopine dehydrogenase activity, respectively, resulting in the conversion of lysine to alpha-aminoadipic semialdehyde. Mutations in this gene are associated with familial hy…	5	http://www.ncbi.nlm.nih.gov/pubmed?term=AASS[TIAB]+AND+cancer[MH]																							0				0.02915	0.15
112980	112979	chr7	121741438	+	G	T	endometrium	AASS	MS	L465I	0.5532	0.8				1		0	This gene encodes a bifunctional enzyme that catalyzes the first two steps in the mammalian lysine degradation pathway. The N-terminal and the C-terminal portions of this enzyme contain lysine-ketoglutarate reductase and saccharopine dehydrogenase activity, respectively, resulting in the conversion of lysine to alpha-aminoadipic semialdehyde. Mutations in this gene are associated with familial hy…	5	http://www.ncbi.nlm.nih.gov/pubmed?term=AASS[TIAB]+AND+cancer[MH]																							0				0.19947	0.4
113294	113293	chr7	121738871	+	G	T	endometrium	AASS	MS	L486I	0.31	0.65		COSM1084760	endometrium(1)	1		0	This gene encodes a bifunctional enzyme that catalyzes the first two steps in the mammalian lysine degradation pathway. The N-terminal and the C-terminal portions of this enzyme contain lysine-ketoglutarate reductase and saccharopine dehydrogenase activity, respectively, resulting in the conversion of lysine to alpha-aminoadipic semialdehyde. Mutations in this gene are associated with familial hy…	5	http://www.ncbi.nlm.nih.gov/pubmed?term=AASS[TIAB]+AND+cancer[MH]													../MuPIT_Interactive?gm=chr7:122098817										0				0.06629	0.25
117511	117510	chr7	121716600	+	C	T	endometrium	AASS	SY	L908L				COSM1084756	endometrium(1)	1		0	This gene encodes a bifunctional enzyme that catalyzes the first two steps in the mammalian lysine degradation pathway. The N-terminal and the C-terminal portions of this enzyme contain lysine-ketoglutarate reductase and saccharopine dehydrogenase activity, respectively, resulting in the conversion of lysine to alpha-aminoadipic semialdehyde. Mutations in this gene are associated with familial hy…	5	http://www.ncbi.nlm.nih.gov/pubmed?term=AASS[TIAB]+AND+cancer[MH]																							0
120762	120761	chr7	121718930	+	A	G	endometrium	AASS	MS	M824T	0.3136	0.65				1		0	This gene encodes a bifunctional enzyme that catalyzes the first two steps in the mammalian lysine degradation pathway. The N-terminal and the C-terminal portions of this enzyme contain lysine-ketoglutarate reductase and saccharopine dehydrogenase activity, respectively, resulting in the conversion of lysine to alpha-aminoadipic semialdehyde. Mutations in this gene are associated with familial hy…	5	http://www.ncbi.nlm.nih.gov/pubmed?term=AASS[TIAB]+AND+cancer[MH]													../MuPIT_Interactive?gm=chr7:122078876										0				0.96498	1
126194	126193	chr7	121721631	+	T	C	endometrium	AASS	MS	N735D	0.342	0.65		COSM1084758	endometrium(1)	1		0	This gene encodes a bifunctional enzyme that catalyzes the first two steps in the mammalian lysine degradation pathway. The N-terminal and the C-terminal portions of this enzyme contain lysine-ketoglutarate reductase and saccharopine dehydrogenase activity, respectively, resulting in the conversion of lysine to alpha-aminoadipic semialdehyde. Mutations in this gene are associated with familial hy…	5	http://www.ncbi.nlm.nih.gov/pubmed?term=AASS[TIAB]+AND+cancer[MH]													../MuPIT_Interactive?gm=chr7:122081577										0				0.25817	0.45
134005	134004	chr7	121773658	+	C	T	endometrium	AASS	SY	P41P				COSM1084772	endometrium(1)	1	rs150573609	0.000116279	This gene encodes a bifunctional enzyme that catalyzes the first two steps in the mammalian lysine degradation pathway. The N-terminal and the C-terminal portions of this enzyme contain lysine-ketoglutarate reductase and saccharopine dehydrogenase activity, respectively, resulting in the conversion of lysine to alpha-aminoadipic semialdehyde. Mutations in this gene are associated with familial hy…	5	http://www.ncbi.nlm.nih.gov/pubmed?term=AASS[TIAB]+AND+cancer[MH]	0.000194825	8.32293e-05					5.52626e-05		0.00146199														0.000399361
201305	201304	chr7	121773595	+	C	T	endometrium	AASS	SY	S62S						1	rs746655583	0	This gene encodes a bifunctional enzyme that catalyzes the first two steps in the mammalian lysine degradation pathway. The N-terminal and the C-terminal portions of this enzyme contain lysine-ketoglutarate reductase and saccharopine dehydrogenase activity, respectively, resulting in the conversion of lysine to alpha-aminoadipic semialdehyde. Mutations in this gene are associated with familial hy…	5	http://www.ncbi.nlm.nih.gov/pubmed?term=AASS[TIAB]+AND+cancer[MH]	1.21863e-05				0.000115955		8.95768e-06																0
215216	215215	chr7	121726132	+	C	T	endometrium	AASS	SY	T706T						1	rs149674194	0.000113482	This gene encodes a bifunctional enzyme that catalyzes the first two steps in the mammalian lysine degradation pathway. The N-terminal and the C-terminal portions of this enzyme contain lysine-ketoglutarate reductase and saccharopine dehydrogenase activity, respectively, resulting in the conversion of lysine to alpha-aminoadipic semialdehyde. Mutations in this gene are associated with familial hy…	5	http://www.ncbi.nlm.nih.gov/pubmed?term=AASS[TIAB]+AND+cancer[MH]	6.86515e-05	0.000124854	0.000175029		5.31406e-05		3.95338e-05	0.000310078	6.49773e-05														0.000199681
231541	231540	chr7	121756974	+	T	C	endometrium	AASS	MS	Y242C	0.129	0.5				1		0	This gene encodes a bifunctional enzyme that catalyzes the first two steps in the mammalian lysine degradation pathway. The N-terminal and the C-terminal portions of this enzyme contain lysine-ketoglutarate reductase and saccharopine dehydrogenase activity, respectively, resulting in the conversion of lysine to alpha-aminoadipic semialdehyde. Mutations in this gene are associated with familial hy…	5	http://www.ncbi.nlm.nih.gov/pubmed?term=AASS[TIAB]+AND+cancer[MH]																							0				0.15758	0.4
57645	57644	chr17	35310348	+	T	C	endometrium	AATF	MS	F149S	0.1472	0.5				1		0	The protein encoded by this gene was identified on the basis of its interaction with MAP3K12/DLK, a protein kinase known to be involved in the induction of cell apoptosis. This gene product contains a leucine zipper, which is a characteristic motif of transcription factors, and was shown to exhibit strong transactivation activity when fused to Gal4 DNA binding domain. Overexpression of this gene …	9	http://www.ncbi.nlm.nih.gov/pubmed?term=AATF[TIAB]+AND+cancer[MH]																							0				0.17235	0.4
81082	81081	chr17	35343919	+	A	G	endometrium	AATF	MS	H279R	0.2322	0.6				1		0	The protein encoded by this gene was identified on the basis of its interaction with MAP3K12/DLK, a protein kinase known to be involved in the induction of cell apoptosis. This gene product contains a leucine zipper, which is a characteristic motif of transcription factors, and was shown to exhibit strong transactivation activity when fused to Gal4 DNA binding domain. Overexpression of this gene …	9	http://www.ncbi.nlm.nih.gov/pubmed?term=AATF[TIAB]+AND+cancer[MH]																							0				0.22437	0.45
88187	88186	chr17	35346584	+	C	T	endometrium	AATF	SY	I396I						1		0	The protein encoded by this gene was identified on the basis of its interaction with MAP3K12/DLK, a protein kinase known to be involved in the induction of cell apoptosis. This gene product contains a leucine zipper, which is a characteristic motif of transcription factors, and was shown to exhibit strong transactivation activity when fused to Gal4 DNA binding domain. Overexpression of this gene …	9	http://www.ncbi.nlm.nih.gov/pubmed?term=AATF[TIAB]+AND+cancer[MH]	1.62718e-05		8.95095e-05				8.97618e-06																0
88748	88747	chr17	35348129	+	C	A	endometrium	AATF	SY	I457I						1		0	The protein encoded by this gene was identified on the basis of its interaction with MAP3K12/DLK, a protein kinase known to be involved in the induction of cell apoptosis. This gene product contains a leucine zipper, which is a characteristic motif of transcription factors, and was shown to exhibit strong transactivation activity when fused to Gal4 DNA binding domain. Overexpression of this gene …	9	http://www.ncbi.nlm.nih.gov/pubmed?term=AATF[TIAB]+AND+cancer[MH]																							0
88891	88890	chr17	35376321	+	A	G	endometrium	AATF	MS	I472M	0.0528	0.45				1	rs748206822	0	The protein encoded by this gene was identified on the basis of its interaction with MAP3K12/DLK, a protein kinase known to be involved in the induction of cell apoptosis. This gene product contains a leucine zipper, which is a characteristic motif of transcription factors, and was shown to exhibit strong transactivation activity when fused to Gal4 DNA binding domain. Overexpression of this gene …	9	http://www.ncbi.nlm.nih.gov/pubmed?term=AATF[TIAB]+AND+cancer[MH]	8.12222e-06						1.79061e-05																0				0.00435	0.1
95828	95827	chr17	35311167	+	G	T	endometrium	AATF	MS	K264N	0.5864	0.8				1		0	The protein encoded by this gene was identified on the basis of its interaction with MAP3K12/DLK, a protein kinase known to be involved in the induction of cell apoptosis. This gene product contains a leucine zipper, which is a characteristic motif of transcription factors, and was shown to exhibit strong transactivation activity when fused to Gal4 DNA binding domain. Overexpression of this gene …	9	http://www.ncbi.nlm.nih.gov/pubmed?term=AATF[TIAB]+AND+cancer[MH]																							0				0.23753	0.45
141009	141008	chr17	35311081	+	C	A	endometrium	AATF	MS	Q236K	0.3586	0.65				1		0	The protein encoded by this gene was identified on the basis of its interaction with MAP3K12/DLK, a protein kinase known to be involved in the induction of cell apoptosis. This gene product contains a leucine zipper, which is a characteristic motif of transcription factors, and was shown to exhibit strong transactivation activity when fused to Gal4 DNA binding domain. Overexpression of this gene …	9	http://www.ncbi.nlm.nih.gov/pubmed?term=AATF[TIAB]+AND+cancer[MH]																							0				0.13673	0.35
155457	155456	chr17	35306477	+	C	G	endometrium	AATF	MS	R18G	0.3864	0.7				1		0	The protein encoded by this gene was identified on the basis of its interaction with MAP3K12/DLK, a protein kinase known to be involved in the induction of cell apoptosis. This gene product contains a leucine zipper, which is a characteristic motif of transcription factors, and was shown to exhibit strong transactivation activity when fused to Gal4 DNA binding domain. Overexpression of this gene …	9	http://www.ncbi.nlm.nih.gov/pubmed?term=AATF[TIAB]+AND+cancer[MH]	4.87791e-06						1.10064e-05																0				0.39551	0.6
165561	165560	chr17	35345870	+	C	T	endometrium	AATF	SG	R334*						1	rs200484699	0.000116279	The protein encoded by this gene was identified on the basis of its interaction with MAP3K12/DLK, a protein kinase known to be involved in the induction of cell apoptosis. This gene product contains a leucine zipper, which is a characteristic motif of transcription factors, and was shown to exhibit strong transactivation activity when fused to Gal4 DNA binding domain. Overexpression of this gene …	9	http://www.ncbi.nlm.nih.gov/pubmed?term=AATF[TIAB]+AND+cancer[MH]	0.000198496		2.90596e-05	0.00394244			7.10867e-05	0.000618812	3.2495e-05														0				0.12592	0.35
169018	169017	chr17	35307538	+	G	T	endometrium	AATF	MS	R39M	0.5138	0.75				1		0	The protein encoded by this gene was identified on the basis of its interaction with MAP3K12/DLK, a protein kinase known to be involved in the induction of cell apoptosis. This gene product contains a leucine zipper, which is a characteristic motif of transcription factors, and was shown to exhibit strong transactivation activity when fused to Gal4 DNA binding domain. Overexpression of this gene …	9	http://www.ncbi.nlm.nih.gov/pubmed?term=AATF[TIAB]+AND+cancer[MH]													../MuPIT_Interactive?gm=chr17:36950238										0				0.15565	0.4
169452	169451	chr17	35346619	+	G	A	endometrium	AATF	MS	R408Q	0.2484	0.6				1	rs115334426	0.000113482	The protein encoded by this gene was identified on the basis of its interaction with MAP3K12/DLK, a protein kinase known to be involved in the induction of cell apoptosis. This gene product contains a leucine zipper, which is a characteristic motif of transcription factors, and was shown to exhibit strong transactivation activity when fused to Gal4 DNA binding domain. Overexpression of this gene …	9	http://www.ncbi.nlm.nih.gov/pubmed?term=AATF[TIAB]+AND+cancer[MH]	3.25211e-05	6.53424e-05					6.28005e-05																0.000199681				0.52717	0.7
169869	169868	chr17	35346648	+	C	T	endometrium	AATF	SG	R418*						1		0	The protein encoded by this gene was identified on the basis of its interaction with MAP3K12/DLK, a protein kinase known to be involved in the induction of cell apoptosis. This gene product contains a leucine zipper, which is a characteristic motif of transcription factors, and was shown to exhibit strong transactivation activity when fused to Gal4 DNA binding domain. Overexpression of this gene …	9	http://www.ncbi.nlm.nih.gov/pubmed?term=AATF[TIAB]+AND+cancer[MH]	4.06511e-06						8.96877e-06																0				0.07716	0.25
173971	173970	chr17	35378312	+	C	T	endometrium	AATF	MS	R516W	0.0124	0.3				1	rs199725061	5.81395e-05	The protein encoded by this gene was identified on the basis of its interaction with MAP3K12/DLK, a protein kinase known to be involved in the induction of cell apoptosis. This gene product contains a leucine zipper, which is a characteristic motif of transcription factors, and was shown to exhibit strong transactivation activity when fused to Gal4 DNA binding domain. Overexpression of this gene …	9	http://www.ncbi.nlm.nih.gov/pubmed?term=AATF[TIAB]+AND+cancer[MH]	5.89458e-05	8.46668e-05			5.40249e-05	3.89681e-05	9.65686e-05																0				0.00253	0.1
173972	173971	chr17	35378312	+	C	T	endometrium	AATF	MS	R516W	0.0124	0.3				1	rs199725061	5.81395e-05	The protein encoded by this gene was identified on the basis of its interaction with MAP3K12/DLK, a protein kinase known to be involved in the induction of cell apoptosis. This gene product contains a leucine zipper, which is a characteristic motif of transcription factors, and was shown to exhibit strong transactivation activity when fused to Gal4 DNA binding domain. Overexpression of this gene …	9	http://www.ncbi.nlm.nih.gov/pubmed?term=AATF[TIAB]+AND+cancer[MH]	5.89458e-05	8.46668e-05			5.40249e-05	3.89681e-05	9.65686e-05																0				0.00253	0.1
173973	173972	chr17	35378312	+	C	T	endometrium	AATF	MS	R516W	0.0124	0.3				1	rs199725061	5.81395e-05	The protein encoded by this gene was identified on the basis of its interaction with MAP3K12/DLK, a protein kinase known to be involved in the induction of cell apoptosis. This gene product contains a leucine zipper, which is a characteristic motif of transcription factors, and was shown to exhibit strong transactivation activity when fused to Gal4 DNA binding domain. Overexpression of this gene …	9	http://www.ncbi.nlm.nih.gov/pubmed?term=AATF[TIAB]+AND+cancer[MH]	5.89458e-05	8.46668e-05			5.40249e-05	3.89681e-05	9.65686e-05																0				0.00253	0.1
222078	222077	chr17	35343953	+	A	C	endometrium	AATF	SY	V290V						1		0	The protein encoded by this gene was identified on the basis of its interaction with MAP3K12/DLK, a protein kinase known to be involved in the induction of cell apoptosis. This gene product contains a leucine zipper, which is a characteristic motif of transcription factors, and was shown to exhibit strong transactivation activity when fused to Gal4 DNA binding domain. Overexpression of this gene …	9	http://www.ncbi.nlm.nih.gov/pubmed?term=AATF[TIAB]+AND+cancer[MH]																							0
3499	3498	chr17	79101673	+	G	T	endometrium	AATK	MS	A151D	0.374	0.7		COSM985790	endometrium(1)	1		0	The protein encoded by this gene contains a tyrosine kinase domain at the N-terminus and a proline-rich domain at the C-terminus. This gene is induced during apoptosis, and expression of this gene may be a necessary pre-requisite for the induction of growth arrest and/or apoptosis of myeloid precursor cells. This gene has been shown to produce neuronal differentiation in a neuroblastoma cell line…	1	http://www.ncbi.nlm.nih.gov/pubmed?term=AATK[TIAB]+AND+cancer[MH]													../MuPIT_Interactive?gm=chr17:81127873										0				0.11294	0.3
17556	17555	chr17	79095472	+	G	A	endometrium	AATK	MS	A755V	0.1028	0.5		COSM985786	endometrium(1)	1	rs200015615	0	The protein encoded by this gene contains a tyrosine kinase domain at the N-terminus and a proline-rich domain at the C-terminus. This gene is induced during apoptosis, and expression of this gene may be a necessary pre-requisite for the induction of growth arrest and/or apoptosis of myeloid precursor cells. This gene has been shown to produce neuronal differentiation in a neuroblastoma cell line…	1	http://www.ncbi.nlm.nih.gov/pubmed?term=AATK[TIAB]+AND+cancer[MH]	8.04606e-05		0.000491965																				0.000199681				0.76723	0.85
68364	68363	chr17	79101685	+	C	A	endometrium	AATK	MS	G147V	0.114	0.5		COSM985792	endometrium(1)	1		0	The protein encoded by this gene contains a tyrosine kinase domain at the N-terminus and a proline-rich domain at the C-terminus. This gene is induced during apoptosis, and expression of this gene may be a necessary pre-requisite for the induction of growth arrest and/or apoptosis of myeloid precursor cells. This gene has been shown to produce neuronal differentiation in a neuroblastoma cell line…	1	http://www.ncbi.nlm.nih.gov/pubmed?term=AATK[TIAB]+AND+cancer[MH]													../MuPIT_Interactive?gm=chr17:81127885										0				0.10009	0.3
126927	126926	chr17	79094775	+	G	A	endometrium	AATK	SY	N987N						1		0	The protein encoded by this gene contains a tyrosine kinase domain at the N-terminus and a proline-rich domain at the C-terminus. This gene is induced during apoptosis, and expression of this gene may be a necessary pre-requisite for the induction of growth arrest and/or apoptosis of myeloid precursor cells. This gene has been shown to produce neuronal differentiation in a neuroblastoma cell line…	1	http://www.ncbi.nlm.nih.gov/pubmed?term=AATK[TIAB]+AND+cancer[MH]																							0
159820	159819	chr17	79100245	+	C	T	endometrium	AATK	MS	R246H	0.0778	0.5				1	rs771152854	0	The protein encoded by this gene contains a tyrosine kinase domain at the N-terminus and a proline-rich domain at the C-terminus. This gene is induced during apoptosis, and expression of this gene may be a necessary pre-requisite for the induction of growth arrest and/or apoptosis of myeloid precursor cells. This gene has been shown to produce neuronal differentiation in a neuroblastoma cell line…	1	http://www.ncbi.nlm.nih.gov/pubmed?term=AATK[TIAB]+AND+cancer[MH]	1.81245e-05		0.000112697										../MuPIT_Interactive?gm=chr17:81126445										0				0.36919	0.55
183484	183483	chr17	79095065	+	G	A	endometrium	AATK	MS	R891C	0.2008	0.55		COSM4070585	stomach(1)	1	rs184717207	0.000308048	The protein encoded by this gene contains a tyrosine kinase domain at the N-terminus and a proline-rich domain at the C-terminus. This gene is induced during apoptosis, and expression of this gene may be a necessary pre-requisite for the induction of growth arrest and/or apoptosis of myeloid precursor cells. This gene has been shown to produce neuronal differentiation in a neuroblastoma cell line…	1	http://www.ncbi.nlm.nih.gov/pubmed?term=AATK[TIAB]+AND+cancer[MH]	0.00101474	0.000606428	0.00035137	0.000302541	0.00631151	4.02091e-05	0.00032329	0.000472441	0.00278072				../MuPIT_Interactive?gm=chr17:81121265										0.00119808				0.31009	0.5
185567	185566	chr17	79094634	+	A	G	endometrium	AATK	SY	S1034S						1		0	The protein encoded by this gene contains a tyrosine kinase domain at the N-terminus and a proline-rich domain at the C-terminus. This gene is induced during apoptosis, and expression of this gene may be a necessary pre-requisite for the induction of growth arrest and/or apoptosis of myeloid precursor cells. This gene has been shown to produce neuronal differentiation in a neuroblastoma cell line…	1	http://www.ncbi.nlm.nih.gov/pubmed?term=AATK[TIAB]+AND+cancer[MH]																							0
193481	193480	chr17	79108276	+	G	T	endometrium	AATK	SY	S27S						1	rs776115089	0	The protein encoded by this gene contains a tyrosine kinase domain at the N-terminus and a proline-rich domain at the C-terminus. This gene is induced during apoptosis, and expression of this gene may be a necessary pre-requisite for the induction of growth arrest and/or apoptosis of myeloid precursor cells. This gene has been shown to produce neuronal differentiation in a neuroblastoma cell line…	1	http://www.ncbi.nlm.nih.gov/pubmed?term=AATK[TIAB]+AND+cancer[MH]	9.45888e-05		0.000524537				3.19377e-05	0.000625195															0
203969	203968	chr17	79095191	+	T	G	endometrium	AATK	MS	S849R	0.1706	0.55		COSM985784	endometrium(1)	1		0	The protein encoded by this gene contains a tyrosine kinase domain at the N-terminus and a proline-rich domain at the C-terminus. This gene is induced during apoptosis, and expression of this gene may be a necessary pre-requisite for the induction of growth arrest and/or apoptosis of myeloid precursor cells. This gene has been shown to produce neuronal differentiation in a neuroblastoma cell line…	1	http://www.ncbi.nlm.nih.gov/pubmed?term=AATK[TIAB]+AND+cancer[MH]																							0				0.5543	0.7
205157	205156	chr17	79094786	+	T	C	endometrium	AATK	MS	S984G	0.7592	0.9		COSM985780	endometrium(1)	1		0	The protein encoded by this gene contains a tyrosine kinase domain at the N-terminus and a proline-rich domain at the C-terminus. This gene is induced during apoptosis, and expression of this gene may be a necessary pre-requisite for the induction of growth arrest and/or apoptosis of myeloid precursor cells. This gene has been shown to produce neuronal differentiation in a neuroblastoma cell line…	1	http://www.ncbi.nlm.nih.gov/pubmed?term=AATK[TIAB]+AND+cancer[MH]																							0				0.99039	1
216215	216214	chr17	79095114	+	C	T	endometrium	AATK	SY	T874T						1	rs777103090	0	The protein encoded by this gene contains a tyrosine kinase domain at the N-terminus and a proline-rich domain at the C-terminus. This gene is induced during apoptosis, and expression of this gene may be a necessary pre-requisite for the induction of growth arrest and/or apoptosis of myeloid precursor cells. This gene has been shown to produce neuronal differentiation in a neuroblastoma cell line…	1	http://www.ncbi.nlm.nih.gov/pubmed?term=AATK[TIAB]+AND+cancer[MH]	1.82095e-05	8.45166e-05			0.000159388																		0
234425	234424	chr17	79094921	+	A	G	endometrium	AATK	MS	Y939H	0.0962	0.5				1		0	The protein encoded by this gene contains a tyrosine kinase domain at the N-terminus and a proline-rich domain at the C-terminus. This gene is induced during apoptosis, and expression of this gene may be a necessary pre-requisite for the induction of growth arrest and/or apoptosis of myeloid precursor cells. This gene has been shown to produce neuronal differentiation in a neuroblastoma cell line…	1	http://www.ncbi.nlm.nih.gov/pubmed?term=AATK[TIAB]+AND+cancer[MH]																							0				0.09432	0.3
27997	27996	chr16	8862739	+	A	T	endometrium	ABAT	MS	D242V	0.1242	0.5		COSM974704	endometrium(1)	1		0	4-aminobutyrate aminotransferase (ABAT) is responsible for catabolism of gamma-aminobutyric acid (GABA), an important, mostly inhibitory neurotransmitter in the central nervous system, into succinic semialdehyde. The active enzyme is a homodimer of 50-kD subunits complexed to pyridoxal-5-phosphate. The protein sequence is over 95% similar to the pig protein. GABA is estimated to be present in nea…	2	http://www.ncbi.nlm.nih.gov/pubmed?term=ABAT[TIAB]+AND+cancer[MH]													../MuPIT_Interactive?gm=chr16:8768882										0				0.00324	0.1
98700	98699	chr16	8873446	+	A	T	endometrium	ABAT	MS	K460N	0.355	0.65				1		0	4-aminobutyrate aminotransferase (ABAT) is responsible for catabolism of gamma-aminobutyric acid (GABA), an important, mostly inhibitory neurotransmitter in the central nervous system, into succinic semialdehyde. The active enzyme is a homodimer of 50-kD subunits complexed to pyridoxal-5-phosphate. The protein sequence is over 95% similar to the pig protein. GABA is estimated to be present in nea…	2	http://www.ncbi.nlm.nih.gov/pubmed?term=ABAT[TIAB]+AND+cancer[MH]													../MuPIT_Interactive?gm=chr16:8779589										0				0.11132	0.3
112796	112795	chr16	8873425	+	C	T	endometrium	ABAT	SY	L453L				COSM127218	upper_aerodigestive_tract(1); endometrium(1)	1	rs745470909	0	4-aminobutyrate aminotransferase (ABAT) is responsible for catabolism of gamma-aminobutyric acid (GABA), an important, mostly inhibitory neurotransmitter in the central nervous system, into succinic semialdehyde. The active enzyme is a homodimer of 50-kD subunits complexed to pyridoxal-5-phosphate. The protein sequence is over 95% similar to the pig protein. GABA is estimated to be present in nea…	2	http://www.ncbi.nlm.nih.gov/pubmed?term=ABAT[TIAB]+AND+cancer[MH]	4.06154e-06						8.95175e-06																0
127423	127422	chr16	8851626	+	C	A	endometrium	ABAT	MS	P110H	0.1066	0.5				1		0	4-aminobutyrate aminotransferase (ABAT) is responsible for catabolism of gamma-aminobutyric acid (GABA), an important, mostly inhibitory neurotransmitter in the central nervous system, into succinic semialdehyde. The active enzyme is a homodimer of 50-kD subunits complexed to pyridoxal-5-phosphate. The protein sequence is over 95% similar to the pig protein. GABA is estimated to be present in nea…	2	http://www.ncbi.nlm.nih.gov/pubmed?term=ABAT[TIAB]+AND+cancer[MH]													../MuPIT_Interactive?gm=chr16:8757769										0				0.00931	0.1
164253	164252	chr16	8866748	+	C	T	endometrium	ABAT	MS	R310W	0.4304	0.7		COSM974712	NS(2); endometrium(1)	1	rs757076760	0	4-aminobutyrate aminotransferase (ABAT) is responsible for catabolism of gamma-aminobutyric acid (GABA), an important, mostly inhibitory neurotransmitter in the central nervous system, into succinic semialdehyde. The active enzyme is a homodimer of 50-kD subunits complexed to pyridoxal-5-phosphate. The protein sequence is over 95% similar to the pig protein. GABA is estimated to be present in nea…	2	http://www.ncbi.nlm.nih.gov/pubmed?term=ABAT[TIAB]+AND+cancer[MH]	2.52514e-05			9.85028e-05			3.94602e-05	0.000154655					../MuPIT_Interactive?gm=chr16:8772891										0				0.21212	0.45
170671	170670	chr16	8873372	+	C	T	endometrium	ABAT	SG	R436*				COSM974732	endometrium(1)	1		0	4-aminobutyrate aminotransferase (ABAT) is responsible for catabolism of gamma-aminobutyric acid (GABA), an important, mostly inhibitory neurotransmitter in the central nervous system, into succinic semialdehyde. The active enzyme is a homodimer of 50-kD subunits complexed to pyridoxal-5-phosphate. The protein sequence is over 95% similar to the pig protein. GABA is estimated to be present in nea…	2	http://www.ncbi.nlm.nih.gov/pubmed?term=ABAT[TIAB]+AND+cancer[MH]	6.45995e-05	0.000114679					6.664e-05																0				0.02406	0.15
207442	207441	chr16	8858626	+	C	T	endometrium	ABAT	MS	T160I	0.1028	0.5				1		0	4-aminobutyrate aminotransferase (ABAT) is responsible for catabolism of gamma-aminobutyric acid (GABA), an important, mostly inhibitory neurotransmitter in the central nervous system, into succinic semialdehyde. The active enzyme is a homodimer of 50-kD subunits complexed to pyridoxal-5-phosphate. The protein sequence is over 95% similar to the pig protein. GABA is estimated to be present in nea…	2	http://www.ncbi.nlm.nih.gov/pubmed?term=ABAT[TIAB]+AND+cancer[MH]													../MuPIT_Interactive?gm=chr16:8764769										0				0.01022	0.1
213223	213222	chr16	8875213	+	A	G	endometrium	ABAT	MS	T492A	0.4718	0.75		COSM974737	endometrium(1)	1		0	4-aminobutyrate aminotransferase (ABAT) is responsible for catabolism of gamma-aminobutyric acid (GABA), an important, mostly inhibitory neurotransmitter in the central nervous system, into succinic semialdehyde. The active enzyme is a homodimer of 50-kD subunits complexed to pyridoxal-5-phosphate. The protein sequence is over 95% similar to the pig protein. GABA is estimated to be present in nea…	2	http://www.ncbi.nlm.nih.gov/pubmed?term=ABAT[TIAB]+AND+cancer[MH]													../MuPIT_Interactive?gm=chr16:8781356										0				0.90133	0.95
223118	223117	chr16	8868846	+	G	A	endometrium	ABAT	MS	V352M	0.5182	0.75		COSM974717	endometrium(1)	1	rs775462540	0	4-aminobutyrate aminotransferase (ABAT) is responsible for catabolism of gamma-aminobutyric acid (GABA), an important, mostly inhibitory neurotransmitter in the central nervous system, into succinic semialdehyde. The active enzyme is a homodimer of 50-kD subunits complexed to pyridoxal-5-phosphate. The protein sequence is over 95% similar to the pig protein. GABA is estimated to be present in nea…	2	http://www.ncbi.nlm.nih.gov/pubmed?term=ABAT[TIAB]+AND+cancer[MH]	1.08209e-05						2.36731e-05						../MuPIT_Interactive?gm=chr16:8774989										0				0.30442	0.5
3495	3494	chr9	107566914	+	C	T	endometrium	ABCA1	MS	A1518T	0.1326	0.5		COSM1103528	endometrium(1)	1		0	The membrane-associated protein encoded by this gene is a member of the superfamily of ATP-binding cassette (ABC) transporters. ABC proteins transport various molecules across extra- and intracellular membranes. ABC genes are divided into seven distinct subfamilies (ABC1, MDR/TAP, MRP, ALD, OABP, GCN20, White). This protein is a member of the ABC1 subfamily. Members of the ABC1 subfamily comprise…	69	http://www.ncbi.nlm.nih.gov/pubmed?term=ABCA1[TIAB]+AND+cancer[MH]													../MuPIT_Interactive?gm=chr9:104804633										0				0.48639	0.65
5153	5152	chr9	107555525	+	C	T	endometrium	ABCA1	MS	A1855T	0.252	0.6		COSM1103520	endometrium(1)	1	rs766712712	0	The membrane-associated protein encoded by this gene is a member of the superfamily of ATP-binding cassette (ABC) transporters. ABC proteins transport various molecules across extra- and intracellular membranes. ABC genes are divided into seven distinct subfamilies (ABC1, MDR/TAP, MRP, ALD, OABP, GCN20, White). This protein is a member of the ABC1 subfamily. Members of the ABC1 subfamily comprise…	69	http://www.ncbi.nlm.nih.gov/pubmed?term=ABCA1[TIAB]+AND+cancer[MH]	4.06607e-06								3.24865e-05				../MuPIT_Interactive?gm=chr9:104793244										0				0.06801	0.25
7819	7818	chr9	107607807	+	G	T	endometrium	ABCA1	MS	A255D	0.7208	0.9				1		0	The membrane-associated protein encoded by this gene is a member of the superfamily of ATP-binding cassette (ABC) transporters. ABC proteins transport various molecules across extra- and intracellular membranes. ABC genes are divided into seven distinct subfamilies (ABC1, MDR/TAP, MRP, ALD, OABP, GCN20, White). This protein is a member of the ABC1 subfamily. Members of the ABC1 subfamily comprise…	69	http://www.ncbi.nlm.nih.gov/pubmed?term=ABCA1[TIAB]+AND+cancer[MH]													../MuPIT_Interactive?gm=chr9:104845526										0				0.20747	0.45
18479	18478	chr9	107587976	+	C	T	endometrium	ABCA1	MS	A844T	0.2762	0.6				1		0	The membrane-associated protein encoded by this gene is a member of the superfamily of ATP-binding cassette (ABC) transporters. ABC proteins transport various molecules across extra- and intracellular membranes. ABC genes are divided into seven distinct subfamilies (ABC1, MDR/TAP, MRP, ALD, OABP, GCN20, White). This protein is a member of the ABC1 subfamily. Members of the ABC1 subfamily comprise…	69	http://www.ncbi.nlm.nih.gov/pubmed?term=ABCA1[TIAB]+AND+cancer[MH]													../MuPIT_Interactive?gm=chr9:104825695										0				0.46169	0.65
25483	25482	chr9	107571790	+	C	A	endometrium	ABCA1	MS	D1411Y	0.3662	0.7		COSM1103530	endometrium(1)	1		0	The membrane-associated protein encoded by this gene is a member of the superfamily of ATP-binding cassette (ABC) transporters. ABC proteins transport various molecules across extra- and intracellular membranes. ABC genes are divided into seven distinct subfamilies (ABC1, MDR/TAP, MRP, ALD, OABP, GCN20, White). This protein is a member of the ABC1 subfamily. Members of the ABC1 subfamily comprise…	69	http://www.ncbi.nlm.nih.gov/pubmed?term=ABCA1[TIAB]+AND+cancer[MH]													../MuPIT_Interactive?gm=chr9:104809509										0				0.25038	0.45
42086	42085	chr9	107546610	+	C	A	endometrium	ABCA1	SG	E2258*						1		0	The membrane-associated protein encoded by this gene is a member of the superfamily of ATP-binding cassette (ABC) transporters. ABC proteins transport various molecules across extra- and intracellular membranes. ABC genes are divided into seven distinct subfamilies (ABC1, MDR/TAP, MRP, ALD, OABP, GCN20, White). This protein is a member of the ABC1 subfamily. Members of the ABC1 subfamily comprise…	69	http://www.ncbi.nlm.nih.gov/pubmed?term=ABCA1[TIAB]+AND+cancer[MH]																							0				0.18747	0.4
54623	54622	chr9	107587977	+	C	T	endometrium	ABCA1	SY	E843E						1		0	The membrane-associated protein encoded by this gene is a member of the superfamily of ATP-binding cassette (ABC) transporters. ABC proteins transport various molecules across extra- and intracellular membranes. ABC genes are divided into seven distinct subfamilies (ABC1, MDR/TAP, MRP, ALD, OABP, GCN20, White). This protein is a member of the ABC1 subfamily. Members of the ABC1 subfamily comprise…	69	http://www.ncbi.nlm.nih.gov/pubmed?term=ABCA1[TIAB]+AND+cancer[MH]																							0
65809	65808	chr9	107583767	+	A	G	endometrium	ABCA1	MS	F950S	0.0576	0.45				1	rs75972547	0	The membrane-associated protein encoded by this gene is a member of the superfamily of ATP-binding cassette (ABC) transporters. ABC proteins transport various molecules across extra- and intracellular membranes. ABC genes are divided into seven distinct subfamilies (ABC1, MDR/TAP, MRP, ALD, OABP, GCN20, White). This protein is a member of the ABC1 subfamily. Members of the ABC1 subfamily comprise…	69	http://www.ncbi.nlm.nih.gov/pubmed?term=ABCA1[TIAB]+AND+cancer[MH]													../MuPIT_Interactive?gm=chr9:104821486										0				0.0082	0.1
67739	67738	chr9	107574966	+	G	A	endometrium	ABCA1	SY	G1313G						1		0	The membrane-associated protein encoded by this gene is a member of the superfamily of ATP-binding cassette (ABC) transporters. ABC proteins transport various molecules across extra- and intracellular membranes. ABC genes are divided into seven distinct subfamilies (ABC1, MDR/TAP, MRP, ALD, OABP, GCN20, White). This protein is a member of the ABC1 subfamily. Members of the ABC1 subfamily comprise…	69	http://www.ncbi.nlm.nih.gov/pubmed?term=ABCA1[TIAB]+AND+cancer[MH]																							0
69295	69294	chr9	107558374	+	C	T	endometrium	ABCA1	MS	G1781D	0.2966	0.65		COSM1103521	endometrium(1)	1		0	The membrane-associated protein encoded by this gene is a member of the superfamily of ATP-binding cassette (ABC) transporters. ABC proteins transport various molecules across extra- and intracellular membranes. ABC genes are divided into seven distinct subfamilies (ABC1, MDR/TAP, MRP, ALD, OABP, GCN20, White). This protein is a member of the ABC1 subfamily. Members of the ABC1 subfamily comprise…	69	http://www.ncbi.nlm.nih.gov/pubmed?term=ABCA1[TIAB]+AND+cancer[MH]													../MuPIT_Interactive?gm=chr9:104796093										0				0.00455	0.1
79668	79667	chr9	107578558	+	G	A	endometrium	ABCA1	MS	H1202Y	0.0452	0.45				1	rs751117806	0	The membrane-associated protein encoded by this gene is a member of the superfamily of ATP-binding cassette (ABC) transporters. ABC proteins transport various molecules across extra- and intracellular membranes. ABC genes are divided into seven distinct subfamilies (ABC1, MDR/TAP, MRP, ALD, OABP, GCN20, White). This protein is a member of the ABC1 subfamily. Members of the ABC1 subfamily comprise…	69	http://www.ncbi.nlm.nih.gov/pubmed?term=ABCA1[TIAB]+AND+cancer[MH]	4.06065e-06		2.97779e-05										../MuPIT_Interactive?gm=chr9:104816277										0				0.08532	0.3
84924	84923	chr9	107560837	+	G	T	endometrium	ABCA1	SY	I1662I				COSM1103523	endometrium(1)	1		0	The membrane-associated protein encoded by this gene is a member of the superfamily of ATP-binding cassette (ABC) transporters. ABC proteins transport various molecules across extra- and intracellular membranes. ABC genes are divided into seven distinct subfamilies (ABC1, MDR/TAP, MRP, ALD, OABP, GCN20, White). This protein is a member of the ABC1 subfamily. Members of the ABC1 subfamily comprise…	69	http://www.ncbi.nlm.nih.gov/pubmed?term=ABCA1[TIAB]+AND+cancer[MH]																							0
92434	92433	chr9	107645372	+	C	T	endometrium	ABCA1	SY	K123K				COSM1103547	endometrium(1)	1		0	The membrane-associated protein encoded by this gene is a member of the superfamily of ATP-binding cassette (ABC) transporters. ABC proteins transport various molecules across extra- and intracellular membranes. ABC genes are divided into seven distinct subfamilies (ABC1, MDR/TAP, MRP, ALD, OABP, GCN20, White). This protein is a member of the ABC1 subfamily. Members of the ABC1 subfamily comprise…	69	http://www.ncbi.nlm.nih.gov/pubmed?term=ABCA1[TIAB]+AND+cancer[MH]																							0
93364	93363	chr9	107565591	+	C	T	endometrium	ABCA1	SY	K1522K				COSM1103526	endometrium(1)	1		0	The membrane-associated protein encoded by this gene is a member of the superfamily of ATP-binding cassette (ABC) transporters. ABC proteins transport various molecules across extra- and intracellular membranes. ABC genes are divided into seven distinct subfamilies (ABC1, MDR/TAP, MRP, ALD, OABP, GCN20, White). This protein is a member of the ABC1 subfamily. Members of the ABC1 subfamily comprise…	69	http://www.ncbi.nlm.nih.gov/pubmed?term=ABCA1[TIAB]+AND+cancer[MH]																							0
101959	101958	chr9	107584866	+	C	T	endometrium	ABCA1	SY	K913K						1		0	The membrane-associated protein encoded by this gene is a member of the superfamily of ATP-binding cassette (ABC) transporters. ABC proteins transport various molecules across extra- and intracellular membranes. ABC genes are divided into seven distinct subfamilies (ABC1, MDR/TAP, MRP, ALD, OABP, GCN20, White). This protein is a member of the ABC1 subfamily. Members of the ABC1 subfamily comprise…	69	http://www.ncbi.nlm.nih.gov/pubmed?term=ABCA1[TIAB]+AND+cancer[MH]																							0
105615	105614	chr9	107560764	+	G	T	endometrium	ABCA1	MS	L1687M	0.5816	0.8				1		0	The membrane-associated protein encoded by this gene is a member of the superfamily of ATP-binding cassette (ABC) transporters. ABC proteins transport various molecules across extra- and intracellular membranes. ABC genes are divided into seven distinct subfamilies (ABC1, MDR/TAP, MRP, ALD, OABP, GCN20, White). This protein is a member of the ABC1 subfamily. Members of the ABC1 subfamily comprise…	69	http://www.ncbi.nlm.nih.gov/pubmed?term=ABCA1[TIAB]+AND+cancer[MH]													../MuPIT_Interactive?gm=chr9:104798483										0				0.38235	0.55
107232	107231	chr9	107620881	+	A	C	endometrium	ABCA1	SY	L214L						1		0	The membrane-associated protein encoded by this gene is a member of the superfamily of ATP-binding cassette (ABC) transporters. ABC proteins transport various molecules across extra- and intracellular membranes. ABC genes are divided into seven distinct subfamilies (ABC1, MDR/TAP, MRP, ALD, OABP, GCN20, White). This protein is a member of the ABC1 subfamily. Members of the ABC1 subfamily comprise…	69	http://www.ncbi.nlm.nih.gov/pubmed?term=ABCA1[TIAB]+AND+cancer[MH]																							0
110029	110028	chr9	107602663	+	C	T	endometrium	ABCA1	SY	L317L				COSM1103542	endometrium(1)	1		0	The membrane-associated protein encoded by this gene is a member of the superfamily of ATP-binding cassette (ABC) transporters. ABC proteins transport various molecules across extra- and intracellular membranes. ABC genes are divided into seven distinct subfamilies (ABC1, MDR/TAP, MRP, ALD, OABP, GCN20, White). This protein is a member of the ABC1 subfamily. Members of the ABC1 subfamily comprise…	69	http://www.ncbi.nlm.nih.gov/pubmed?term=ABCA1[TIAB]+AND+cancer[MH]																							0
126924	126923	chr9	107583671	+	T	C	endometrium	ABCA1	MS	N982S	0.048	0.45				1		0	The membrane-associated protein encoded by this gene is a member of the superfamily of ATP-binding cassette (ABC) transporters. ABC proteins transport various molecules across extra- and intracellular membranes. ABC genes are divided into seven distinct subfamilies (ABC1, MDR/TAP, MRP, ALD, OABP, GCN20, White). This protein is a member of the ABC1 subfamily. Members of the ABC1 subfamily comprise…	69	http://www.ncbi.nlm.nih.gov/pubmed?term=ABCA1[TIAB]+AND+cancer[MH]													../MuPIT_Interactive?gm=chr9:104821390										0				0.00273	0.1
140439	140438	chr9	107555126	+	G	T	endometrium	ABCA1	MS	Q1900K	0.3662	0.7		COSM1103519	endometrium(1)	1		0	The membrane-associated protein encoded by this gene is a member of the superfamily of ATP-binding cassette (ABC) transporters. ABC proteins transport various molecules across extra- and intracellular membranes. ABC genes are divided into seven distinct subfamilies (ABC1, MDR/TAP, MRP, ALD, OABP, GCN20, White). This protein is a member of the ABC1 subfamily. Members of the ABC1 subfamily comprise…	69	http://www.ncbi.nlm.nih.gov/pubmed?term=ABCA1[TIAB]+AND+cancer[MH]																							0				0.29825	0.5
145149	145148	chr9	107584900	+	T	C	endometrium	ABCA1	MS	Q902R	0.1242	0.5		COSM1103536	endometrium(1)	1		0	The membrane-associated protein encoded by this gene is a member of the superfamily of ATP-binding cassette (ABC) transporters. ABC proteins transport various molecules across extra- and intracellular membranes. ABC genes are divided into seven distinct subfamilies (ABC1, MDR/TAP, MRP, ALD, OABP, GCN20, White). This protein is a member of the ABC1 subfamily. Members of the ABC1 subfamily comprise…	69	http://www.ncbi.nlm.nih.gov/pubmed?term=ABCA1[TIAB]+AND+cancer[MH]													../MuPIT_Interactive?gm=chr9:104822619										0				0.17893	0.4
149506	149505	chr9	107645352	+	C	A	endometrium	ABCA1	MS	R130I	0.4138	0.7		COSM1103546	endometrium(1)	1		0	The membrane-associated protein encoded by this gene is a member of the superfamily of ATP-binding cassette (ABC) transporters. ABC proteins transport various molecules across extra- and intracellular membranes. ABC genes are divided into seven distinct subfamilies (ABC1, MDR/TAP, MRP, ALD, OABP, GCN20, White). This protein is a member of the ABC1 subfamily. Members of the ABC1 subfamily comprise…	69	http://www.ncbi.nlm.nih.gov/pubmed?term=ABCA1[TIAB]+AND+cancer[MH]													../MuPIT_Interactive?gm=chr9:104883071										0				0.17691	0.4
155515	155514	chr9	107555122	+	C	A	endometrium	ABCA1	MS	R1901I	0.0462	0.45		COSM1103518	endometrium(1)	1		0	The membrane-associated protein encoded by this gene is a member of the superfamily of ATP-binding cassette (ABC) transporters. ABC proteins transport various molecules across extra- and intracellular membranes. ABC genes are divided into seven distinct subfamilies (ABC1, MDR/TAP, MRP, ALD, OABP, GCN20, White). This protein is a member of the ABC1 subfamily. Members of the ABC1 subfamily comprise…	69	http://www.ncbi.nlm.nih.gov/pubmed?term=ABCA1[TIAB]+AND+cancer[MH]																							0				0.01528	0.15
155516	155515	chr9	107555122	+	C	A	endometrium	ABCA1	MS	R1901I	0.0462	0.45		COSM1103518	endometrium(1)	1		0	The membrane-associated protein encoded by this gene is a member of the superfamily of ATP-binding cassette (ABC) transporters. ABC proteins transport various molecules across extra- and intracellular membranes. ABC genes are divided into seven distinct subfamilies (ABC1, MDR/TAP, MRP, ALD, OABP, GCN20, White). This protein is a member of the ABC1 subfamily. Members of the ABC1 subfamily comprise…	69	http://www.ncbi.nlm.nih.gov/pubmed?term=ABCA1[TIAB]+AND+cancer[MH]																							0				0.01528	0.15
155517	155516	chr9	107555122	+	C	A	endometrium	ABCA1	MS	R1901I	0.0462	0.45		COSM1103518	endometrium(1)	1		0	The membrane-associated protein encoded by this gene is a member of the superfamily of ATP-binding cassette (ABC) transporters. ABC proteins transport various molecules across extra- and intracellular membranes. ABC genes are divided into seven distinct subfamilies (ABC1, MDR/TAP, MRP, ALD, OABP, GCN20, White). This protein is a member of the ABC1 subfamily. Members of the ABC1 subfamily comprise…	69	http://www.ncbi.nlm.nih.gov/pubmed?term=ABCA1[TIAB]+AND+cancer[MH]																							0				0.01528	0.15
156447	156446	chr9	107550735	+	C	T	endometrium	ABCA1	MS	R2014K	0.1444	0.5		COSM1103515	endometrium(1)	1		0	The membrane-associated protein encoded by this gene is a member of the superfamily of ATP-binding cassette (ABC) transporters. ABC proteins transport various molecules across extra- and intracellular membranes. ABC genes are divided into seven distinct subfamilies (ABC1, MDR/TAP, MRP, ALD, OABP, GCN20, White). This protein is a member of the ABC1 subfamily. Members of the ABC1 subfamily comprise…	69	http://www.ncbi.nlm.nih.gov/pubmed?term=ABCA1[TIAB]+AND+cancer[MH]													../MuPIT_Interactive?gm=chr9:104788454										0				0.03087	0.15
157898	157897	chr9	107547723	+	C	T	endometrium	ABCA1	MS	R2200Q	0.4174	0.7		COSM1103512	endometrium(1)	1	rs751669145	0	The membrane-associated protein encoded by this gene is a member of the superfamily of ATP-binding cassette (ABC) transporters. ABC proteins transport various molecules across extra- and intracellular membranes. ABC genes are divided into seven distinct subfamilies (ABC1, MDR/TAP, MRP, ALD, OABP, GCN20, White). This protein is a member of the ABC1 subfamily. Members of the ABC1 subfamily comprise…	69	http://www.ncbi.nlm.nih.gov/pubmed?term=ABCA1[TIAB]+AND+cancer[MH]	7.5883e-05	0.000166472		0.000493194			7.91741e-05		6.49815e-05				../MuPIT_Interactive?gm=chr9:104785442										0				0.33752	0.55
173155	173154	chr9	107594877	+	C	T	endometrium	ABCA1	MS	R496Q	0.537	0.75		COSM1103540	stomach(1); endometrium(1)	1	rs562901144	0	The membrane-associated protein encoded by this gene is a member of the superfamily of ATP-binding cassette (ABC) transporters. ABC proteins transport various molecules across extra- and intracellular membranes. ABC genes are divided into seven distinct subfamilies (ABC1, MDR/TAP, MRP, ALD, OABP, GCN20, White). This protein is a member of the ABC1 subfamily. Members of the ABC1 subfamily comprise…	69	http://www.ncbi.nlm.nih.gov/pubmed?term=ABCA1[TIAB]+AND+cancer[MH]	1.21823e-05		2.97779e-05				8.95207e-06		3.24865e-05				../MuPIT_Interactive?gm=chr9:104832596										0				0.58921	0.75
190657	190656	chr9	107550848	+	A	G	endometrium	ABCA1	SY	S1976S				COSM1103517	endometrium(1)	1		0	The membrane-associated protein encoded by this gene is a member of the superfamily of ATP-binding cassette (ABC) transporters. ABC proteins transport various molecules across extra- and intracellular membranes. ABC genes are divided into seven distinct subfamilies (ABC1, MDR/TAP, MRP, ALD, OABP, GCN20, White). This protein is a member of the ABC1 subfamily. Members of the ABC1 subfamily comprise…	69	http://www.ncbi.nlm.nih.gov/pubmed?term=ABCA1[TIAB]+AND+cancer[MH]																							0
191290	191289	chr9	107620889	+	A	G	endometrium	ABCA1	MS	S212P	0.1392	0.5		COSM1103544	endometrium(1)	1		0	The membrane-associated protein encoded by this gene is a member of the superfamily of ATP-binding cassette (ABC) transporters. ABC proteins transport various molecules across extra- and intracellular membranes. ABC genes are divided into seven distinct subfamilies (ABC1, MDR/TAP, MRP, ALD, OABP, GCN20, White). This protein is a member of the ABC1 subfamily. Members of the ABC1 subfamily comprise…	69	http://www.ncbi.nlm.nih.gov/pubmed?term=ABCA1[TIAB]+AND+cancer[MH]													../MuPIT_Interactive?gm=chr9:104858608										0				0.25038	0.45
193295	193294	chr9	107607780	+	C	A	endometrium	ABCA1	MS	S264I	0.1254	0.5		COSM1103543	endometrium(1)	1		0	The membrane-associated protein encoded by this gene is a member of the superfamily of ATP-binding cassette (ABC) transporters. ABC proteins transport various molecules across extra- and intracellular membranes. ABC genes are divided into seven distinct subfamilies (ABC1, MDR/TAP, MRP, ALD, OABP, GCN20, White). This protein is a member of the ABC1 subfamily. Members of the ABC1 subfamily comprise…	69	http://www.ncbi.nlm.nih.gov/pubmed?term=ABCA1[TIAB]+AND+cancer[MH]													../MuPIT_Interactive?gm=chr9:104845499										0				0.03289	0.15
203723	203722	chr9	107588035	+	G	A	endometrium	ABCA1	MS	S824L	0.2802	0.6		COSM273811	urinary_tract(1); large_intestine(2); endometrium(1)	1	rs551884479	0	The membrane-associated protein encoded by this gene is a member of the superfamily of ATP-binding cassette (ABC) transporters. ABC proteins transport various molecules across extra- and intracellular membranes. ABC genes are divided into seven distinct subfamilies (ABC1, MDR/TAP, MRP, ALD, OABP, GCN20, White). This protein is a member of the ABC1 subfamily. Members of the ABC1 subfamily comprise…	69	http://www.ncbi.nlm.nih.gov/pubmed?term=ABCA1[TIAB]+AND+cancer[MH]	2.84282e-05		0.000119111				2.6861e-05						../MuPIT_Interactive?gm=chr9:104825754										0.000199681				0.01113	0.15
206557	206556	chr9	107645350	+	T	C	endometrium	ABCA1	MS	T131A	0.2966	0.65		COSM1103545	endometrium(1)	1		0	The membrane-associated protein encoded by this gene is a member of the superfamily of ATP-binding cassette (ABC) transporters. ABC proteins transport various molecules across extra- and intracellular membranes. ABC genes are divided into seven distinct subfamilies (ABC1, MDR/TAP, MRP, ALD, OABP, GCN20, White). This protein is a member of the ABC1 subfamily. Members of the ABC1 subfamily comprise…	69	http://www.ncbi.nlm.nih.gov/pubmed?term=ABCA1[TIAB]+AND+cancer[MH]													../MuPIT_Interactive?gm=chr9:104883069										0				0.65145	0.8
218971	218970	chr9	107562220	+	A	G	endometrium	ABCA1	MS	V1608A	0.0862	0.5		COSM1103525	endometrium(1)	1		0	The membrane-associated protein encoded by this gene is a member of the superfamily of ATP-binding cassette (ABC) transporters. ABC proteins transport various molecules across extra- and intracellular membranes. ABC genes are divided into seven distinct subfamilies (ABC1, MDR/TAP, MRP, ALD, OABP, GCN20, White). This protein is a member of the ABC1 subfamily. Members of the ABC1 subfamily comprise…	69	http://www.ncbi.nlm.nih.gov/pubmed?term=ABCA1[TIAB]+AND+cancer[MH]													../MuPIT_Interactive?gm=chr9:104799939										0				0.08592	0.3
220298	220297	chr9	107549168	+	C	T	endometrium	ABCA1	SY	V2098V				COSM752182	lung(1); endometrium(1)	1	rs776855188	0	The membrane-associated protein encoded by this gene is a member of the superfamily of ATP-binding cassette (ABC) transporters. ABC proteins transport various molecules across extra- and intracellular membranes. ABC genes are divided into seven distinct subfamilies (ABC1, MDR/TAP, MRP, ALD, OABP, GCN20, White). This protein is a member of the ABC1 subfamily. Members of the ABC1 subfamily comprise…	69	http://www.ncbi.nlm.nih.gov/pubmed?term=ABCA1[TIAB]+AND+cancer[MH]	4.87714e-05			0.00111743				0.000182349															0
220483	220482	chr9	107547822	+	A	G	endometrium	ABCA1	MS	V2167A	0.1114	0.5				1		0	The membrane-associated protein encoded by this gene is a member of the superfamily of ATP-binding cassette (ABC) transporters. ABC proteins transport various molecules across extra- and intracellular membranes. ABC genes are divided into seven distinct subfamilies (ABC1, MDR/TAP, MRP, ALD, OABP, GCN20, White). This protein is a member of the ABC1 subfamily. Members of the ABC1 subfamily comprise…	69	http://www.ncbi.nlm.nih.gov/pubmed?term=ABCA1[TIAB]+AND+cancer[MH]													../MuPIT_Interactive?gm=chr9:104785541										0				0.12306	0.35
234227	234226	chr9	107587985	+	A	G	endometrium	ABCA1	MS	Y841H	0.051	0.45				1	rs749794430	0	The membrane-associated protein encoded by this gene is a member of the superfamily of ATP-binding cassette (ABC) transporters. ABC proteins transport various molecules across extra- and intracellular membranes. ABC genes are divided into seven distinct subfamilies (ABC1, MDR/TAP, MRP, ALD, OABP, GCN20, White). This protein is a member of the ABC1 subfamily. Members of the ABC1 subfamily comprise…	69	http://www.ncbi.nlm.nih.gov/pubmed?term=ABCA1[TIAB]+AND+cancer[MH]													../MuPIT_Interactive?gm=chr9:104825704										0				0.00547	0.1
234250	234249	chr9	107586854	+	A	G	endometrium	ABCA1	MS	Y850H	0.0576	0.45				1		0	The membrane-associated protein encoded by this gene is a member of the superfamily of ATP-binding cassette (ABC) transporters. ABC proteins transport various molecules across extra- and intracellular membranes. ABC genes are divided into seven distinct subfamilies (ABC1, MDR/TAP, MRP, ALD, OABP, GCN20, White). This protein is a member of the ABC1 subfamily. Members of the ABC1 subfamily comprise…	69	http://www.ncbi.nlm.nih.gov/pubmed?term=ABCA1[TIAB]+AND+cancer[MH]																							0				0.09938	0.3
7350	7349	chr17	67212093	+	C	T	endometrium	ABCA10	MS	A241T	0.6986	0.9				1	rs769746647	0	The membrane-associated protein encoded by this gene is a member of the superfamily of ATP-binding cassette (ABC) transporters. ABC proteins transport various molecules across extra- and intracellular membranes. ABC genes are divided into seven distinct subfamilies (ABC1, MDR/TAP, MRP, ALD, OABP, GCN20, and White). This encoded protein is a member of the ABC1 subfamily. Members of the ABC1 subfam…	1	http://www.ncbi.nlm.nih.gov/pubmed?term=ABCA10[TIAB]+AND+cancer[MH]	8.66658e-05				0.00106056		3.16041e-05						../MuPIT_Interactive?gm=chr17:69215952										0				0.89859	0.95
19023	19022	chr17	67178356	+	C	A	endometrium	ABCA10	MS	A903S	0.8432	0.95				1		0	The membrane-associated protein encoded by this gene is a member of the superfamily of ATP-binding cassette (ABC) transporters. ABC proteins transport various molecules across extra- and intracellular membranes. ABC genes are divided into seven distinct subfamilies (ABC1, MDR/TAP, MRP, ALD, OABP, GCN20, and White). This encoded protein is a member of the ABC1 subfamily. Members of the ABC1 subfam…	1	http://www.ncbi.nlm.nih.gov/pubmed?term=ABCA10[TIAB]+AND+cancer[MH]																							0				0.45633	0.65
24554	24553	chr17	67152986	+	C	A	endometrium	ABCA10	MS	D1148Y	0.318	0.65				1		0	The membrane-associated protein encoded by this gene is a member of the superfamily of ATP-binding cassette (ABC) transporters. ABC proteins transport various molecules across extra- and intracellular membranes. ABC genes are divided into seven distinct subfamilies (ABC1, MDR/TAP, MRP, ALD, OABP, GCN20, and White). This encoded protein is a member of the ABC1 subfamily. Members of the ABC1 subfam…	1	http://www.ncbi.nlm.nih.gov/pubmed?term=ABCA10[TIAB]+AND+cancer[MH]																							0				0.14148	0.35
25540	25539	chr17	67148281	+	C	T	endometrium	ABCA10	MS	D1434N	0.266	0.6		COSM983561	large_intestine(1); endometrium(1)	1		0	The membrane-associated protein encoded by this gene is a member of the superfamily of ATP-binding cassette (ABC) transporters. ABC proteins transport various molecules across extra- and intracellular membranes. ABC genes are divided into seven distinct subfamilies (ABC1, MDR/TAP, MRP, ALD, OABP, GCN20, and White). This encoded protein is a member of the ABC1 subfamily. Members of the ABC1 subfam…	1	http://www.ncbi.nlm.nih.gov/pubmed?term=ABCA10[TIAB]+AND+cancer[MH]													../MuPIT_Interactive?gm=chr17:69152140										0				0.71926	0.85
34600	34599	chr17	67178908	+	C	A	endometrium	ABCA10	MS	D847Y	0.537	0.75		COSM983573	endometrium(2)	1		0	The membrane-associated protein encoded by this gene is a member of the superfamily of ATP-binding cassette (ABC) transporters. ABC proteins transport various molecules across extra- and intracellular membranes. ABC genes are divided into seven distinct subfamilies (ABC1, MDR/TAP, MRP, ALD, OABP, GCN20, and White). This encoded protein is a member of the ABC1 subfamily. Members of the ABC1 subfam…	1	http://www.ncbi.nlm.nih.gov/pubmed?term=ABCA10[TIAB]+AND+cancer[MH]																							0				0.41575	0.6
35515	35514	chr17	67170764	+	T	C	endometrium	ABCA10	MS	E1011G	0.5944	0.8		COSM983569	endometrium(1)	1		0	The membrane-associated protein encoded by this gene is a member of the superfamily of ATP-binding cassette (ABC) transporters. ABC proteins transport various molecules across extra- and intracellular membranes. ABC genes are divided into seven distinct subfamilies (ABC1, MDR/TAP, MRP, ALD, OABP, GCN20, and White). This encoded protein is a member of the ABC1 subfamily. Members of the ABC1 subfam…	1	http://www.ncbi.nlm.nih.gov/pubmed?term=ABCA10[TIAB]+AND+cancer[MH]																							0				0.92622	1
35516	35515	chr17	67170765	+	C	T	endometrium	ABCA10	MS	E1011K	0.2358	0.6		COSM983570	central_nervous_system(1); endometrium(1)	1		0	The membrane-associated protein encoded by this gene is a member of the superfamily of ATP-binding cassette (ABC) transporters. ABC proteins transport various molecules across extra- and intracellular membranes. ABC genes are divided into seven distinct subfamilies (ABC1, MDR/TAP, MRP, ALD, OABP, GCN20, and White). This encoded protein is a member of the ABC1 subfamily. Members of the ABC1 subfam…	1	http://www.ncbi.nlm.nih.gov/pubmed?term=ABCA10[TIAB]+AND+cancer[MH]																							0				0.69204	0.8
37570	37569	chr17	67215828	+	C	A	endometrium	ABCA10	SG	E130*				COSM983595	endometrium(1)	1		0	The membrane-associated protein encoded by this gene is a member of the superfamily of ATP-binding cassette (ABC) transporters. ABC proteins transport various molecules across extra- and intracellular membranes. ABC genes are divided into seven distinct subfamilies (ABC1, MDR/TAP, MRP, ALD, OABP, GCN20, and White). This encoded protein is a member of the ABC1 subfamily. Members of the ABC1 subfam…	1	http://www.ncbi.nlm.nih.gov/pubmed?term=ABCA10[TIAB]+AND+cancer[MH]																							0				0.76138	0.85
38388	38387	chr17	67148254	+	C	T	endometrium	ABCA10	MS	E1443K	0.294	0.65		COSM983560	endometrium(1)	1		0	The membrane-associated protein encoded by this gene is a member of the superfamily of ATP-binding cassette (ABC) transporters. ABC proteins transport various molecules across extra- and intracellular membranes. ABC genes are divided into seven distinct subfamilies (ABC1, MDR/TAP, MRP, ALD, OABP, GCN20, and White). This encoded protein is a member of the ABC1 subfamily. Members of the ABC1 subfam…	1	http://www.ncbi.nlm.nih.gov/pubmed?term=ABCA10[TIAB]+AND+cancer[MH]													../MuPIT_Interactive?gm=chr17:69152113										0				0.65671	0.8
38745	38744	chr17	67145057	+	C	A	endometrium	ABCA10	SG	E1515*				COSM983559	endometrium(1)	1		0	The membrane-associated protein encoded by this gene is a member of the superfamily of ATP-binding cassette (ABC) transporters. ABC proteins transport various molecules across extra- and intracellular membranes. ABC genes are divided into seven distinct subfamilies (ABC1, MDR/TAP, MRP, ALD, OABP, GCN20, and White). This encoded protein is a member of the ABC1 subfamily. Members of the ABC1 subfam…	1	http://www.ncbi.nlm.nih.gov/pubmed?term=ABCA10[TIAB]+AND+cancer[MH]																							0				0.76593	0.85
47428	47427	chr17	67193244	+	C	A	endometrium	ABCA10	SG	E399*				COSM1181190	large_intestine(1)	1		0	The membrane-associated protein encoded by this gene is a member of the superfamily of ATP-binding cassette (ABC) transporters. ABC proteins transport various molecules across extra- and intracellular membranes. ABC genes are divided into seven distinct subfamilies (ABC1, MDR/TAP, MRP, ALD, OABP, GCN20, and White). This encoded protein is a member of the ABC1 subfamily. Members of the ABC1 subfam…	1	http://www.ncbi.nlm.nih.gov/pubmed?term=ABCA10[TIAB]+AND+cancer[MH]	8.49142e-06		6.09236e-05																				0				0.80559	0.9
47440	47439	chr17	67193244	+	C	T	endometrium	ABCA10	MS	E399K	0.3458	0.65				1		0	The membrane-associated protein encoded by this gene is a member of the superfamily of ATP-binding cassette (ABC) transporters. ABC proteins transport various molecules across extra- and intracellular membranes. ABC genes are divided into seven distinct subfamilies (ABC1, MDR/TAP, MRP, ALD, OABP, GCN20, and White). This encoded protein is a member of the ABC1 subfamily. Members of the ABC1 subfam…	1	http://www.ncbi.nlm.nih.gov/pubmed?term=ABCA10[TIAB]+AND+cancer[MH]													../MuPIT_Interactive?gm=chr17:69197103										0				0.55936	0.7
49430	49429	chr17	67190014	+	C	A	endometrium	ABCA10	SG	E488*				COSM983589	large_intestine(1); endometrium(1)	1		0	The membrane-associated protein encoded by this gene is a member of the superfamily of ATP-binding cassette (ABC) transporters. ABC proteins transport various molecules across extra- and intracellular membranes. ABC genes are divided into seven distinct subfamilies (ABC1, MDR/TAP, MRP, ALD, OABP, GCN20, and White). This encoded protein is a member of the ABC1 subfamily. Members of the ABC1 subfam…	1	http://www.ncbi.nlm.nih.gov/pubmed?term=ABCA10[TIAB]+AND+cancer[MH]																							0				0.70026	0.8
52386	52385	chr17	67187365	+	C	A	endometrium	ABCA10	SG	E655*						1		0	The membrane-associated protein encoded by this gene is a member of the superfamily of ATP-binding cassette (ABC) transporters. ABC proteins transport various molecules across extra- and intracellular membranes. ABC genes are divided into seven distinct subfamilies (ABC1, MDR/TAP, MRP, ALD, OABP, GCN20, and White). This encoded protein is a member of the ABC1 subfamily. Members of the ABC1 subfam…	1	http://www.ncbi.nlm.nih.gov/pubmed?term=ABCA10[TIAB]+AND+cancer[MH]																							0				0.80559	0.9
52893	52892	chr17	67186544	+	C	A	endometrium	ABCA10	SG	E696*						1		0	The membrane-associated protein encoded by this gene is a member of the superfamily of ATP-binding cassette (ABC) transporters. ABC proteins transport various molecules across extra- and intracellular membranes. ABC genes are divided into seven distinct subfamilies (ABC1, MDR/TAP, MRP, ALD, OABP, GCN20, and White). This encoded protein is a member of the ABC1 subfamily. Members of the ABC1 subfam…	1	http://www.ncbi.nlm.nih.gov/pubmed?term=ABCA10[TIAB]+AND+cancer[MH]																							0				0.76138	0.85
57075	57074	chr17	67150093	+	A	G	endometrium	ABCA10	MS	F1282L	0.5944	0.8		COSM983563	endometrium(1)	1		0	The membrane-associated protein encoded by this gene is a member of the superfamily of ATP-binding cassette (ABC) transporters. ABC proteins transport various molecules across extra- and intracellular membranes. ABC genes are divided into seven distinct subfamilies (ABC1, MDR/TAP, MRP, ALD, OABP, GCN20, and White). This encoded protein is a member of the ABC1 subfamily. Members of the ABC1 subfam…	1	http://www.ncbi.nlm.nih.gov/pubmed?term=ABCA10[TIAB]+AND+cancer[MH]													../MuPIT_Interactive?gm=chr17:69153952										0				0.65874	0.8
65966	65965	chr17	67221475	+	A	T	endometrium	ABCA10	MS	F9I	0.8094	0.95				1		0	The membrane-associated protein encoded by this gene is a member of the superfamily of ATP-binding cassette (ABC) transporters. ABC proteins transport various molecules across extra- and intracellular membranes. ABC genes are divided into seven distinct subfamilies (ABC1, MDR/TAP, MRP, ALD, OABP, GCN20, and White). This encoded protein is a member of the ABC1 subfamily. Members of the ABC1 subfam…	1	http://www.ncbi.nlm.nih.gov/pubmed?term=ABCA10[TIAB]+AND+cancer[MH]																							0				0.37061	0.55
66214	66213	chr17	67170447	+	C	T	endometrium	ABCA10	MS	G1046D	0.6986	0.9		COSM983568	endometrium(1)	1		0	The membrane-associated protein encoded by this gene is a member of the superfamily of ATP-binding cassette (ABC) transporters. ABC proteins transport various molecules across extra- and intracellular membranes. ABC genes are divided into seven distinct subfamilies (ABC1, MDR/TAP, MRP, ALD, OABP, GCN20, and White). This encoded protein is a member of the ABC1 subfamily. Members of the ABC1 subfam…	1	http://www.ncbi.nlm.nih.gov/pubmed?term=ABCA10[TIAB]+AND+cancer[MH]																							0				0.26769	0.45
90294	90293	chr17	67186509	+	A	G	endometrium	ABCA10	SY	I707I				COSM983582	endometrium(1)	1		0	The membrane-associated protein encoded by this gene is a member of the superfamily of ATP-binding cassette (ABC) transporters. ABC proteins transport various molecules across extra- and intracellular membranes. ABC genes are divided into seven distinct subfamilies (ABC1, MDR/TAP, MRP, ALD, OABP, GCN20, and White). This encoded protein is a member of the ABC1 subfamily. Members of the ABC1 subfam…	1	http://www.ncbi.nlm.nih.gov/pubmed?term=ABCA10[TIAB]+AND+cancer[MH]																							0
90709	90708	chr17	67181752	+	A	G	endometrium	ABCA10	MS	I788T	0.8094	0.95				1		0	The membrane-associated protein encoded by this gene is a member of the superfamily of ATP-binding cassette (ABC) transporters. ABC proteins transport various molecules across extra- and intracellular membranes. ABC genes are divided into seven distinct subfamilies (ABC1, MDR/TAP, MRP, ALD, OABP, GCN20, and White). This encoded protein is a member of the ABC1 subfamily. Members of the ABC1 subfam…	1	http://www.ncbi.nlm.nih.gov/pubmed?term=ABCA10[TIAB]+AND+cancer[MH]																							0				0.74517	0.85
92356	92355	chr17	67151227	+	C	A	endometrium	ABCA10	MS	K1209N	0.705	0.9				1		0	The membrane-associated protein encoded by this gene is a member of the superfamily of ATP-binding cassette (ABC) transporters. ABC proteins transport various molecules across extra- and intracellular membranes. ABC genes are divided into seven distinct subfamilies (ABC1, MDR/TAP, MRP, ALD, OABP, GCN20, and White). This encoded protein is a member of the ABC1 subfamily. Members of the ABC1 subfam…	1	http://www.ncbi.nlm.nih.gov/pubmed?term=ABCA10[TIAB]+AND+cancer[MH]													../MuPIT_Interactive?gm=chr17:69155086										0				0.33225	0.55
92436	92435	chr17	67151162	+	T	G	endometrium	ABCA10	MS	K1231T	0.4102	0.7		COSM983565	endometrium(1)	1		0	The membrane-associated protein encoded by this gene is a member of the superfamily of ATP-binding cassette (ABC) transporters. ABC proteins transport various molecules across extra- and intracellular membranes. ABC genes are divided into seven distinct subfamilies (ABC1, MDR/TAP, MRP, ALD, OABP, GCN20, and White). This encoded protein is a member of the ABC1 subfamily. Members of the ABC1 subfam…	1	http://www.ncbi.nlm.nih.gov/pubmed?term=ABCA10[TIAB]+AND+cancer[MH]													../MuPIT_Interactive?gm=chr17:69155021										0				0.2775	0.5
100573	100572	chr17	67187325	+	T	G	endometrium	ABCA10	MS	K668T	0.8416	0.95		COSM983583	stomach(1); endometrium(1)	1		0	The membrane-associated protein encoded by this gene is a member of the superfamily of ATP-binding cassette (ABC) transporters. ABC proteins transport various molecules across extra- and intracellular membranes. ABC genes are divided into seven distinct subfamilies (ABC1, MDR/TAP, MRP, ALD, OABP, GCN20, and White). This encoded protein is a member of the ABC1 subfamily. Members of the ABC1 subfam…	1	http://www.ncbi.nlm.nih.gov/pubmed?term=ABCA10[TIAB]+AND+cancer[MH]																							0				0.81227	0.9
101325	101324	chr17	67181739	+	C	A	endometrium	ABCA10	MS	K792N	0.877	1		COSM983574	endometrium(1)	1		0	The membrane-associated protein encoded by this gene is a member of the superfamily of ATP-binding cassette (ABC) transporters. ABC proteins transport various molecules across extra- and intracellular membranes. ABC genes are divided into seven distinct subfamilies (ABC1, MDR/TAP, MRP, ALD, OABP, GCN20, and White). This encoded protein is a member of the ABC1 subfamily. Members of the ABC1 subfam…	1	http://www.ncbi.nlm.nih.gov/pubmed?term=ABCA10[TIAB]+AND+cancer[MH]																							0				0.65145	0.8
102893	102892	chr17	67160293	+	G	A	endometrium	ABCA10	SY	L1095L				COSM983566	endometrium(1)	1	rs772704349	0	The membrane-associated protein encoded by this gene is a member of the superfamily of ATP-binding cassette (ABC) transporters. ABC proteins transport various molecules across extra- and intracellular membranes. ABC genes are divided into seven distinct subfamilies (ABC1, MDR/TAP, MRP, ALD, OABP, GCN20, and White). This encoded protein is a member of the ABC1 subfamily. Members of the ABC1 subfam…	1	http://www.ncbi.nlm.nih.gov/pubmed?term=ABCA10[TIAB]+AND+cancer[MH]	4.96047e-06							0.000239464															0
103789	103788	chr17	67150143	+	A	G	endometrium	ABCA10	MS	L1265S	0.4588	0.7		COSM983564	endometrium(1)	1		0	The membrane-associated protein encoded by this gene is a member of the superfamily of ATP-binding cassette (ABC) transporters. ABC proteins transport various molecules across extra- and intracellular membranes. ABC genes are divided into seven distinct subfamilies (ABC1, MDR/TAP, MRP, ALD, OABP, GCN20, and White). This encoded protein is a member of the ABC1 subfamily. Members of the ABC1 subfam…	1	http://www.ncbi.nlm.nih.gov/pubmed?term=ABCA10[TIAB]+AND+cancer[MH]													../MuPIT_Interactive?gm=chr17:69154002										0				0.42324	0.6
120389	120388	chr17	67189275	+	T	C	endometrium	ABCA10	MS	M586V	0.3458	0.65		COSM983586	endometrium(1)	1		0	The membrane-associated protein encoded by this gene is a member of the superfamily of ATP-binding cassette (ABC) transporters. ABC proteins transport various molecules across extra- and intracellular membranes. ABC genes are divided into seven distinct subfamilies (ABC1, MDR/TAP, MRP, ALD, OABP, GCN20, and White). This encoded protein is a member of the ABC1 subfamily. Members of the ABC1 subfam…	1	http://www.ncbi.nlm.nih.gov/pubmed?term=ABCA10[TIAB]+AND+cancer[MH]													../MuPIT_Interactive?gm=chr17:69193134										0				0.22032	0.45
136934	136933	chr17	67186500	+	T	C	endometrium	ABCA10	SY	P710P						1		0	The membrane-associated protein encoded by this gene is a member of the superfamily of ATP-binding cassette (ABC) transporters. ABC proteins transport various molecules across extra- and intracellular membranes. ABC genes are divided into seven distinct subfamilies (ABC1, MDR/TAP, MRP, ALD, OABP, GCN20, and White). This encoded protein is a member of the ABC1 subfamily. Members of the ABC1 subfam…	1	http://www.ncbi.nlm.nih.gov/pubmed?term=ABCA10[TIAB]+AND+cancer[MH]																							0
145934	145933	chr17	67170468	+	C	T	endometrium	ABCA10	MS	R1039H	0.7592	0.9				1	rs762850142	0	The membrane-associated protein encoded by this gene is a member of the superfamily of ATP-binding cassette (ABC) transporters. ABC proteins transport various molecules across extra- and intracellular membranes. ABC genes are divided into seven distinct subfamilies (ABC1, MDR/TAP, MRP, ALD, OABP, GCN20, and White). This encoded protein is a member of the ABC1 subfamily. Members of the ABC1 subfam…	1	http://www.ncbi.nlm.nih.gov/pubmed?term=ABCA10[TIAB]+AND+cancer[MH]	5.12276e-05	4.18095e-05	2.96947e-05		0.000592609			0.000156838															0				0.71379	0.85
173776	173775	chr17	67189746	+	C	A	endometrium	ABCA10	MS	R510I	0.5654	0.8		COSM983588	large_intestine(2); endometrium(1)	1		0	The membrane-associated protein encoded by this gene is a member of the superfamily of ATP-binding cassette (ABC) transporters. ABC proteins transport various molecules across extra- and intracellular membranes. ABC genes are divided into seven distinct subfamilies (ABC1, MDR/TAP, MRP, ALD, OABP, GCN20, and White). This encoded protein is a member of the ABC1 subfamily. Members of the ABC1 subfam…	1	http://www.ncbi.nlm.nih.gov/pubmed?term=ABCA10[TIAB]+AND+cancer[MH]													../MuPIT_Interactive?gm=chr17:69193605										0				0.29602	0.5
180939	180938	chr17	67183865	+	G	A	endometrium	ABCA10	MS	R763C	0.5532	0.8		COSM983576	endometrium(1); skin(1)	1	rs200565917	0	The membrane-associated protein encoded by this gene is a member of the superfamily of ATP-binding cassette (ABC) transporters. ABC proteins transport various molecules across extra- and intracellular membranes. ABC genes are divided into seven distinct subfamilies (ABC1, MDR/TAP, MRP, ALD, OABP, GCN20, and White). This encoded protein is a member of the ABC1 subfamily. Members of the ABC1 subfam…	1	http://www.ncbi.nlm.nih.gov/pubmed?term=ABCA10[TIAB]+AND+cancer[MH]	2.1658e-05	8.32293e-05			5.30054e-05		2.37027e-05																0				0.25817	0.45
214842	214841	chr17	67187376	+	G	T	endometrium	ABCA10	MS	T651K	0.8192	0.95		COSM983584	endometrium(1)	1		0	The membrane-associated protein encoded by this gene is a member of the superfamily of ATP-binding cassette (ABC) transporters. ABC proteins transport various molecules across extra- and intracellular membranes. ABC genes are divided into seven distinct subfamilies (ABC1, MDR/TAP, MRP, ALD, OABP, GCN20, and White). This encoded protein is a member of the ABC1 subfamily. Members of the ABC1 subfam…	1	http://www.ncbi.nlm.nih.gov/pubmed?term=ABCA10[TIAB]+AND+cancer[MH]																							0				0.76065	0.85
216964	216963	chr17	67170511	+	C	A	endometrium	ABCA10	MS	V1025F	0.8274	0.95				1		0	The membrane-associated protein encoded by this gene is a member of the superfamily of ATP-binding cassette (ABC) transporters. ABC proteins transport various molecules across extra- and intracellular membranes. ABC genes are divided into seven distinct subfamilies (ABC1, MDR/TAP, MRP, ALD, OABP, GCN20, and White). This encoded protein is a member of the ABC1 subfamily. Members of the ABC1 subfam…	1	http://www.ncbi.nlm.nih.gov/pubmed?term=ABCA10[TIAB]+AND+cancer[MH]																							0				0.57393	0.75
228111	228110	chr17	67171587	+	A	G	endometrium	ABCA10	MS	V946A	0.6936	0.85				1		0	The membrane-associated protein encoded by this gene is a member of the superfamily of ATP-binding cassette (ABC) transporters. ABC proteins transport various molecules across extra- and intracellular membranes. ABC genes are divided into seven distinct subfamilies (ABC1, MDR/TAP, MRP, ALD, OABP, GCN20, and White). This encoded protein is a member of the ABC1 subfamily. Members of the ABC1 subfam…	1	http://www.ncbi.nlm.nih.gov/pubmed?term=ABCA10[TIAB]+AND+cancer[MH]																							0				0.68708	0.8
1602	1601	chr2	215855494	+	C	T	endometrium	ABCA12	MS	A1186T	0.2912	0.65				1		0	The membrane-associated protein encoded by this gene is a member of the superfamily of ATP-binding cassette (ABC) transporters. ABC proteins transport various molecules across extra- and intracellular membranes. ABC genes are divided into seven distinct subfamilies (ABC1, MDR/TAP, MRP, ALD, OABP, GCN20, and White). This encoded protein is a member of the ABC1 subfamily, which is the only major AB…	8	http://www.ncbi.nlm.nih.gov/pubmed?term=ABCA12[TIAB]+AND+cancer[MH]																							0				0.38852	0.6
5637	5636	chr2	215823750	+	G	T	endometrium	ABCA12	SY	A1979A						1		0	The membrane-associated protein encoded by this gene is a member of the superfamily of ATP-binding cassette (ABC) transporters. ABC proteins transport various molecules across extra- and intracellular membranes. ABC genes are divided into seven distinct subfamilies (ABC1, MDR/TAP, MRP, ALD, OABP, GCN20, and White). This encoded protein is a member of the ABC1 subfamily, which is the only major AB…	8	http://www.ncbi.nlm.nih.gov/pubmed?term=ABCA12[TIAB]+AND+cancer[MH]																							0
5971	5970	chr2	215821458	+	C	T	endometrium	ABCA12	SY	A2054A				COSM174771	skin(1)	1	rs143237945	0.000174419	The membrane-associated protein encoded by this gene is a member of the superfamily of ATP-binding cassette (ABC) transporters. ABC proteins transport various molecules across extra- and intracellular membranes. ABC genes are divided into seven distinct subfamilies (ABC1, MDR/TAP, MRP, ALD, OABP, GCN20, and White). This encoded protein is a member of the ABC1 subfamily, which is the only major AB…	8	http://www.ncbi.nlm.nih.gov/pubmed?term=ABCA12[TIAB]+AND+cancer[MH]	0.000343213	8.33472e-05	2.90748e-05	0.00434182		3.88108e-05	0.000355945	0.000309789															0
5972	5971	chr2	215821458	+	C	T	endometrium	ABCA12	SY	A2054A				COSM174771	skin(1)	1	rs143237945	0.000174419	The membrane-associated protein encoded by this gene is a member of the superfamily of ATP-binding cassette (ABC) transporters. ABC proteins transport various molecules across extra- and intracellular membranes. ABC genes are divided into seven distinct subfamilies (ABC1, MDR/TAP, MRP, ALD, OABP, GCN20, and White). This encoded protein is a member of the ABC1 subfamily, which is the only major AB…	8	http://www.ncbi.nlm.nih.gov/pubmed?term=ABCA12[TIAB]+AND+cancer[MH]	0.000343213	8.33472e-05	2.90748e-05	0.00434182		3.88108e-05	0.000355945	0.000309789															0
5974	5973	chr2	215821459	+	G	A	endometrium	ABCA12	MS	A2054V	0.1952	0.55		COSM1016093	endometrium(1)	1	rs370787997	0.000113482	The membrane-associated protein encoded by this gene is a member of the superfamily of ATP-binding cassette (ABC) transporters. ABC proteins transport various molecules across extra- and intracellular membranes. ABC genes are divided into seven distinct subfamilies (ABC1, MDR/TAP, MRP, ALD, OABP, GCN20, and White). This encoded protein is a member of the ABC1 subfamily, which is the only major AB…	8	http://www.ncbi.nlm.nih.gov/pubmed?term=ABCA12[TIAB]+AND+cancer[MH]	1.08397e-05	8.33611e-05					7.90977e-06																0				0.76065	0.85
7758	7757	chr2	215798885	+	C	T	endometrium	ABCA12	MS	A2533T	0.1378	0.5		COSM1016085	stomach(1); endometrium(1)	1	rs140033094	0.000689282	The membrane-associated protein encoded by this gene is a member of the superfamily of ATP-binding cassette (ABC) transporters. ABC proteins transport various molecules across extra- and intracellular membranes. ABC genes are divided into seven distinct subfamilies (ABC1, MDR/TAP, MRP, ALD, OABP, GCN20, and White). This encoded protein is a member of the ABC1 subfamily, which is the only major AB…	8	http://www.ncbi.nlm.nih.gov/pubmed?term=ABCA12[TIAB]+AND+cancer[MH]	0.000426347	0.00108216	0.000407474	9.85804e-05		0.000155111	0.000522268	0.000930521	3.24886e-05				../MuPIT_Interactive?gm=chr2:214934161										0.000399361				0.01559	0.15
19718	19717	chr2	215865634	+	C	T	endometrium	ABCA12	MS	A992T	0.2262	0.6		COSM1016120	endometrium(1)	1		0	The membrane-associated protein encoded by this gene is a member of the superfamily of ATP-binding cassette (ABC) transporters. ABC proteins transport various molecules across extra- and intracellular membranes. ABC genes are divided into seven distinct subfamilies (ABC1, MDR/TAP, MRP, ALD, OABP, GCN20, and White). This encoded protein is a member of the ABC1 subfamily, which is the only major AB…	8	http://www.ncbi.nlm.nih.gov/pubmed?term=ABCA12[TIAB]+AND+cancer[MH]																							0				0.98158	1
21335	21334	chr2	215809748	+	A	G	endometrium	ABCA12	SY	C2440C						1		0	The membrane-associated protein encoded by this gene is a member of the superfamily of ATP-binding cassette (ABC) transporters. ABC proteins transport various molecules across extra- and intracellular membranes. ABC genes are divided into seven distinct subfamilies (ABC1, MDR/TAP, MRP, ALD, OABP, GCN20, and White). This encoded protein is a member of the ABC1 subfamily, which is the only major AB…	8	http://www.ncbi.nlm.nih.gov/pubmed?term=ABCA12[TIAB]+AND+cancer[MH]																							0
26128	26127	chr2	215843590	+	C	T	endometrium	ABCA12	MS	D1639N	0.2428	0.6		COSM1016106	endometrium(1)	1		0	The membrane-associated protein encoded by this gene is a member of the superfamily of ATP-binding cassette (ABC) transporters. ABC proteins transport various molecules across extra- and intracellular membranes. ABC genes are divided into seven distinct subfamilies (ABC1, MDR/TAP, MRP, ALD, OABP, GCN20, and White). This encoded protein is a member of the ABC1 subfamily, which is the only major AB…	8	http://www.ncbi.nlm.nih.gov/pubmed?term=ABCA12[TIAB]+AND+cancer[MH]	1.22276e-05						9.01746e-06		6.49815e-05				../MuPIT_Interactive?gm=chr2:214978866										0				0.00385	0.1
26129	26128	chr2	215843590	+	C	T	endometrium	ABCA12	MS	D1639N	0.2428	0.6		COSM1016106	endometrium(1)	1		0	The membrane-associated protein encoded by this gene is a member of the superfamily of ATP-binding cassette (ABC) transporters. ABC proteins transport various molecules across extra- and intracellular membranes. ABC genes are divided into seven distinct subfamilies (ABC1, MDR/TAP, MRP, ALD, OABP, GCN20, and White). This encoded protein is a member of the ABC1 subfamily, which is the only major AB…	8	http://www.ncbi.nlm.nih.gov/pubmed?term=ABCA12[TIAB]+AND+cancer[MH]	1.22276e-05						9.01746e-06		6.49815e-05				../MuPIT_Interactive?gm=chr2:214978866										0				0.00385	0.1
26647	26646	chr2	215838750	+	C	T	endometrium	ABCA12	MS	D1829N	0.1014	0.5		COSM1016102	endometrium(1)	1		0	The membrane-associated protein encoded by this gene is a member of the superfamily of ATP-binding cassette (ABC) transporters. ABC proteins transport various molecules across extra- and intracellular membranes. ABC genes are divided into seven distinct subfamilies (ABC1, MDR/TAP, MRP, ALD, OABP, GCN20, and White). This encoded protein is a member of the ABC1 subfamily, which is the only major AB…	8	http://www.ncbi.nlm.nih.gov/pubmed?term=ABCA12[TIAB]+AND+cancer[MH]																							0				0.72978	0.85
26899	26898	chr2	215833494	+	C	A	endometrium	ABCA12	MS	D1910Y	0.1308	0.5		COSM1016098	endometrium(1)	1		0	The membrane-associated protein encoded by this gene is a member of the superfamily of ATP-binding cassette (ABC) transporters. ABC proteins transport various molecules across extra- and intracellular membranes. ABC genes are divided into seven distinct subfamilies (ABC1, MDR/TAP, MRP, ALD, OABP, GCN20, and White). This encoded protein is a member of the ABC1 subfamily, which is the only major AB…	8	http://www.ncbi.nlm.nih.gov/pubmed?term=ABCA12[TIAB]+AND+cancer[MH]																							0				0.01265	0.15
27055	27054	chr2	215823162	+	C	T	endometrium	ABCA12	MS	D1986N	0.2724	0.6		COSM158771	breast(1); endometrium(1); skin(1)	1	rs746547558	0	The membrane-associated protein encoded by this gene is a member of the superfamily of ATP-binding cassette (ABC) transporters. ABC proteins transport various molecules across extra- and intracellular membranes. ABC genes are divided into seven distinct subfamilies (ABC1, MDR/TAP, MRP, ALD, OABP, GCN20, and White). This encoded protein is a member of the ABC1 subfamily, which is the only major AB…	8	http://www.ncbi.nlm.nih.gov/pubmed?term=ABCA12[TIAB]+AND+cancer[MH]	1.22018e-05	6.53766e-05			5.81869e-05				3.2495e-05														0				0.24451	0.45
34947	34946	chr2	215866420	+	C	T	endometrium	ABCA12	MS	D909N	0.2122	0.55		COSM1016123	endometrium(1)	1	rs767059932	0	The membrane-associated protein encoded by this gene is a member of the superfamily of ATP-binding cassette (ABC) transporters. ABC proteins transport various molecules across extra- and intracellular membranes. ABC genes are divided into seven distinct subfamilies (ABC1, MDR/TAP, MRP, ALD, OABP, GCN20, and White). This encoded protein is a member of the ABC1 subfamily, which is the only major AB…	8	http://www.ncbi.nlm.nih.gov/pubmed?term=ABCA12[TIAB]+AND+cancer[MH]	6.1449e-05					0.000116732	3.95707e-05		0.000292474														0				0.51068	0.7
40069	40068	chr2	215840528	+	C	T	endometrium	ABCA12	MS	E1788K	0.3662	0.7				1	rs758326051	0	The membrane-associated protein encoded by this gene is a member of the superfamily of ATP-binding cassette (ABC) transporters. ABC proteins transport various molecules across extra- and intracellular membranes. ABC genes are divided into seven distinct subfamilies (ABC1, MDR/TAP, MRP, ALD, OABP, GCN20, and White). This encoded protein is a member of the ABC1 subfamily, which is the only major AB…	8	http://www.ncbi.nlm.nih.gov/pubmed?term=ABCA12[TIAB]+AND+cancer[MH]	4.06765e-06								3.24865e-05														0				0.32284	0.5
41333	41332	chr2	215821430	+	C	T	endometrium	ABCA12	MS	E2064K	0.1416	0.5		COSM1016092	endometrium(1)	1	rs1213011	0	The membrane-associated protein encoded by this gene is a member of the superfamily of ATP-binding cassette (ABC) transporters. ABC proteins transport various molecules across extra- and intracellular membranes. ABC genes are divided into seven distinct subfamilies (ABC1, MDR/TAP, MRP, ALD, OABP, GCN20, and White). This encoded protein is a member of the ABC1 subfamily, which is the only major AB…	8	http://www.ncbi.nlm.nih.gov/pubmed?term=ABCA12[TIAB]+AND+cancer[MH]																							0				0.51209	0.7
43193	43192	chr2	215910661	+	C	A	endometrium	ABCA12	SG	E258*				COSM1016136	endometrium(1)	1		0	The membrane-associated protein encoded by this gene is a member of the superfamily of ATP-binding cassette (ABC) transporters. ABC proteins transport various molecules across extra- and intracellular membranes. ABC genes are divided into seven distinct subfamilies (ABC1, MDR/TAP, MRP, ALD, OABP, GCN20, and White). This encoded protein is a member of the ABC1 subfamily, which is the only major AB…	8	http://www.ncbi.nlm.nih.gov/pubmed?term=ABCA12[TIAB]+AND+cancer[MH]																							0				0.05072	0.2
48386	48385	chr2	215884496	+	C	T	endometrium	ABCA12	MS	E438K	0.1114	0.5		COSM1016133	endometrium(1)	1	rs562998767	0	The membrane-associated protein encoded by this gene is a member of the superfamily of ATP-binding cassette (ABC) transporters. ABC proteins transport various molecules across extra- and intracellular membranes. ABC genes are divided into seven distinct subfamilies (ABC1, MDR/TAP, MRP, ALD, OABP, GCN20, and White). This encoded protein is a member of the ABC1 subfamily, which is the only major AB…	8	http://www.ncbi.nlm.nih.gov/pubmed?term=ABCA12[TIAB]+AND+cancer[MH]	8.1674e-06	6.58155e-05						0.000183217															0.000199681				0.63526	0.75
48387	48386	chr2	215884496	+	C	T	endometrium	ABCA12	MS	E438K	0.1114	0.5		COSM1016133	endometrium(1)	1	rs562998767	0	The membrane-associated protein encoded by this gene is a member of the superfamily of ATP-binding cassette (ABC) transporters. ABC proteins transport various molecules across extra- and intracellular membranes. ABC genes are divided into seven distinct subfamilies (ABC1, MDR/TAP, MRP, ALD, OABP, GCN20, and White). This encoded protein is a member of the ABC1 subfamily, which is the only major AB…	8	http://www.ncbi.nlm.nih.gov/pubmed?term=ABCA12[TIAB]+AND+cancer[MH]	8.1674e-06	6.58155e-05						0.000183217															0.000199681				0.63526	0.75
48489	48488	chr2	215884484	+	C	A	endometrium	ABCA12	SG	E442*				COSM1016132	endometrium(1)	1		0	The membrane-associated protein encoded by this gene is a member of the superfamily of ATP-binding cassette (ABC) transporters. ABC proteins transport various molecules across extra- and intracellular membranes. ABC genes are divided into seven distinct subfamilies (ABC1, MDR/TAP, MRP, ALD, OABP, GCN20, and White). This encoded protein is a member of the ABC1 subfamily, which is the only major AB…	8	http://www.ncbi.nlm.nih.gov/pubmed?term=ABCA12[TIAB]+AND+cancer[MH]																							0				0.07109	0.25
49336	49335	chr2	215884364	+	C	T	endometrium	ABCA12	MS	E482K	0.1804	0.55		COSM1016130	NS(1); endometrium(2); skin(3)	1	rs150321357	0.000340445	The membrane-associated protein encoded by this gene is a member of the superfamily of ATP-binding cassette (ABC) transporters. ABC proteins transport various molecules across extra- and intracellular membranes. ABC genes are divided into seven distinct subfamilies (ABC1, MDR/TAP, MRP, ALD, OABP, GCN20, and White). This encoded protein is a member of the ABC1 subfamily, which is the only major AB…	8	http://www.ncbi.nlm.nih.gov/pubmed?term=ABCA12[TIAB]+AND+cancer[MH]	0.000122801	0.000791007	8.71789e-05		5.30223e-05		7.11946e-05		6.49815e-05														0				0.46817	0.65
51076	51075	chr2	215882815	+	C	A	endometrium	ABCA12	SG	E567*				COSM1016129	endometrium(2)	1		0	The membrane-associated protein encoded by this gene is a member of the superfamily of ATP-binding cassette (ABC) transporters. ABC proteins transport various molecules across extra- and intracellular membranes. ABC genes are divided into seven distinct subfamilies (ABC1, MDR/TAP, MRP, ALD, OABP, GCN20, and White). This encoded protein is a member of the ABC1 subfamily, which is the only major AB…	8	http://www.ncbi.nlm.nih.gov/pubmed?term=ABCA12[TIAB]+AND+cancer[MH]																							0				0.07109	0.25
51515	51514	chr2	215882732	+	C	T	endometrium	ABCA12	SY	E594E						1	rs376960143	5.81395e-05	The membrane-associated protein encoded by this gene is a member of the superfamily of ATP-binding cassette (ABC) transporters. ABC proteins transport various molecules across extra- and intracellular membranes. ABC genes are divided into seven distinct subfamilies (ABC1, MDR/TAP, MRP, ALD, OABP, GCN20, and White). This encoded protein is a member of the ABC1 subfamily, which is the only major AB…	8	http://www.ncbi.nlm.nih.gov/pubmed?term=ABCA12[TIAB]+AND+cancer[MH]																							0
59726	59725	chr2	215807684	+	A	C	endometrium	ABCA12	MS	F2467L	0.2852	0.6		COSM1016087	endometrium(1)	1		0	The membrane-associated protein encoded by this gene is a member of the superfamily of ATP-binding cassette (ABC) transporters. ABC proteins transport various molecules across extra- and intracellular membranes. ABC genes are divided into seven distinct subfamilies (ABC1, MDR/TAP, MRP, ALD, OABP, GCN20, and White). This encoded protein is a member of the ABC1 subfamily, which is the only major AB…	8	http://www.ncbi.nlm.nih.gov/pubmed?term=ABCA12[TIAB]+AND+cancer[MH]													../MuPIT_Interactive?gm=chr2:214942960										0				0.03421	0.2
62611	62610	chr2	215884470	+	G	A	endometrium	ABCA12	SY	F446F				COSM1016131	endometrium(1)	1		0	The membrane-associated protein encoded by this gene is a member of the superfamily of ATP-binding cassette (ABC) transporters. ABC proteins transport various molecules across extra- and intracellular membranes. ABC genes are divided into seven distinct subfamilies (ABC1, MDR/TAP, MRP, ALD, OABP, GCN20, and White). This encoded protein is a member of the ABC1 subfamily, which is the only major AB…	8	http://www.ncbi.nlm.nih.gov/pubmed?term=ABCA12[TIAB]+AND+cancer[MH]																							0
79536	79535	chr2	215862424	+	G	T	endometrium	ABCA12	MS	H1097N	0.4476	0.7				1		0	The membrane-associated protein encoded by this gene is a member of the superfamily of ATP-binding cassette (ABC) transporters. ABC proteins transport various molecules across extra- and intracellular membranes. ABC genes are divided into seven distinct subfamilies (ABC1, MDR/TAP, MRP, ALD, OABP, GCN20, and White). This encoded protein is a member of the ABC1 subfamily, which is the only major AB…	8	http://www.ncbi.nlm.nih.gov/pubmed?term=ABCA12[TIAB]+AND+cancer[MH]																							0				0.19745	0.4
83369	83368	chr2	215865560	+	G	T	endometrium	ABCA12	SY	I1016I						1		0	The membrane-associated protein encoded by this gene is a member of the superfamily of ATP-binding cassette (ABC) transporters. ABC proteins transport various molecules across extra- and intracellular membranes. ABC genes are divided into seven distinct subfamilies (ABC1, MDR/TAP, MRP, ALD, OABP, GCN20, and White). This encoded protein is a member of the ABC1 subfamily, which is the only major AB…	8	http://www.ncbi.nlm.nih.gov/pubmed?term=ABCA12[TIAB]+AND+cancer[MH]																							0
83370	83369	chr2	215865560	+	G	T	endometrium	ABCA12	SY	I1016I						1		0	The membrane-associated protein encoded by this gene is a member of the superfamily of ATP-binding cassette (ABC) transporters. ABC proteins transport various molecules across extra- and intracellular membranes. ABC genes are divided into seven distinct subfamilies (ABC1, MDR/TAP, MRP, ALD, OABP, GCN20, and White). This encoded protein is a member of the ABC1 subfamily, which is the only major AB…	8	http://www.ncbi.nlm.nih.gov/pubmed?term=ABCA12[TIAB]+AND+cancer[MH]																							0
85491	85490	chr2	215823796	+	A	G	endometrium	ABCA12	MS	I1964T	0.114	0.5		COSM1016095	endometrium(1)	1		0	The membrane-associated protein encoded by this gene is a member of the superfamily of ATP-binding cassette (ABC) transporters. ABC proteins transport various molecules across extra- and intracellular membranes. ABC genes are divided into seven distinct subfamilies (ABC1, MDR/TAP, MRP, ALD, OABP, GCN20, and White). This encoded protein is a member of the ABC1 subfamily, which is the only major AB…	8	http://www.ncbi.nlm.nih.gov/pubmed?term=ABCA12[TIAB]+AND+cancer[MH]																							0				0.22822	0.45
85637	85636	chr2	215821470	+	A	G	endometrium	ABCA12	SY	I2050I						1		0	The membrane-associated protein encoded by this gene is a member of the superfamily of ATP-binding cassette (ABC) transporters. ABC proteins transport various molecules across extra- and intracellular membranes. ABC genes are divided into seven distinct subfamilies (ABC1, MDR/TAP, MRP, ALD, OABP, GCN20, and White). This encoded protein is a member of the ABC1 subfamily, which is the only major AB…	8	http://www.ncbi.nlm.nih.gov/pubmed?term=ABCA12[TIAB]+AND+cancer[MH]	3.23394e-05						6.67468e-05																0
86428	86427	chr2	215798877	+	A	C	endometrium	ABCA12	MS	I2535M	0.2038	0.55		COSM1016084	endometrium(1)	1		0	The membrane-associated protein encoded by this gene is a member of the superfamily of ATP-binding cassette (ABC) transporters. ABC proteins transport various molecules across extra- and intracellular membranes. ABC genes are divided into seven distinct subfamilies (ABC1, MDR/TAP, MRP, ALD, OABP, GCN20, and White). This encoded protein is a member of the ABC1 subfamily, which is the only major AB…	8	http://www.ncbi.nlm.nih.gov/pubmed?term=ABCA12[TIAB]+AND+cancer[MH]													../MuPIT_Interactive?gm=chr2:214934153										0				0.03228	0.15
93502	93501	chr2	215845213	+	C	A	endometrium	ABCA12	MS	K1578N	0.2008	0.55		COSM1016107	endometrium(1)	1		0	The membrane-associated protein encoded by this gene is a member of the superfamily of ATP-binding cassette (ABC) transporters. ABC proteins transport various molecules across extra- and intracellular membranes. ABC genes are divided into seven distinct subfamilies (ABC1, MDR/TAP, MRP, ALD, OABP, GCN20, and White). This encoded protein is a member of the ABC1 subfamily, which is the only major AB…	8	http://www.ncbi.nlm.nih.gov/pubmed?term=ABCA12[TIAB]+AND+cancer[MH]													../MuPIT_Interactive?gm=chr2:214980489										0				0.04574	0.2
93764	93763	chr2	215843122	+	C	A	endometrium	ABCA12	MS	K1682N	0.7592	0.9				1		0	The membrane-associated protein encoded by this gene is a member of the superfamily of ATP-binding cassette (ABC) transporters. ABC proteins transport various molecules across extra- and intracellular membranes. ABC genes are divided into seven distinct subfamilies (ABC1, MDR/TAP, MRP, ALD, OABP, GCN20, and White). This encoded protein is a member of the ABC1 subfamily, which is the only major AB…	8	http://www.ncbi.nlm.nih.gov/pubmed?term=ABCA12[TIAB]+AND+cancer[MH]																							0				0.58486	0.75
94207	94206	chr2	215835114	+	T	G	endometrium	ABCA12	MS	K1858T	0.2596	0.6		COSM1016100	endometrium(1)	1		0	The membrane-associated protein encoded by this gene is a member of the superfamily of ATP-binding cassette (ABC) transporters. ABC proteins transport various molecules across extra- and intracellular membranes. ABC genes are divided into seven distinct subfamilies (ABC1, MDR/TAP, MRP, ALD, OABP, GCN20, and White). This encoded protein is a member of the ABC1 subfamily, which is the only major AB…	8	http://www.ncbi.nlm.nih.gov/pubmed?term=ABCA12[TIAB]+AND+cancer[MH]																							0				0.27983	0.5
94998	94997	chr2	215818586	+	C	A	endometrium	ABCA12	MS	K2213N	0.537	0.75		COSM1016089	endometrium(1)	1		0	The membrane-associated protein encoded by this gene is a member of the superfamily of ATP-binding cassette (ABC) transporters. ABC proteins transport various molecules across extra- and intracellular membranes. ABC genes are divided into seven distinct subfamilies (ABC1, MDR/TAP, MRP, ALD, OABP, GCN20, and White). This encoded protein is a member of the ABC1 subfamily, which is the only major AB…	8	http://www.ncbi.nlm.nih.gov/pubmed?term=ABCA12[TIAB]+AND+cancer[MH]																							0				0.64902	0.8
95692	95691	chr2	215797437	+	T	C	endometrium	ABCA12	MS	K2570R	0.6936	0.85				1		0	The membrane-associated protein encoded by this gene is a member of the superfamily of ATP-binding cassette (ABC) transporters. ABC proteins transport various molecules across extra- and intracellular membranes. ABC genes are divided into seven distinct subfamilies (ABC1, MDR/TAP, MRP, ALD, OABP, GCN20, and White). This encoded protein is a member of the ABC1 subfamily, which is the only major AB…	8	http://www.ncbi.nlm.nih.gov/pubmed?term=ABCA12[TIAB]+AND+cancer[MH]													../MuPIT_Interactive?gm=chr2:214932713										0				0.71379	0.85
104165	104164	chr2	215851404	+	A	C	endometrium	ABCA12	MS	L1342R	0.1056	0.5		COSM1016112	endometrium(1)	1		0	The membrane-associated protein encoded by this gene is a member of the superfamily of ATP-binding cassette (ABC) transporters. ABC proteins transport various molecules across extra- and intracellular membranes. ABC genes are divided into seven distinct subfamilies (ABC1, MDR/TAP, MRP, ALD, OABP, GCN20, and White). This encoded protein is a member of the ABC1 subfamily, which is the only major AB…	8	http://www.ncbi.nlm.nih.gov/pubmed?term=ABCA12[TIAB]+AND+cancer[MH]																							0				0.02125	0.15
104286	104285	chr2	215851301	+	C	A	endometrium	ABCA12	MS	L1376F	0.4678	0.75		COSM1016111	endometrium(1)	1		0	The membrane-associated protein encoded by this gene is a member of the superfamily of ATP-binding cassette (ABC) transporters. ABC proteins transport various molecules across extra- and intracellular membranes. ABC genes are divided into seven distinct subfamilies (ABC1, MDR/TAP, MRP, ALD, OABP, GCN20, and White). This encoded protein is a member of the ABC1 subfamily, which is the only major AB…	8	http://www.ncbi.nlm.nih.gov/pubmed?term=ABCA12[TIAB]+AND+cancer[MH]													../MuPIT_Interactive?gm=chr2:214986577										0				0.17023	0.4
104589	104588	chr2	215848438	+	G	T	endometrium	ABCA12	MS	L1439I	0.1254	0.5		COSM1016109	endometrium(1)	1		0	The membrane-associated protein encoded by this gene is a member of the superfamily of ATP-binding cassette (ABC) transporters. ABC proteins transport various molecules across extra- and intracellular membranes. ABC genes are divided into seven distinct subfamilies (ABC1, MDR/TAP, MRP, ALD, OABP, GCN20, and White). This encoded protein is a member of the ABC1 subfamily, which is the only major AB…	8	http://www.ncbi.nlm.nih.gov/pubmed?term=ABCA12[TIAB]+AND+cancer[MH]													../MuPIT_Interactive?gm=chr2:214983714										0				0.08147	0.25
105503	105502	chr2	215917225	+	G	T	endometrium	ABCA12	MS	L165I	0.5088	0.75				1		0	The membrane-associated protein encoded by this gene is a member of the superfamily of ATP-binding cassette (ABC) transporters. ABC proteins transport various molecules across extra- and intracellular membranes. ABC genes are divided into seven distinct subfamilies (ABC1, MDR/TAP, MRP, ALD, OABP, GCN20, and White). This encoded protein is a member of the ABC1 subfamily, which is the only major AB…	8	http://www.ncbi.nlm.nih.gov/pubmed?term=ABCA12[TIAB]+AND+cancer[MH]																							0				0.19411	0.4
105580	105579	chr2	215843132	+	A	G	endometrium	ABCA12	MS	L1679S	0.2852	0.6				1		0	The membrane-associated protein encoded by this gene is a member of the superfamily of ATP-binding cassette (ABC) transporters. ABC proteins transport various molecules across extra- and intracellular membranes. ABC genes are divided into seven distinct subfamilies (ABC1, MDR/TAP, MRP, ALD, OABP, GCN20, and White). This encoded protein is a member of the ABC1 subfamily, which is the only major AB…	8	http://www.ncbi.nlm.nih.gov/pubmed?term=ABCA12[TIAB]+AND+cancer[MH]																							0				0.16962	0.4
106153	106152	chr2	215838742	+	C	T	endometrium	ABCA12	SY	L1831L						1		0	The membrane-associated protein encoded by this gene is a member of the superfamily of ATP-binding cassette (ABC) transporters. ABC proteins transport various molecules across extra- and intracellular membranes. ABC genes are divided into seven distinct subfamilies (ABC1, MDR/TAP, MRP, ALD, OABP, GCN20, and White). This encoded protein is a member of the ABC1 subfamily, which is the only major AB…	8	http://www.ncbi.nlm.nih.gov/pubmed?term=ABCA12[TIAB]+AND+cancer[MH]																							0
107177	107176	chr2	215819952	+	G	T	endometrium	ABCA12	MS	L2123I	0.4588	0.7		COSM1016091	endometrium(1)	1	rs746428433	0	The membrane-associated protein encoded by this gene is a member of the superfamily of ATP-binding cassette (ABC) transporters. ABC proteins transport various molecules across extra- and intracellular membranes. ABC genes are divided into seven distinct subfamilies (ABC1, MDR/TAP, MRP, ALD, OABP, GCN20, and White). This encoded protein is a member of the ABC1 subfamily, which is the only major AB…	8	http://www.ncbi.nlm.nih.gov/pubmed?term=ABCA12[TIAB]+AND+cancer[MH]	8.12526e-06		5.95628e-05																				0				0.44247	0.65
108280	108279	chr2	215802258	+	C	T	endometrium	ABCA12	SY	L2506L				COSM1016086	endometrium(1)	1		0	The membrane-associated protein encoded by this gene is a member of the superfamily of ATP-binding cassette (ABC) transporters. ABC proteins transport various molecules across extra- and intracellular membranes. ABC genes are divided into seven distinct subfamilies (ABC1, MDR/TAP, MRP, ALD, OABP, GCN20, and White). This encoded protein is a member of the ABC1 subfamily, which is the only major AB…	8	http://www.ncbi.nlm.nih.gov/pubmed?term=ABCA12[TIAB]+AND+cancer[MH]																							0
114917	114916	chr2	215880329	+	A	C	endometrium	ABCA12	MS	L614R	0.2358	0.6		COSM1016127	endometrium(1)	1		0	The membrane-associated protein encoded by this gene is a member of the superfamily of ATP-binding cassette (ABC) transporters. ABC proteins transport various molecules across extra- and intracellular membranes. ABC genes are divided into seven distinct subfamilies (ABC1, MDR/TAP, MRP, ALD, OABP, GCN20, and White). This encoded protein is a member of the ABC1 subfamily, which is the only major AB…	8	http://www.ncbi.nlm.nih.gov/pubmed?term=ABCA12[TIAB]+AND+cancer[MH]																							0				0.13126	0.35
117729	117728	chr2	215928829	+	G	A	endometrium	ABCA12	MS	L93F	0.3322	0.65				1		0	The membrane-associated protein encoded by this gene is a member of the superfamily of ATP-binding cassette (ABC) transporters. ABC proteins transport various molecules across extra- and intracellular membranes. ABC genes are divided into seven distinct subfamilies (ABC1, MDR/TAP, MRP, ALD, OABP, GCN20, and White). This encoded protein is a member of the ABC1 subfamily, which is the only major AB…	8	http://www.ncbi.nlm.nih.gov/pubmed?term=ABCA12[TIAB]+AND+cancer[MH]																							0				0.17235	0.4
122683	122682	chr2	215823018	+	T	G	endometrium	ABCA12	MS	N2034H	0.294	0.65		COSM1016094	endometrium(1)	1		0	The membrane-associated protein encoded by this gene is a member of the superfamily of ATP-binding cassette (ABC) transporters. ABC proteins transport various molecules across extra- and intracellular membranes. ABC genes are divided into seven distinct subfamilies (ABC1, MDR/TAP, MRP, ALD, OABP, GCN20, and White). This encoded protein is a member of the ABC1 subfamily, which is the only major AB…	8	http://www.ncbi.nlm.nih.gov/pubmed?term=ABCA12[TIAB]+AND+cancer[MH]																							0				0.00354	0.1
123073	123072	chr2	215910723	+	T	C	endometrium	ABCA12	MS	N237S	0.1518	0.5		COSM1016137	endometrium(1)	1		0	The membrane-associated protein encoded by this gene is a member of the superfamily of ATP-binding cassette (ABC) transporters. ABC proteins transport various molecules across extra- and intracellular membranes. ABC genes are divided into seven distinct subfamilies (ABC1, MDR/TAP, MRP, ALD, OABP, GCN20, and White). This encoded protein is a member of the ABC1 subfamily, which is the only major AB…	8	http://www.ncbi.nlm.nih.gov/pubmed?term=ABCA12[TIAB]+AND+cancer[MH]																							0				0.96802	1
123723	123722	chr2	215901745	+	T	A	endometrium	ABCA12	MS	N306I	0.2428	0.6				1		0	The membrane-associated protein encoded by this gene is a member of the superfamily of ATP-binding cassette (ABC) transporters. ABC proteins transport various molecules across extra- and intracellular membranes. ABC genes are divided into seven distinct subfamilies (ABC1, MDR/TAP, MRP, ALD, OABP, GCN20, and White). This encoded protein is a member of the ABC1 subfamily, which is the only major AB…	8	http://www.ncbi.nlm.nih.gov/pubmed?term=ABCA12[TIAB]+AND+cancer[MH]																							0				0.19087	0.4
125481	125480	chr2	215882832	+	T	C	endometrium	ABCA12	MS	N561S	0.0592	0.45				1		0	The membrane-associated protein encoded by this gene is a member of the superfamily of ATP-binding cassette (ABC) transporters. ABC proteins transport various molecules across extra- and intracellular membranes. ABC genes are divided into seven distinct subfamilies (ABC1, MDR/TAP, MRP, ALD, OABP, GCN20, and White). This encoded protein is a member of the ABC1 subfamily, which is the only major AB…	8	http://www.ncbi.nlm.nih.gov/pubmed?term=ABCA12[TIAB]+AND+cancer[MH]																							0				0.09878	0.3
126581	126580	chr2	215872492	+	T	G	endometrium	ABCA12	MS	N851H	0.4138	0.7				1		0	The membrane-associated protein encoded by this gene is a member of the superfamily of ATP-binding cassette (ABC) transporters. ABC proteins transport various molecules across extra- and intracellular membranes. ABC genes are divided into seven distinct subfamilies (ABC1, MDR/TAP, MRP, ALD, OABP, GCN20, and White). This encoded protein is a member of the ABC1 subfamily, which is the only major AB…	8	http://www.ncbi.nlm.nih.gov/pubmed?term=ABCA12[TIAB]+AND+cancer[MH]																							0				0.30543	0.5
139624	139623	chr2	215848478	+	C	T	endometrium	ABCA12	SY	Q1425Q				COSM1016110	liver(2); endometrium(1)	1		0	The membrane-associated protein encoded by this gene is a member of the superfamily of ATP-binding cassette (ABC) transporters. ABC proteins transport various molecules across extra- and intracellular membranes. ABC genes are divided into seven distinct subfamilies (ABC1, MDR/TAP, MRP, ALD, OABP, GCN20, and White). This encoded protein is a member of the ABC1 subfamily, which is the only major AB…	8	http://www.ncbi.nlm.nih.gov/pubmed?term=ABCA12[TIAB]+AND+cancer[MH]																							0
140959	140958	chr2	215914350	+	C	A	endometrium	ABCA12	MS	Q231H	0.1834	0.55		COSM1016138	endometrium(1)	1		0	The membrane-associated protein encoded by this gene is a member of the superfamily of ATP-binding cassette (ABC) transporters. ABC proteins transport various molecules across extra- and intracellular membranes. ABC genes are divided into seven distinct subfamilies (ABC1, MDR/TAP, MRP, ALD, OABP, GCN20, and White). This encoded protein is a member of the ABC1 subfamily, which is the only major AB…	8	http://www.ncbi.nlm.nih.gov/pubmed?term=ABCA12[TIAB]+AND+cancer[MH]																							0				0.20808	0.45
141286	141285	chr2	215797379	+	T	C	endometrium	ABCA12	SY	Q2589Q				COSM1016080	stomach(1); endometrium(1)	1		0	The membrane-associated protein encoded by this gene is a member of the superfamily of ATP-binding cassette (ABC) transporters. ABC proteins transport various molecules across extra- and intracellular membranes. ABC genes are divided into seven distinct subfamilies (ABC1, MDR/TAP, MRP, ALD, OABP, GCN20, and White). This encoded protein is a member of the ABC1 subfamily, which is the only major AB…	8	http://www.ncbi.nlm.nih.gov/pubmed?term=ABCA12[TIAB]+AND+cancer[MH]																							0
148320	148319	chr2	215854295	+	T	C	endometrium	ABCA12	SY	R1225R				COSM1016115	endometrium(1)	1		0	The membrane-associated protein encoded by this gene is a member of the superfamily of ATP-binding cassette (ABC) transporters. ABC proteins transport various molecules across extra- and intracellular membranes. ABC genes are divided into seven distinct subfamilies (ABC1, MDR/TAP, MRP, ALD, OABP, GCN20, and White). This encoded protein is a member of the ABC1 subfamily, which is the only major AB…	8	http://www.ncbi.nlm.nih.gov/pubmed?term=ABCA12[TIAB]+AND+cancer[MH]																							0
151857	151856	chr2	215846946	+	C	T	endometrium	ABCA12	MS	R1515Q	0.0762	0.5		COSM173977	large_intestine(3); NS(1); oesophagus(1); endometrium(1)	1	rs774279263	0	The membrane-associated protein encoded by this gene is a member of the superfamily of ATP-binding cassette (ABC) transporters. ABC proteins transport various molecules across extra- and intracellular membranes. ABC genes are divided into seven distinct subfamilies (ABC1, MDR/TAP, MRP, ALD, OABP, GCN20, and White). This encoded protein is a member of the ABC1 subfamily, which is the only major AB…	8	http://www.ncbi.nlm.nih.gov/pubmed?term=ABCA12[TIAB]+AND+cancer[MH]	8.13266e-06						8.97473e-06		3.24865e-05				../MuPIT_Interactive?gm=chr2:214982222										0				0.00253	0.1
151858	151857	chr2	215846946	+	C	T	endometrium	ABCA12	MS	R1515Q	0.0762	0.5		COSM173977	large_intestine(3); NS(1); oesophagus(1); endometrium(1)	1	rs774279263	0	The membrane-associated protein encoded by this gene is a member of the superfamily of ATP-binding cassette (ABC) transporters. ABC proteins transport various molecules across extra- and intracellular membranes. ABC genes are divided into seven distinct subfamilies (ABC1, MDR/TAP, MRP, ALD, OABP, GCN20, and White). This encoded protein is a member of the ABC1 subfamily, which is the only major AB…	8	http://www.ncbi.nlm.nih.gov/pubmed?term=ABCA12[TIAB]+AND+cancer[MH]	8.13266e-06						8.97473e-06		3.24865e-05				../MuPIT_Interactive?gm=chr2:214982222										0				0.00253	0.1
153061	153060	chr2	215917230	+	C	T	endometrium	ABCA12	MS	R163Q	0.5332	0.75		COSM4091077	stomach(1)	1	rs773100250	0	The membrane-associated protein encoded by this gene is a member of the superfamily of ATP-binding cassette (ABC) transporters. ABC proteins transport various molecules across extra- and intracellular membranes. ABC genes are divided into seven distinct subfamilies (ABC1, MDR/TAP, MRP, ALD, OABP, GCN20, and White). This encoded protein is a member of the ABC1 subfamily, which is the only major AB…	8	http://www.ncbi.nlm.nih.gov/pubmed?term=ABCA12[TIAB]+AND+cancer[MH]	1.22146e-05		5.96801e-05				8.9899e-06																0				0.62635	0.75
155159	155158	chr2	215835087	+	C	A	endometrium	ABCA12	MS	R1867I	0.163	0.55		COSM1016099	endometrium(1)	1		0	The membrane-associated protein encoded by this gene is a member of the superfamily of ATP-binding cassette (ABC) transporters. ABC proteins transport various molecules across extra- and intracellular membranes. ABC genes are divided into seven distinct subfamilies (ABC1, MDR/TAP, MRP, ALD, OABP, GCN20, and White). This encoded protein is a member of the ABC1 subfamily, which is the only major AB…	8	http://www.ncbi.nlm.nih.gov/pubmed?term=ABCA12[TIAB]+AND+cancer[MH]																							0				0.06437	0.25
155973	155972	chr2	215831578	+	G	A	endometrium	ABCA12	SG	R1960*				COSM1016096	large_intestine(1); endometrium(1)	1	rs769753487	0	The membrane-associated protein encoded by this gene is a member of the superfamily of ATP-binding cassette (ABC) transporters. ABC proteins transport various molecules across extra- and intracellular membranes. ABC genes are divided into seven distinct subfamilies (ABC1, MDR/TAP, MRP, ALD, OABP, GCN20, and White). This encoded protein is a member of the ABC1 subfamily, which is the only major AB…	8	http://www.ncbi.nlm.nih.gov/pubmed?term=ABCA12[TIAB]+AND+cancer[MH]																							0				0.05418	0.2
157438	157437	chr2	215818800	+	C	T	endometrium	ABCA12	MS	R2142H	0.5654	0.8		COSM1243865	stomach(2)	1	rs568026669	0	The membrane-associated protein encoded by this gene is a member of the superfamily of ATP-binding cassette (ABC) transporters. ABC proteins transport various molecules across extra- and intracellular membranes. ABC genes are divided into seven distinct subfamilies (ABC1, MDR/TAP, MRP, ALD, OABP, GCN20, and White). This encoded protein is a member of the ABC1 subfamily, which is the only major AB…	8	http://www.ncbi.nlm.nih.gov/pubmed?term=ABCA12[TIAB]+AND+cancer[MH]	1.44601e-05						3.16661e-05																0				0.67169	0.8
157907	157906	chr2	215818614	+	C	T	endometrium	ABCA12	MS	R2204Q	0.2452	0.6				1	rs138995566	0.000290697	The membrane-associated protein encoded by this gene is a member of the superfamily of ATP-binding cassette (ABC) transporters. ABC proteins transport various molecules across extra- and intracellular membranes. ABC genes are divided into seven distinct subfamilies (ABC1, MDR/TAP, MRP, ALD, OABP, GCN20, and White). This encoded protein is a member of the ABC1 subfamily, which is the only major AB…	8	http://www.ncbi.nlm.nih.gov/pubmed?term=ABCA12[TIAB]+AND+cancer[MH]	0.000303672	0.000125021	5.81666e-05			0.000621311	0.000474999	0.000310174	3.2495e-05														0				0.01235	0.15
177004	177003	chr2	215928927	+	C	T	endometrium	ABCA12	MS	R60Q	0.0882	0.5		COSM1016140	large_intestine(2); endometrium(2)	1	rs762065937	0	The membrane-associated protein encoded by this gene is a member of the superfamily of ATP-binding cassette (ABC) transporters. ABC proteins transport various molecules across extra- and intracellular membranes. ABC genes are divided into seven distinct subfamilies (ABC1, MDR/TAP, MRP, ALD, OABP, GCN20, and White). This encoded protein is a member of the ABC1 subfamily, which is the only major AB…	8	http://www.ncbi.nlm.nih.gov/pubmed?term=ABCA12[TIAB]+AND+cancer[MH]	2.53218e-05	4.16806e-05					3.16721e-05	0.000155087	3.24907e-05														0				0.07358	0.25
177006	177005	chr2	215928927	+	C	T	endometrium	ABCA12	MS	R60Q	0.0882	0.5		COSM1016140	large_intestine(2); endometrium(2)	1	rs762065937	0	The membrane-associated protein encoded by this gene is a member of the superfamily of ATP-binding cassette (ABC) transporters. ABC proteins transport various molecules across extra- and intracellular membranes. ABC genes are divided into seven distinct subfamilies (ABC1, MDR/TAP, MRP, ALD, OABP, GCN20, and White). This encoded protein is a member of the ABC1 subfamily, which is the only major AB…	8	http://www.ncbi.nlm.nih.gov/pubmed?term=ABCA12[TIAB]+AND+cancer[MH]	2.53218e-05	4.16806e-05					3.16721e-05	0.000155087	3.24907e-05														0				0.07358	0.25
189312	189311	chr2	215843153	+	C	A	endometrium	ABCA12	MS	S1672I	0.8224	0.95				1		0	The membrane-associated protein encoded by this gene is a member of the superfamily of ATP-binding cassette (ABC) transporters. ABC proteins transport various molecules across extra- and intracellular membranes. ABC genes are divided into seven distinct subfamilies (ABC1, MDR/TAP, MRP, ALD, OABP, GCN20, and White). This encoded protein is a member of the ABC1 subfamily, which is the only major AB…	8	http://www.ncbi.nlm.nih.gov/pubmed?term=ABCA12[TIAB]+AND+cancer[MH]													../MuPIT_Interactive?gm=chr2:214978429										0				0.61472	0.75
197352	197351	chr2	215890483	+	A	G	endometrium	ABCA12	MS	S401P	0.114	0.5				1	rs747544761	0	The membrane-associated protein encoded by this gene is a member of the superfamily of ATP-binding cassette (ABC) transporters. ABC proteins transport various molecules across extra- and intracellular membranes. ABC genes are divided into seven distinct subfamilies (ABC1, MDR/TAP, MRP, ALD, OABP, GCN20, and White). This encoded protein is a member of the ABC1 subfamily, which is the only major AB…	8	http://www.ncbi.nlm.nih.gov/pubmed?term=ABCA12[TIAB]+AND+cancer[MH]	4.06461e-06								3.25098e-05														0				0.0417	0.2
199293	199292	chr2	215884324	+	G	T	endometrium	ABCA12	MS	S495Y	0.2696	0.6				1		0	The membrane-associated protein encoded by this gene is a member of the superfamily of ATP-binding cassette (ABC) transporters. ABC proteins transport various molecules across extra- and intracellular membranes. ABC genes are divided into seven distinct subfamilies (ABC1, MDR/TAP, MRP, ALD, OABP, GCN20, and White). This encoded protein is a member of the ABC1 subfamily, which is the only major AB…	8	http://www.ncbi.nlm.nih.gov/pubmed?term=ABCA12[TIAB]+AND+cancer[MH]																							0				0.02186	0.15
203734	203733	chr2	215872569	+	G	A	endometrium	ABCA12	MS	S825F	0.173	0.55				1		0	The membrane-associated protein encoded by this gene is a member of the superfamily of ATP-binding cassette (ABC) transporters. ABC proteins transport various molecules across extra- and intracellular membranes. ABC genes are divided into seven distinct subfamilies (ABC1, MDR/TAP, MRP, ALD, OABP, GCN20, and White). This encoded protein is a member of the ABC1 subfamily, which is the only major AB…	8	http://www.ncbi.nlm.nih.gov/pubmed?term=ABCA12[TIAB]+AND+cancer[MH]	7.22324e-06						1.58173e-05																0				0.0508	0.2
203735	203734	chr2	215872569	+	G	A	endometrium	ABCA12	MS	S825F	0.173	0.55				1		0	The membrane-associated protein encoded by this gene is a member of the superfamily of ATP-binding cassette (ABC) transporters. ABC proteins transport various molecules across extra- and intracellular membranes. ABC genes are divided into seven distinct subfamilies (ABC1, MDR/TAP, MRP, ALD, OABP, GCN20, and White). This encoded protein is a member of the ABC1 subfamily, which is the only major AB…	8	http://www.ncbi.nlm.nih.gov/pubmed?term=ABCA12[TIAB]+AND+cancer[MH]	7.22324e-06						1.58173e-05																0				0.0508	0.2
206211	206210	chr2	215854330	+	T	C	endometrium	ABCA12	MS	T1214A	0.1462	0.5				1		0	The membrane-associated protein encoded by this gene is a member of the superfamily of ATP-binding cassette (ABC) transporters. ABC proteins transport various molecules across extra- and intracellular membranes. ABC genes are divided into seven distinct subfamilies (ABC1, MDR/TAP, MRP, ALD, OABP, GCN20, and White). This encoded protein is a member of the ABC1 subfamily, which is the only major AB…	8	http://www.ncbi.nlm.nih.gov/pubmed?term=ABCA12[TIAB]+AND+cancer[MH]																							0				0.01599	0.15
208055	208054	chr2	215838729	+	T	C	endometrium	ABCA12	MS	T1836A	0.1444	0.5		COSM1016101	endometrium(1)	1	rs778106152	0	The membrane-associated protein encoded by this gene is a member of the superfamily of ATP-binding cassette (ABC) transporters. ABC proteins transport various molecules across extra- and intracellular membranes. ABC genes are divided into seven distinct subfamilies (ABC1, MDR/TAP, MRP, ALD, OABP, GCN20, and White). This encoded protein is a member of the ABC1 subfamily, which is the only major AB…	8	http://www.ncbi.nlm.nih.gov/pubmed?term=ABCA12[TIAB]+AND+cancer[MH]	4.06646e-06								3.24886e-05														0				0.48467	0.65
208237	208236	chr2	215833476	+	T	A	endometrium	ABCA12	MS	T1916S	0.8966	1				1		0	The membrane-associated protein encoded by this gene is a member of the superfamily of ATP-binding cassette (ABC) transporters. ABC proteins transport various molecules across extra- and intracellular membranes. ABC genes are divided into seven distinct subfamilies (ABC1, MDR/TAP, MRP, ALD, OABP, GCN20, and White). This encoded protein is a member of the ABC1 subfamily, which is the only major AB…	8	http://www.ncbi.nlm.nih.gov/pubmed?term=ABCA12[TIAB]+AND+cancer[MH]																							0				0.47354	0.65
218322	218321	chr2	215917302	+	A	G	endometrium	ABCA12	MS	V139A	0.1952	0.55				1		0	The membrane-associated protein encoded by this gene is a member of the superfamily of ATP-binding cassette (ABC) transporters. ABC proteins transport various molecules across extra- and intracellular membranes. ABC genes are divided into seven distinct subfamilies (ABC1, MDR/TAP, MRP, ALD, OABP, GCN20, and White). This encoded protein is a member of the ABC1 subfamily, which is the only major AB…	8	http://www.ncbi.nlm.nih.gov/pubmed?term=ABCA12[TIAB]+AND+cancer[MH]																							0				0.60712	0.75
221363	221362	chr2	215910666	+	A	G	endometrium	ABCA12	MS	V256A	0.064	0.45				1		0	The membrane-associated protein encoded by this gene is a member of the superfamily of ATP-binding cassette (ABC) transporters. ABC proteins transport various molecules across extra- and intracellular membranes. ABC genes are divided into seven distinct subfamilies (ABC1, MDR/TAP, MRP, ALD, OABP, GCN20, and White). This encoded protein is a member of the ABC1 subfamily, which is the only major AB…	8	http://www.ncbi.nlm.nih.gov/pubmed?term=ABCA12[TIAB]+AND+cancer[MH]																							0				0.34592	0.55
228427	228426	chr2	215855708	+	C	T	endometrium	ABCA12	SG	W1114*						1		0	The membrane-associated protein encoded by this gene is a member of the superfamily of ATP-binding cassette (ABC) transporters. ABC proteins transport various molecules across extra- and intracellular membranes. ABC genes are divided into seven distinct subfamilies (ABC1, MDR/TAP, MRP, ALD, OABP, GCN20, and White). This encoded protein is a member of the ABC1 subfamily, which is the only major AB…	8	http://www.ncbi.nlm.nih.gov/pubmed?term=ABCA12[TIAB]+AND+cancer[MH]																							0				0.02557	0.15
233717	233716	chr2	215880243	+	A	G	endometrium	ABCA12	MS	Y643H	0.0952	0.5				1		0	The membrane-associated protein encoded by this gene is a member of the superfamily of ATP-binding cassette (ABC) transporters. ABC proteins transport various molecules across extra- and intracellular membranes. ABC genes are divided into seven distinct subfamilies (ABC1, MDR/TAP, MRP, ALD, OABP, GCN20, and White). This encoded protein is a member of the ABC1 subfamily, which is the only major AB…	8	http://www.ncbi.nlm.nih.gov/pubmed?term=ABCA12[TIAB]+AND+cancer[MH]																							0				0.40937	0.6
2630	2629	chr7	48313304	+	T	C	endometrium	ABCA13	SY	A1347A				COSM1090324	endometrium(1)	1		0	In human, the ATP-binding cassette (ABC) family of transmembrane transporters has at least 48 genes and 7 gene subfamilies. This gene is a member of ABC gene subfamily A (ABCA). Genes within the ABCA family typically encode several thousand amino acids. Like other ABC transmembrane transporter proteins, this protein has 12 or more transmembrane alpha-helix domains that likely arrange to form a si…	2	http://www.ncbi.nlm.nih.gov/pubmed?term=ABCA13[TIAB]+AND+cancer[MH]																							0
4980	4979	chr7	48314706	+	G	A	endometrium	ABCA13	MS	A1815T	0.3242	0.65				1		0	In human, the ATP-binding cassette (ABC) family of transmembrane transporters has at least 48 genes and 7 gene subfamilies. This gene is a member of ABC gene subfamily A (ABCA). Genes within the ABCA family typically encode several thousand amino acids. Like other ABC transmembrane transporter proteins, this protein has 12 or more transmembrane alpha-helix domains that likely arrange to form a si…	2	http://www.ncbi.nlm.nih.gov/pubmed?term=ABCA13[TIAB]+AND+cancer[MH]	8.18511e-06						1.81041e-05																0				0.80194	0.9
6613	6612	chr7	48315934	+	C	A	endometrium	ABCA13	MS	A2224D	0.653	0.85				1		0	In human, the ATP-binding cassette (ABC) family of transmembrane transporters has at least 48 genes and 7 gene subfamilies. This gene is a member of ABC gene subfamily A (ABCA). Genes within the ABCA family typically encode several thousand amino acids. Like other ABC transmembrane transporter proteins, this protein has 12 or more transmembrane alpha-helix domains that likely arrange to form a si…	2	http://www.ncbi.nlm.nih.gov/pubmed?term=ABCA13[TIAB]+AND+cancer[MH]																							0				0.47829	0.65
10572	10571	chr7	48390269	+	G	A	endometrium	ABCA13	MS	A3412T	0.2202	0.6		COSM1090421	endometrium(1)	1	rs748270878	0	In human, the ATP-binding cassette (ABC) family of transmembrane transporters has at least 48 genes and 7 gene subfamilies. This gene is a member of ABC gene subfamily A (ABCA). Genes within the ABCA family typically encode several thousand amino acids. Like other ABC transmembrane transporter proteins, this protein has 12 or more transmembrane alpha-helix domains that likely arrange to form a si…	2	http://www.ncbi.nlm.nih.gov/pubmed?term=ABCA13[TIAB]+AND+cancer[MH]	2.52839e-05		2.90731e-05				4.74443e-05																0				0.61947	0.75
12477	12476	chr7	48494654	+	G	A	endometrium	ABCA13	MS	A4196T	0.3662	0.7		COSM1090482	endometrium(1)	1		0	In human, the ATP-binding cassette (ABC) family of transmembrane transporters has at least 48 genes and 7 gene subfamilies. This gene is a member of ABC gene subfamily A (ABCA). Genes within the ABCA family typically encode several thousand amino acids. Like other ABC transmembrane transporter proteins, this protein has 12 or more transmembrane alpha-helix domains that likely arrange to form a si…	2	http://www.ncbi.nlm.nih.gov/pubmed?term=ABCA13[TIAB]+AND+cancer[MH]													../MuPIT_Interactive?gm=chr7:48455057										0				0.8153	0.9
12561	12560	chr7	48494734	+	C	T	endometrium	ABCA13	SY	A4222A						1		0	In human, the ATP-binding cassette (ABC) family of transmembrane transporters has at least 48 genes and 7 gene subfamilies. This gene is a member of ABC gene subfamily A (ABCA). Genes within the ABCA family typically encode several thousand amino acids. Like other ABC transmembrane transporter proteins, this protein has 12 or more transmembrane alpha-helix domains that likely arrange to form a si…	2	http://www.ncbi.nlm.nih.gov/pubmed?term=ABCA13[TIAB]+AND+cancer[MH]	1.11998e-05				8.00256e-05		1.35715e-05																0
12562	12561	chr7	48494732	+	G	A	endometrium	ABCA13	MS	A4222T	0.2912	0.65				1		0	In human, the ATP-binding cassette (ABC) family of transmembrane transporters has at least 48 genes and 7 gene subfamilies. This gene is a member of ABC gene subfamily A (ABCA). Genes within the ABCA family typically encode several thousand amino acids. Like other ABC transmembrane transporter proteins, this protein has 12 or more transmembrane alpha-helix domains that likely arrange to form a si…	2	http://www.ncbi.nlm.nih.gov/pubmed?term=ABCA13[TIAB]+AND+cancer[MH]													../MuPIT_Interactive?gm=chr7:48455135										0				0.26769	0.45
12800	12799	chr7	48520658	+	C	A	endometrium	ABCA13	MS	A4334D	0.3788	0.7				1		0	In human, the ATP-binding cassette (ABC) family of transmembrane transporters has at least 48 genes and 7 gene subfamilies. This gene is a member of ABC gene subfamily A (ABCA). Genes within the ABCA family typically encode several thousand amino acids. Like other ABC transmembrane transporter proteins, this protein has 12 or more transmembrane alpha-helix domains that likely arrange to form a si…	2	http://www.ncbi.nlm.nih.gov/pubmed?term=ABCA13[TIAB]+AND+cancer[MH]													../MuPIT_Interactive?gm=chr7:48481061										0				0.09412	0.3
13165	13164	chr7	48550725	+	G	A	endometrium	ABCA13	MS	A4524T	0.3898	0.7		COSM1090501	endometrium(2)	1		0	In human, the ATP-binding cassette (ABC) family of transmembrane transporters has at least 48 genes and 7 gene subfamilies. This gene is a member of ABC gene subfamily A (ABCA). Genes within the ABCA family typically encode several thousand amino acids. Like other ABC transmembrane transporter proteins, this protein has 12 or more transmembrane alpha-helix domains that likely arrange to form a si…	2	http://www.ncbi.nlm.nih.gov/pubmed?term=ABCA13[TIAB]+AND+cancer[MH]													../MuPIT_Interactive?gm=chr7:48511129										0				0.2353	0.45
20407	20406	chr7	48313610	+	T	C	endometrium	ABCA13	SY	C1449C						1	rs760967470	0	In human, the ATP-binding cassette (ABC) family of transmembrane transporters has at least 48 genes and 7 gene subfamilies. This gene is a member of ABC gene subfamily A (ABCA). Genes within the ABCA family typically encode several thousand amino acids. Like other ABC transmembrane transporter proteins, this protein has 12 or more transmembrane alpha-helix domains that likely arrange to form a si…	2	http://www.ncbi.nlm.nih.gov/pubmed?term=ABCA13[TIAB]+AND+cancer[MH]	4.10691e-06	6.65159e-05																					0
20825	20824	chr7	48314785	+	G	A	endometrium	ABCA13	MS	C1841Y	0.2762	0.6				1		0	In human, the ATP-binding cassette (ABC) family of transmembrane transporters has at least 48 genes and 7 gene subfamilies. This gene is a member of ABC gene subfamily A (ABCA). Genes within the ABCA family typically encode several thousand amino acids. Like other ABC transmembrane transporter proteins, this protein has 12 or more transmembrane alpha-helix domains that likely arrange to form a si…	2	http://www.ncbi.nlm.nih.gov/pubmed?term=ABCA13[TIAB]+AND+cancer[MH]																							0				0.03765	0.2
20888	20887	chr7	48211133	+	G	A	endometrium	ABCA13	MS	C18Y	0.3898	0.7				1		0	In human, the ATP-binding cassette (ABC) family of transmembrane transporters has at least 48 genes and 7 gene subfamilies. This gene is a member of ABC gene subfamily A (ABCA). Genes within the ABCA family typically encode several thousand amino acids. Like other ABC transmembrane transporter proteins, this protein has 12 or more transmembrane alpha-helix domains that likely arrange to form a si…	2	http://www.ncbi.nlm.nih.gov/pubmed?term=ABCA13[TIAB]+AND+cancer[MH]	7.28215e-06		4.19147e-05																				0				0.09594	0.3
25235	25234	chr7	48313287	+	G	A	endometrium	ABCA13	MS	D1342N	0.3586	0.65				1		0	In human, the ATP-binding cassette (ABC) family of transmembrane transporters has at least 48 genes and 7 gene subfamilies. This gene is a member of ABC gene subfamily A (ABCA). Genes within the ABCA family typically encode several thousand amino acids. Like other ABC transmembrane transporter proteins, this protein has 12 or more transmembrane alpha-helix domains that likely arrange to form a si…	2	http://www.ncbi.nlm.nih.gov/pubmed?term=ABCA13[TIAB]+AND+cancer[MH]																							0				0.61036	0.75
25988	25987	chr7	48266862	+	G	A	endometrium	ABCA13	MS	D158N	0.2236	0.6		COSM1090256	endometrium(1); skin(1)	1		0	In human, the ATP-binding cassette (ABC) family of transmembrane transporters has at least 48 genes and 7 gene subfamilies. This gene is a member of ABC gene subfamily A (ABCA). Genes within the ABCA family typically encode several thousand amino acids. Like other ABC transmembrane transporter proteins, this protein has 12 or more transmembrane alpha-helix domains that likely arrange to form a si…	2	http://www.ncbi.nlm.nih.gov/pubmed?term=ABCA13[TIAB]+AND+cancer[MH]	4.06947e-06	6.54279e-05																					0				0.55936	0.7
27534	27533	chr7	48269441	+	G	A	endometrium	ABCA13	MS	D218N	0.4768	0.75		COSM1090259	endometrium(1)	1		0	In human, the ATP-binding cassette (ABC) family of transmembrane transporters has at least 48 genes and 7 gene subfamilies. This gene is a member of ABC gene subfamily A (ABCA). Genes within the ABCA family typically encode several thousand amino acids. Like other ABC transmembrane transporter proteins, this protein has 12 or more transmembrane alpha-helix domains that likely arrange to form a si…	2	http://www.ncbi.nlm.nih.gov/pubmed?term=ABCA13[TIAB]+AND+cancer[MH]																							0				0.34592	0.55
27733	27732	chr7	48316143	+	G	T	endometrium	ABCA13	MS	D2294Y	0.3458	0.65		COSM1451208	large_intestine(1)	1		0	In human, the ATP-binding cassette (ABC) family of transmembrane transporters has at least 48 genes and 7 gene subfamilies. This gene is a member of ABC gene subfamily A (ABCA). Genes within the ABCA family typically encode several thousand amino acids. Like other ABC transmembrane transporter proteins, this protein has 12 or more transmembrane alpha-helix domains that likely arrange to form a si…	2	http://www.ncbi.nlm.nih.gov/pubmed?term=ABCA13[TIAB]+AND+cancer[MH]																							0				0.36656	0.55
27769	27768	chr7	48317704	+	G	T	endometrium	ABCA13	MS	D2305Y	0.3586	0.65		COSM1090367	endometrium(1)	1	rs776363780	0	In human, the ATP-binding cassette (ABC) family of transmembrane transporters has at least 48 genes and 7 gene subfamilies. This gene is a member of ABC gene subfamily A (ABCA). Genes within the ABCA family typically encode several thousand amino acids. Like other ABC transmembrane transporter proteins, this protein has 12 or more transmembrane alpha-helix domains that likely arrange to form a si…	2	http://www.ncbi.nlm.nih.gov/pubmed?term=ABCA13[TIAB]+AND+cancer[MH]																							0				0.27001	0.45
31170	31169	chr7	48506626	+	G	A	endometrium	ABCA13	MS	D4297N	0.2484	0.6				1		0	In human, the ATP-binding cassette (ABC) family of transmembrane transporters has at least 48 genes and 7 gene subfamilies. This gene is a member of ABC gene subfamily A (ABCA). Genes within the ABCA family typically encode several thousand amino acids. Like other ABC transmembrane transporter proteins, this protein has 12 or more transmembrane alpha-helix domains that likely arrange to form a si…	2	http://www.ncbi.nlm.nih.gov/pubmed?term=ABCA13[TIAB]+AND+cancer[MH]													../MuPIT_Interactive?gm=chr7:48467029										0				0.31363	0.5
31734	31733	chr7	48285141	+	G	T	endometrium	ABCA13	MS	D475Y	0.6986	0.9		COSM1090274	endometrium(1)	1		0	In human, the ATP-binding cassette (ABC) family of transmembrane transporters has at least 48 genes and 7 gene subfamilies. This gene is a member of ABC gene subfamily A (ABCA). Genes within the ABCA family typically encode several thousand amino acids. Like other ABC transmembrane transporter proteins, this protein has 12 or more transmembrane alpha-helix domains that likely arrange to form a si…	2	http://www.ncbi.nlm.nih.gov/pubmed?term=ABCA13[TIAB]+AND+cancer[MH]																							0				0.58921	0.75
37378	37377	chr7	48313083	+	G	T	endometrium	ABCA13	SG	E1274*						1		0	In human, the ATP-binding cassette (ABC) family of transmembrane transporters has at least 48 genes and 7 gene subfamilies. This gene is a member of ABC gene subfamily A (ABCA). Genes within the ABCA family typically encode several thousand amino acids. Like other ABC transmembrane transporter proteins, this protein has 12 or more transmembrane alpha-helix domains that likely arrange to form a si…	2	http://www.ncbi.nlm.nih.gov/pubmed?term=ABCA13[TIAB]+AND+cancer[MH]																							0				0.43997	0.65
38036	38035	chr7	48313418	+	G	T	endometrium	ABCA13	MS	E1385D	0.5474	0.8		COSM1090330	endometrium(1)	1		0	In human, the ATP-binding cassette (ABC) family of transmembrane transporters has at least 48 genes and 7 gene subfamilies. This gene is a member of ABC gene subfamily A (ABCA). Genes within the ABCA family typically encode several thousand amino acids. Like other ABC transmembrane transporter proteins, this protein has 12 or more transmembrane alpha-helix domains that likely arrange to form a si…	2	http://www.ncbi.nlm.nih.gov/pubmed?term=ABCA13[TIAB]+AND+cancer[MH]																							0				0.93503	1
39098	39097	chr7	48314022	+	G	T	endometrium	ABCA13	SG	E1587*				COSM1090336	endometrium(1)	1		0	In human, the ATP-binding cassette (ABC) family of transmembrane transporters has at least 48 genes and 7 gene subfamilies. This gene is a member of ABC gene subfamily A (ABCA). Genes within the ABCA family typically encode several thousand amino acids. Like other ABC transmembrane transporter proteins, this protein has 12 or more transmembrane alpha-helix domains that likely arrange to form a si…	2	http://www.ncbi.nlm.nih.gov/pubmed?term=ABCA13[TIAB]+AND+cancer[MH]																							0				0.33723	0.55
39964	39963	chr7	48314563	+	A	C	endometrium	ABCA13	MS	E1767A	0.5474	0.8				1		0	In human, the ATP-binding cassette (ABC) family of transmembrane transporters has at least 48 genes and 7 gene subfamilies. This gene is a member of ABC gene subfamily A (ABCA). Genes within the ABCA family typically encode several thousand amino acids. Like other ABC transmembrane transporter proteins, this protein has 12 or more transmembrane alpha-helix domains that likely arrange to form a si…	2	http://www.ncbi.nlm.nih.gov/pubmed?term=ABCA13[TIAB]+AND+cancer[MH]																							0				0.57393	0.75
40850	40849	chr7	48315133	+	A	G	endometrium	ABCA13	MS	E1957G	0.318	0.65				1		0	In human, the ATP-binding cassette (ABC) family of transmembrane transporters has at least 48 genes and 7 gene subfamilies. This gene is a member of ABC gene subfamily A (ABCA). Genes within the ABCA family typically encode several thousand amino acids. Like other ABC transmembrane transporter proteins, this protein has 12 or more transmembrane alpha-helix domains that likely arrange to form a si…	2	http://www.ncbi.nlm.nih.gov/pubmed?term=ABCA13[TIAB]+AND+cancer[MH]																							0				0.61036	0.75
45479	45478	chr7	48353958	+	G	T	endometrium	ABCA13	SG	E3271*						1		0	In human, the ATP-binding cassette (ABC) family of transmembrane transporters has at least 48 genes and 7 gene subfamilies. This gene is a member of ABC gene subfamily A (ABCA). Genes within the ABCA family typically encode several thousand amino acids. Like other ABC transmembrane transporter proteins, this protein has 12 or more transmembrane alpha-helix domains that likely arrange to form a si…	2	http://www.ncbi.nlm.nih.gov/pubmed?term=ABCA13[TIAB]+AND+cancer[MH]																							0				0.41916	0.6
46987	46986	chr7	48427493	+	G	T	endometrium	ABCA13	SG	E3804*				COSM1090455	endometrium(1)	1		0	In human, the ATP-binding cassette (ABC) family of transmembrane transporters has at least 48 genes and 7 gene subfamilies. This gene is a member of ABC gene subfamily A (ABCA). Genes within the ABCA family typically encode several thousand amino acids. Like other ABC transmembrane transporter proteins, this protein has 12 or more transmembrane alpha-helix domains that likely arrange to form a si…	2	http://www.ncbi.nlm.nih.gov/pubmed?term=ABCA13[TIAB]+AND+cancer[MH]																							0				0.45774	0.65
49315	49314	chr7	48619896	+	G	A	endometrium	ABCA13	MS	E4811K	0.3944	0.7		COSM1090523	endometrium(1)	1	rs758091800	0	In human, the ATP-binding cassette (ABC) family of transmembrane transporters has at least 48 genes and 7 gene subfamilies. This gene is a member of ABC gene subfamily A (ABCA). Genes within the ABCA family typically encode several thousand amino acids. Like other ABC transmembrane transporter proteins, this protein has 12 or more transmembrane alpha-helix domains that likely arrange to form a si…	2	http://www.ncbi.nlm.nih.gov/pubmed?term=ABCA13[TIAB]+AND+cancer[MH]	1.23112e-05						2.7167e-05						../MuPIT_Interactive?gm=chr7:48580300										0				0.20362	0.4
52461	52460	chr7	48288926	+	G	T	endometrium	ABCA13	MS	E661D	0.8514	0.95		COSM1090288	endometrium(1)	1		0	In human, the ATP-binding cassette (ABC) family of transmembrane transporters has at least 48 genes and 7 gene subfamilies. This gene is a member of ABC gene subfamily A (ABCA). Genes within the ABCA family typically encode several thousand amino acids. Like other ABC transmembrane transporter proteins, this protein has 12 or more transmembrane alpha-helix domains that likely arrange to form a si…	2	http://www.ncbi.nlm.nih.gov/pubmed?term=ABCA13[TIAB]+AND+cancer[MH]													../MuPIT_Interactive?gm=chr7:48249329										0				0.77502	0.85
55887	55886	chr7	48312184	+	A	G	endometrium	ABCA13	MS	E974G	0.4138	0.7				1		0	In human, the ATP-binding cassette (ABC) family of transmembrane transporters has at least 48 genes and 7 gene subfamilies. This gene is a member of ABC gene subfamily A (ABCA). Genes within the ABCA family typically encode several thousand amino acids. Like other ABC transmembrane transporter proteins, this protein has 12 or more transmembrane alpha-helix domains that likely arrange to form a si…	2	http://www.ncbi.nlm.nih.gov/pubmed?term=ABCA13[TIAB]+AND+cancer[MH]																							0				0.69811	0.8
56301	56300	chr7	48312404	+	C	T	endometrium	ABCA13	SY	F1047F				COSM1090312	endometrium(1)	1		0	In human, the ATP-binding cassette (ABC) family of transmembrane transporters has at least 48 genes and 7 gene subfamilies. This gene is a member of ABC gene subfamily A (ABCA). Genes within the ABCA family typically encode several thousand amino acids. Like other ABC transmembrane transporter proteins, this protein has 12 or more transmembrane alpha-helix domains that likely arrange to form a si…	2	http://www.ncbi.nlm.nih.gov/pubmed?term=ABCA13[TIAB]+AND+cancer[MH]																							0
68723	68722	chr7	48314045	+	C	T	endometrium	ABCA13	SY	G1594G						1	rs746402936	0	In human, the ATP-binding cassette (ABC) family of transmembrane transporters has at least 48 genes and 7 gene subfamilies. This gene is a member of ABC gene subfamily A (ABCA). Genes within the ABCA family typically encode several thousand amino acids. Like other ABC transmembrane transporter proteins, this protein has 12 or more transmembrane alpha-helix domains that likely arrange to form a si…	2	http://www.ncbi.nlm.nih.gov/pubmed?term=ABCA13[TIAB]+AND+cancer[MH]	2.03555e-05						4.49503e-05																0
71588	71587	chr7	48318903	+	C	T	endometrium	ABCA13	SY	G2704G						1		0	In human, the ATP-binding cassette (ABC) family of transmembrane transporters has at least 48 genes and 7 gene subfamilies. This gene is a member of ABC gene subfamily A (ABCA). Genes within the ABCA family typically encode several thousand amino acids. Like other ABC transmembrane transporter proteins, this protein has 12 or more transmembrane alpha-helix domains that likely arrange to form a si…	2	http://www.ncbi.nlm.nih.gov/pubmed?term=ABCA13[TIAB]+AND+cancer[MH]																							0
71658	71657	chr7	48318986	+	G	A	endometrium	ABCA13	MS	G2732E	0.5912	0.8		COSM1090385	endometrium(1)	1		0	In human, the ATP-binding cassette (ABC) family of transmembrane transporters has at least 48 genes and 7 gene subfamilies. This gene is a member of ABC gene subfamily A (ABCA). Genes within the ABCA family typically encode several thousand amino acids. Like other ABC transmembrane transporter proteins, this protein has 12 or more transmembrane alpha-helix domains that likely arrange to form a si…	2	http://www.ncbi.nlm.nih.gov/pubmed?term=ABCA13[TIAB]+AND+cancer[MH]																							0				0.72199	0.85
72669	72668	chr7	48353866	+	G	A	endometrium	ABCA13	MS	G3240D	0.266	0.6		COSM1090403	endometrium(1)	1		0	In human, the ATP-binding cassette (ABC) family of transmembrane transporters has at least 48 genes and 7 gene subfamilies. This gene is a member of ABC gene subfamily A (ABCA). Genes within the ABCA family typically encode several thousand amino acids. Like other ABC transmembrane transporter proteins, this protein has 12 or more transmembrane alpha-helix domains that likely arrange to form a si…	2	http://www.ncbi.nlm.nih.gov/pubmed?term=ABCA13[TIAB]+AND+cancer[MH]	4.07604e-06								3.28213e-05														0				0.32284	0.5
73896	73895	chr7	48431571	+	G	A	endometrium	ABCA13	MS	G3903D	0.336	0.65				1		0	In human, the ATP-binding cassette (ABC) family of transmembrane transporters has at least 48 genes and 7 gene subfamilies. This gene is a member of ABC gene subfamily A (ABCA). Genes within the ABCA family typically encode several thousand amino acids. Like other ABC transmembrane transporter proteins, this protein has 12 or more transmembrane alpha-helix domains that likely arrange to form a si…	2	http://www.ncbi.nlm.nih.gov/pubmed?term=ABCA13[TIAB]+AND+cancer[MH]													../MuPIT_Interactive?gm=chr7:48391974										0				0.04989	0.2
74690	74689	chr7	48547541	+	G	T	endometrium	ABCA13	MS	G4474C	0.653	0.85		COSM1090497	oesophagus(2); endometrium(1)	1		0	In human, the ATP-binding cassette (ABC) family of transmembrane transporters has at least 48 genes and 7 gene subfamilies. This gene is a member of ABC gene subfamily A (ABCA). Genes within the ABCA family typically encode several thousand amino acids. Like other ABC transmembrane transporter proteins, this protein has 12 or more transmembrane alpha-helix domains that likely arrange to form a si…	2	http://www.ncbi.nlm.nih.gov/pubmed?term=ABCA13[TIAB]+AND+cancer[MH]													../MuPIT_Interactive?gm=chr7:48507945										0				0.06619	0.25
75053	75052	chr7	48567847	+	G	A	endometrium	ABCA13	MS	G4754R	0.376	0.7		COSM1090514	endometrium(1)	1		0	In human, the ATP-binding cassette (ABC) family of transmembrane transporters has at least 48 genes and 7 gene subfamilies. This gene is a member of ABC gene subfamily A (ABCA). Genes within the ABCA family typically encode several thousand amino acids. Like other ABC transmembrane transporter proteins, this protein has 12 or more transmembrane alpha-helix domains that likely arrange to form a si…	2	http://www.ncbi.nlm.nih.gov/pubmed?term=ABCA13[TIAB]+AND+cancer[MH]													../MuPIT_Interactive?gm=chr7:48528251										0				0.01994	0.15
75055	75054	chr7	48567857	+	G	A	endometrium	ABCA13	MS	G4757E	0.1924	0.55		COSM1090517	endometrium(1)	1		0	In human, the ATP-binding cassette (ABC) family of transmembrane transporters has at least 48 genes and 7 gene subfamilies. This gene is a member of ABC gene subfamily A (ABCA). Genes within the ABCA family typically encode several thousand amino acids. Like other ABC transmembrane transporter proteins, this protein has 12 or more transmembrane alpha-helix domains that likely arrange to form a si…	2	http://www.ncbi.nlm.nih.gov/pubmed?term=ABCA13[TIAB]+AND+cancer[MH]													../MuPIT_Interactive?gm=chr7:48528261										0				0.01255	0.15
75155	75154	chr7	48619944	+	G	A	endometrium	ABCA13	MS	G4827R	0.4934	0.75		COSM1090529	endometrium(1)	1	rs560141424	0	In human, the ATP-binding cassette (ABC) family of transmembrane transporters has at least 48 genes and 7 gene subfamilies. This gene is a member of ABC gene subfamily A (ABCA). Genes within the ABCA family typically encode several thousand amino acids. Like other ABC transmembrane transporter proteins, this protein has 12 or more transmembrane alpha-helix domains that likely arrange to form a si…	2	http://www.ncbi.nlm.nih.gov/pubmed?term=ABCA13[TIAB]+AND+cancer[MH]	4.10415e-06		3.00138e-05										../MuPIT_Interactive?gm=chr7:48580348										0.000199681				0.02054	0.15
76411	76410	chr7	48211093	+	G	A	endometrium	ABCA13	MS	G5R	0.6936	0.85				1	rs762365862	0	In human, the ATP-binding cassette (ABC) family of transmembrane transporters has at least 48 genes and 7 gene subfamilies. This gene is a member of ABC gene subfamily A (ABCA). Genes within the ABCA family typically encode several thousand amino acids. Like other ABC transmembrane transporter proteins, this protein has 12 or more transmembrane alpha-helix domains that likely arrange to form a si…	2	http://www.ncbi.nlm.nih.gov/pubmed?term=ABCA13[TIAB]+AND+cancer[MH]	5.09951e-05						1.78285e-05		0.000263389														0				0.61472	0.75
87230	87229	chr7	48338070	+	A	C	endometrium	ABCA13	MS	I3103L	0.6492	0.85				1		0	In human, the ATP-binding cassette (ABC) family of transmembrane transporters has at least 48 genes and 7 gene subfamilies. This gene is a member of ABC gene subfamily A (ABCA). Genes within the ABCA family typically encode several thousand amino acids. Like other ABC transmembrane transporter proteins, this protein has 12 or more transmembrane alpha-helix domains that likely arrange to form a si…	2	http://www.ncbi.nlm.nih.gov/pubmed?term=ABCA13[TIAB]+AND+cancer[MH]																							0				0.25746	0.45
89004	89003	chr7	48634362	+	A	T	endometrium	ABCA13	SY	I4899I				COSM1154827	endometrium(1)	1		0	In human, the ATP-binding cassette (ABC) family of transmembrane transporters has at least 48 genes and 7 gene subfamilies. This gene is a member of ABC gene subfamily A (ABCA). Genes within the ABCA family typically encode several thousand amino acids. Like other ABC transmembrane transporter proteins, this protein has 12 or more transmembrane alpha-helix domains that likely arrange to form a si…	2	http://www.ncbi.nlm.nih.gov/pubmed?term=ABCA13[TIAB]+AND+cancer[MH]																							0
91857	91856	chr7	48258984	+	G	T	endometrium	ABCA13	MS	K107N	0.5474	0.8				1	rs762870247	0	In human, the ATP-binding cassette (ABC) family of transmembrane transporters has at least 48 genes and 7 gene subfamilies. This gene is a member of ABC gene subfamily A (ABCA). Genes within the ABCA family typically encode several thousand amino acids. Like other ABC transmembrane transporter proteins, this protein has 12 or more transmembrane alpha-helix domains that likely arrange to form a si…	2	http://www.ncbi.nlm.nih.gov/pubmed?term=ABCA13[TIAB]+AND+cancer[MH]	8.1672e-06				0.000116659																		0				0.59498	0.75
91868	91867	chr7	48258983	+	A	G	endometrium	ABCA13	MS	K107R	0.355	0.65		COSM1090249	endometrium(1)	1		0	In human, the ATP-binding cassette (ABC) family of transmembrane transporters has at least 48 genes and 7 gene subfamilies. This gene is a member of ABC gene subfamily A (ABCA). Genes within the ABCA family typically encode several thousand amino acids. Like other ABC transmembrane transporter proteins, this protein has 12 or more transmembrane alpha-helix domains that likely arrange to form a si…	2	http://www.ncbi.nlm.nih.gov/pubmed?term=ABCA13[TIAB]+AND+cancer[MH]																							0				0.82603	0.9
92382	92381	chr7	48312904	+	A	C	endometrium	ABCA13	MS	K1214T	0.5416	0.8		COSM1181227	large_intestine(1)	1	rs767336028	0	In human, the ATP-binding cassette (ABC) family of transmembrane transporters has at least 48 genes and 7 gene subfamilies. This gene is a member of ABC gene subfamily A (ABCA). Genes within the ABCA family typically encode several thousand amino acids. Like other ABC transmembrane transporter proteins, this protein has 12 or more transmembrane alpha-helix domains that likely arrange to form a si…	2	http://www.ncbi.nlm.nih.gov/pubmed?term=ABCA13[TIAB]+AND+cancer[MH]	4.08357e-06						9.03163e-06																0				0.46169	0.65
93244	93243	chr7	48313709	+	G	T	endometrium	ABCA13	MS	K1482N	0.7706	0.95				1		0	In human, the ATP-binding cassette (ABC) family of transmembrane transporters has at least 48 genes and 7 gene subfamilies. This gene is a member of ABC gene subfamily A (ABCA). Genes within the ABCA family typically encode several thousand amino acids. Like other ABC transmembrane transporter proteins, this protein has 12 or more transmembrane alpha-helix domains that likely arrange to form a si…	2	http://www.ncbi.nlm.nih.gov/pubmed?term=ABCA13[TIAB]+AND+cancer[MH]																							0				0.76419	0.85
94376	94375	chr7	48315032	+	G	T	endometrium	ABCA13	MS	K1923N	0.5416	0.8		COSM1090349	endometrium(1)	1		0	In human, the ATP-binding cassette (ABC) family of transmembrane transporters has at least 48 genes and 7 gene subfamilies. This gene is a member of ABC gene subfamily A (ABCA). Genes within the ABCA family typically encode several thousand amino acids. Like other ABC transmembrane transporter proteins, this protein has 12 or more transmembrane alpha-helix domains that likely arrange to form a si…	2	http://www.ncbi.nlm.nih.gov/pubmed?term=ABCA13[TIAB]+AND+cancer[MH]																							0				0.30442	0.5
94473	94472	chr7	48315191	+	A	G	endometrium	ABCA13	SY	K1976K						1		0	In human, the ATP-binding cassette (ABC) family of transmembrane transporters has at least 48 genes and 7 gene subfamilies. This gene is a member of ABC gene subfamily A (ABCA). Genes within the ABCA family typically encode several thousand amino acids. Like other ABC transmembrane transporter proteins, this protein has 12 or more transmembrane alpha-helix domains that likely arrange to form a si…	2	http://www.ncbi.nlm.nih.gov/pubmed?term=ABCA13[TIAB]+AND+cancer[MH]																							0
95713	95712	chr7	48318549	+	G	T	endometrium	ABCA13	MS	K2586N	0.6936	0.85				1		0	In human, the ATP-binding cassette (ABC) family of transmembrane transporters has at least 48 genes and 7 gene subfamilies. This gene is a member of ABC gene subfamily A (ABCA). Genes within the ABCA family typically encode several thousand amino acids. Like other ABC transmembrane transporter proteins, this protein has 12 or more transmembrane alpha-helix domains that likely arrange to form a si…	2	http://www.ncbi.nlm.nih.gov/pubmed?term=ABCA13[TIAB]+AND+cancer[MH]	4.10304e-06						9.10084e-06																0				0.96174	1
96054	96053	chr7	48319044	+	G	T	endometrium	ABCA13	MS	K2751N	0.9084	1				1		0	In human, the ATP-binding cassette (ABC) family of transmembrane transporters has at least 48 genes and 7 gene subfamilies. This gene is a member of ABC gene subfamily A (ABCA). Genes within the ABCA family typically encode several thousand amino acids. Like other ABC transmembrane transporter proteins, this protein has 12 or more transmembrane alpha-helix domains that likely arrange to form a si…	2	http://www.ncbi.nlm.nih.gov/pubmed?term=ABCA13[TIAB]+AND+cancer[MH]																							0				0.89212	0.95
96492	96491	chr7	48273745	+	G	T	endometrium	ABCA13	MS	K298N	0.7654	0.9				1		0	In human, the ATP-binding cassette (ABC) family of transmembrane transporters has at least 48 genes and 7 gene subfamilies. This gene is a member of ABC gene subfamily A (ABCA). Genes within the ABCA family typically encode several thousand amino acids. Like other ABC transmembrane transporter proteins, this protein has 12 or more transmembrane alpha-helix domains that likely arrange to form a si…	2	http://www.ncbi.nlm.nih.gov/pubmed?term=ABCA13[TIAB]+AND+cancer[MH]																							0				0.51786	0.7
96574	96573	chr7	48335383	+	G	T	endometrium	ABCA13	MS	K3014N	0.7454	0.9		COSM1090394	endometrium(1)	1		0	In human, the ATP-binding cassette (ABC) family of transmembrane transporters has at least 48 genes and 7 gene subfamilies. This gene is a member of ABC gene subfamily A (ABCA). Genes within the ABCA family typically encode several thousand amino acids. Like other ABC transmembrane transporter proteins, this protein has 12 or more transmembrane alpha-helix domains that likely arrange to form a si…	2	http://www.ncbi.nlm.nih.gov/pubmed?term=ABCA13[TIAB]+AND+cancer[MH]																							0				0.42809	0.6
97145	97144	chr7	48377978	+	A	C	endometrium	ABCA13	MS	K3377T	0.5022	0.75				1		0	In human, the ATP-binding cassette (ABC) family of transmembrane transporters has at least 48 genes and 7 gene subfamilies. This gene is a member of ABC gene subfamily A (ABCA). Genes within the ABCA family typically encode several thousand amino acids. Like other ABC transmembrane transporter proteins, this protein has 12 or more transmembrane alpha-helix domains that likely arrange to form a si…	2	http://www.ncbi.nlm.nih.gov/pubmed?term=ABCA13[TIAB]+AND+cancer[MH]																							0				0.23206	0.45
97824	97823	chr7	48428710	+	G	T	endometrium	ABCA13	MS	K3849N	0.2428	0.6		COSM1090461	endometrium(1)	1		0	In human, the ATP-binding cassette (ABC) family of transmembrane transporters has at least 48 genes and 7 gene subfamilies. This gene is a member of ABC gene subfamily A (ABCA). Genes within the ABCA family typically encode several thousand amino acids. Like other ABC transmembrane transporter proteins, this protein has 12 or more transmembrane alpha-helix domains that likely arrange to form a si…	2	http://www.ncbi.nlm.nih.gov/pubmed?term=ABCA13[TIAB]+AND+cancer[MH]													../MuPIT_Interactive?gm=chr7:48389113										0				0.03178	0.15
98529	98528	chr7	48545984	+	G	T	endometrium	ABCA13	MS	K4448N	0.355	0.65		COSM1090494	endometrium(1)	1		0	In human, the ATP-binding cassette (ABC) family of transmembrane transporters has at least 48 genes and 7 gene subfamilies. This gene is a member of ABC gene subfamily A (ABCA). Genes within the ABCA family typically encode several thousand amino acids. Like other ABC transmembrane transporter proteins, this protein has 12 or more transmembrane alpha-helix domains that likely arrange to form a si…	2	http://www.ncbi.nlm.nih.gov/pubmed?term=ABCA13[TIAB]+AND+cancer[MH]													../MuPIT_Interactive?gm=chr7:48506388										0				0.3113	0.5
98530	98529	chr7	48545984	+	G	T	endometrium	ABCA13	MS	K4448N	0.355	0.65		COSM1090494	endometrium(1)	1		0	In human, the ATP-binding cassette (ABC) family of transmembrane transporters has at least 48 genes and 7 gene subfamilies. This gene is a member of ABC gene subfamily A (ABCA). Genes within the ABCA family typically encode several thousand amino acids. Like other ABC transmembrane transporter proteins, this protein has 12 or more transmembrane alpha-helix domains that likely arrange to form a si…	2	http://www.ncbi.nlm.nih.gov/pubmed?term=ABCA13[TIAB]+AND+cancer[MH]													../MuPIT_Interactive?gm=chr7:48506388										0				0.3113	0.5
99133	99132	chr7	48285471	+	G	T	endometrium	ABCA13	MS	K501N	0.8136	0.95		COSM1090279	endometrium(1)	1		0	In human, the ATP-binding cassette (ABC) family of transmembrane transporters has at least 48 genes and 7 gene subfamilies. This gene is a member of ABC gene subfamily A (ABCA). Genes within the ABCA family typically encode several thousand amino acids. Like other ABC transmembrane transporter proteins, this protein has 12 or more transmembrane alpha-helix domains that likely arrange to form a si…	2	http://www.ncbi.nlm.nih.gov/pubmed?term=ABCA13[TIAB]+AND+cancer[MH]																							0				0.61947	0.75
104581	104580	chr7	48313568	+	A	C	endometrium	ABCA13	MS	L1435F	0.705	0.9				1		0	In human, the ATP-binding cassette (ABC) family of transmembrane transporters has at least 48 genes and 7 gene subfamilies. This gene is a member of ABC gene subfamily A (ABCA). Genes within the ABCA family typically encode several thousand amino acids. Like other ABC transmembrane transporter proteins, this protein has 12 or more transmembrane alpha-helix domains that likely arrange to form a si…	2	http://www.ncbi.nlm.nih.gov/pubmed?term=ABCA13[TIAB]+AND+cancer[MH]																							0				0.36191	0.55
108097	108096	chr7	48318114	+	G	A	endometrium	ABCA13	SY	L2441L				COSM1090373	endometrium(1)	1	rs755589892	0	In human, the ATP-binding cassette (ABC) family of transmembrane transporters has at least 48 genes and 7 gene subfamilies. This gene is a member of ABC gene subfamily A (ABCA). Genes within the ABCA family typically encode several thousand amino acids. Like other ABC transmembrane transporter proteins, this protein has 12 or more transmembrane alpha-helix domains that likely arrange to form a si…	2	http://www.ncbi.nlm.nih.gov/pubmed?term=ABCA13[TIAB]+AND+cancer[MH]	1.21983e-05								9.74596e-05														0
110595	110594	chr7	48390246	+	T	C	endometrium	ABCA13	MS	L3404P	0.7818	0.95		COSM1090418	endometrium(1)	1		0	In human, the ATP-binding cassette (ABC) family of transmembrane transporters has at least 48 genes and 7 gene subfamilies. This gene is a member of ABC gene subfamily A (ABCA). Genes within the ABCA family typically encode several thousand amino acids. Like other ABC transmembrane transporter proteins, this protein has 12 or more transmembrane alpha-helix domains that likely arrange to form a si…	2	http://www.ncbi.nlm.nih.gov/pubmed?term=ABCA13[TIAB]+AND+cancer[MH]																							0				0.20464	0.4
110700	110699	chr7	48390394	+	G	T	endometrium	ABCA13	MS	L3453F	0.4632	0.7				1		0	In human, the ATP-binding cassette (ABC) family of transmembrane transporters has at least 48 genes and 7 gene subfamilies. This gene is a member of ABC gene subfamily A (ABCA). Genes within the ABCA family typically encode several thousand amino acids. Like other ABC transmembrane transporter proteins, this protein has 12 or more transmembrane alpha-helix domains that likely arrange to form a si…	2	http://www.ncbi.nlm.nih.gov/pubmed?term=ABCA13[TIAB]+AND+cancer[MH]																							0				0.27062	0.45
111772	111771	chr7	48443356	+	C	A	endometrium	ABCA13	MS	L3984I	0.2802	0.6				1		0	In human, the ATP-binding cassette (ABC) family of transmembrane transporters has at least 48 genes and 7 gene subfamilies. This gene is a member of ABC gene subfamily A (ABCA). Genes within the ABCA family typically encode several thousand amino acids. Like other ABC transmembrane transporter proteins, this protein has 12 or more transmembrane alpha-helix domains that likely arrange to form a si…	2	http://www.ncbi.nlm.nih.gov/pubmed?term=ABCA13[TIAB]+AND+cancer[MH]													../MuPIT_Interactive?gm=chr7:48403759										0				0.04929	0.2
112127	112126	chr7	48467375	+	C	T	endometrium	ABCA13	MS	L4158F	0.6492	0.85				1		0	In human, the ATP-binding cassette (ABC) family of transmembrane transporters has at least 48 genes and 7 gene subfamilies. This gene is a member of ABC gene subfamily A (ABCA). Genes within the ABCA family typically encode several thousand amino acids. Like other ABC transmembrane transporter proteins, this protein has 12 or more transmembrane alpha-helix domains that likely arrange to form a si…	2	http://www.ncbi.nlm.nih.gov/pubmed?term=ABCA13[TIAB]+AND+cancer[MH]													../MuPIT_Interactive?gm=chr7:48427778										0				0.20524	0.4
112612	112611	chr7	48528884	+	C	A	endometrium	ABCA13	MS	L4412I	0.5532	0.8				1		0	In human, the ATP-binding cassette (ABC) family of transmembrane transporters has at least 48 genes and 7 gene subfamilies. This gene is a member of ABC gene subfamily A (ABCA). Genes within the ABCA family typically encode several thousand amino acids. Like other ABC transmembrane transporter proteins, this protein has 12 or more transmembrane alpha-helix domains that likely arrange to form a si…	2	http://www.ncbi.nlm.nih.gov/pubmed?term=ABCA13[TIAB]+AND+cancer[MH]													../MuPIT_Interactive?gm=chr7:48489287										0				0.14523	0.35
112863	112862	chr7	48556430	+	C	A	endometrium	ABCA13	MS	L4584I	0.6028	0.8				1		0	In human, the ATP-binding cassette (ABC) family of transmembrane transporters has at least 48 genes and 7 gene subfamilies. This gene is a member of ABC gene subfamily A (ABCA). Genes within the ABCA family typically encode several thousand amino acids. Like other ABC transmembrane transporter proteins, this protein has 12 or more transmembrane alpha-helix domains that likely arrange to form a si…	2	http://www.ncbi.nlm.nih.gov/pubmed?term=ABCA13[TIAB]+AND+cancer[MH]													../MuPIT_Interactive?gm=chr7:48516834										0				0.1342	0.35
116996	116995	chr7	48311763	+	T	G	endometrium	ABCA13	MS	L834V	0.8094	0.95		COSM1090309	endometrium(1)	1		0	In human, the ATP-binding cassette (ABC) family of transmembrane transporters has at least 48 genes and 7 gene subfamilies. This gene is a member of ABC gene subfamily A (ABCA). Genes within the ABCA family typically encode several thousand amino acids. Like other ABC transmembrane transporter proteins, this protein has 12 or more transmembrane alpha-helix domains that likely arrange to form a si…	2	http://www.ncbi.nlm.nih.gov/pubmed?term=ABCA13[TIAB]+AND+cancer[MH]																							0				0.70499	0.8
119278	119277	chr7	48317769	+	G	T	endometrium	ABCA13	MS	M2326I	0.7976	0.95		COSM1090370	endometrium(1)	1		0	In human, the ATP-binding cassette (ABC) family of transmembrane transporters has at least 48 genes and 7 gene subfamilies. This gene is a member of ABC gene subfamily A (ABCA). Genes within the ABCA family typically encode several thousand amino acids. Like other ABC transmembrane transporter proteins, this protein has 12 or more transmembrane alpha-helix domains that likely arrange to form a si…	2	http://www.ncbi.nlm.nih.gov/pubmed?term=ABCA13[TIAB]+AND+cancer[MH]																							0				0.74517	0.85
120847	120846	chr7	48237943	+	G	T	endometrium	ABCA13	MS	M91I	0.5572	0.8				1		0	In human, the ATP-binding cassette (ABC) family of transmembrane transporters has at least 48 genes and 7 gene subfamilies. This gene is a member of ABC gene subfamily A (ABCA). Genes within the ABCA family typically encode several thousand amino acids. Like other ABC transmembrane transporter proteins, this protein has 12 or more transmembrane alpha-helix domains that likely arrange to form a si…	2	http://www.ncbi.nlm.nih.gov/pubmed?term=ABCA13[TIAB]+AND+cancer[MH]																							0				0.53922	0.7
121594	121593	chr7	48313228	+	A	C	endometrium	ABCA13	MS	N1322T	0.686	0.85				1		0	In human, the ATP-binding cassette (ABC) family of transmembrane transporters has at least 48 genes and 7 gene subfamilies. This gene is a member of ABC gene subfamily A (ABCA). Genes within the ABCA family typically encode several thousand amino acids. Like other ABC transmembrane transporter proteins, this protein has 12 or more transmembrane alpha-helix domains that likely arrange to form a si…	2	http://www.ncbi.nlm.nih.gov/pubmed?term=ABCA13[TIAB]+AND+cancer[MH]																							0				0.73576	0.85
122599	122598	chr7	48315177	+	A	C	endometrium	ABCA13	MS	N1972H	0.6578	0.85		COSM1090355	endometrium(1)	1		0	In human, the ATP-binding cassette (ABC) family of transmembrane transporters has at least 48 genes and 7 gene subfamilies. This gene is a member of ABC gene subfamily A (ABCA). Genes within the ABCA family typically encode several thousand amino acids. Like other ABC transmembrane transporter proteins, this protein has 12 or more transmembrane alpha-helix domains that likely arrange to form a si…	2	http://www.ncbi.nlm.nih.gov/pubmed?term=ABCA13[TIAB]+AND+cancer[MH]																							0				0.71379	0.85
123378	123377	chr7	48318858	+	C	T	endometrium	ABCA13	SY	N2689N						1	rs191114477	0	In human, the ATP-binding cassette (ABC) family of transmembrane transporters has at least 48 genes and 7 gene subfamilies. This gene is a member of ABC gene subfamily A (ABCA). Genes within the ABCA family typically encode several thousand amino acids. Like other ABC transmembrane transporter proteins, this protein has 12 or more transmembrane alpha-helix domains that likely arrange to form a si…	2	http://www.ncbi.nlm.nih.gov/pubmed?term=ABCA13[TIAB]+AND+cancer[MH]	1.93885e-05				0.000270453																		0
124061	124060	chr7	48278959	+	A	T	endometrium	ABCA13	MS	N340I	0.7414	0.9		COSM1090268	endometrium(1)	1		0	In human, the ATP-binding cassette (ABC) family of transmembrane transporters has at least 48 genes and 7 gene subfamilies. This gene is a member of ABC gene subfamily A (ABCA). Genes within the ABCA family typically encode several thousand amino acids. Like other ABC transmembrane transporter proteins, this protein has 12 or more transmembrane alpha-helix domains that likely arrange to form a si…	2	http://www.ncbi.nlm.nih.gov/pubmed?term=ABCA13[TIAB]+AND+cancer[MH]																							0				0.47607	0.65
124616	124615	chr7	48467392	+	C	T	endometrium	ABCA13	SY	N4163N				COSM1090476	endometrium(1)	1		0	In human, the ATP-binding cassette (ABC) family of transmembrane transporters has at least 48 genes and 7 gene subfamilies. This gene is a member of ABC gene subfamily A (ABCA). Genes within the ABCA family typically encode several thousand amino acids. Like other ABC transmembrane transporter proteins, this protein has 12 or more transmembrane alpha-helix domains that likely arrange to form a si…	2	http://www.ncbi.nlm.nih.gov/pubmed?term=ABCA13[TIAB]+AND+cancer[MH]																							0
125178	125177	chr7	48685023	+	A	C	endometrium	ABCA13	MS	N5031T	0.5088	0.75		COSM1090544	endometrium(1)	1		0	In human, the ATP-binding cassette (ABC) family of transmembrane transporters has at least 48 genes and 7 gene subfamilies. This gene is a member of ABC gene subfamily A (ABCA). Genes within the ABCA family typically encode several thousand amino acids. Like other ABC transmembrane transporter proteins, this protein has 12 or more transmembrane alpha-helix domains that likely arrange to form a si…	2	http://www.ncbi.nlm.nih.gov/pubmed?term=ABCA13[TIAB]+AND+cancer[MH]													../MuPIT_Interactive?gm=chr7:48645427										0				0.33134	0.55
126527	126526	chr7	48311756	+	T	C	endometrium	ABCA13	SY	N831N						1		0	In human, the ATP-binding cassette (ABC) family of transmembrane transporters has at least 48 genes and 7 gene subfamilies. This gene is a member of ABC gene subfamily A (ABCA). Genes within the ABCA family typically encode several thousand amino acids. Like other ABC transmembrane transporter proteins, this protein has 12 or more transmembrane alpha-helix domains that likely arrange to form a si…	2	http://www.ncbi.nlm.nih.gov/pubmed?term=ABCA13[TIAB]+AND+cancer[MH]																							0
133162	133161	chr7	48391906	+	C	T	endometrium	ABCA13	MS	P3504S	0.0812	0.5		COSM3639355	skin(1)	1		0	In human, the ATP-binding cassette (ABC) family of transmembrane transporters has at least 48 genes and 7 gene subfamilies. This gene is a member of ABC gene subfamily A (ABCA). Genes within the ABCA family typically encode several thousand amino acids. Like other ABC transmembrane transporter proteins, this protein has 12 or more transmembrane alpha-helix domains that likely arrange to form a si…	2	http://www.ncbi.nlm.nih.gov/pubmed?term=ABCA13[TIAB]+AND+cancer[MH]																							0				0.18611	0.4
134716	134715	chr7	48559886	+	C	T	endometrium	ABCA13	MS	P4683S	0.114	0.5				1		0	In human, the ATP-binding cassette (ABC) family of transmembrane transporters has at least 48 genes and 7 gene subfamilies. This gene is a member of ABC gene subfamily A (ABCA). Genes within the ABCA family typically encode several thousand amino acids. Like other ABC transmembrane transporter proteins, this protein has 12 or more transmembrane alpha-helix domains that likely arrange to form a si…	2	http://www.ncbi.nlm.nih.gov/pubmed?term=ABCA13[TIAB]+AND+cancer[MH]													../MuPIT_Interactive?gm=chr7:48520290										0				0.63172	0.75
142107	142106	chr7	48390345	+	A	G	endometrium	ABCA13	MS	Q3437R	0.0792	0.5		COSM1090430	endometrium(1)	1	rs749333345	0	In human, the ATP-binding cassette (ABC) family of transmembrane transporters has at least 48 genes and 7 gene subfamilies. This gene is a member of ABC gene subfamily A (ABCA). Genes within the ABCA family typically encode several thousand amino acids. Like other ABC transmembrane transporter proteins, this protein has 12 or more transmembrane alpha-helix domains that likely arrange to form a si…	2	http://www.ncbi.nlm.nih.gov/pubmed?term=ABCA13[TIAB]+AND+cancer[MH]	4.06481e-06		2.97832e-05																				0				0.42809	0.6
142223	142222	chr7	48407496	+	G	T	endometrium	ABCA13	MS	Q3598H	0.5532	0.8		COSM1090440	endometrium(1)	1		0	In human, the ATP-binding cassette (ABC) family of transmembrane transporters has at least 48 genes and 7 gene subfamilies. This gene is a member of ABC gene subfamily A (ABCA). Genes within the ABCA family typically encode several thousand amino acids. Like other ABC transmembrane transporter proteins, this protein has 12 or more transmembrane alpha-helix domains that likely arrange to form a si…	2	http://www.ncbi.nlm.nih.gov/pubmed?term=ABCA13[TIAB]+AND+cancer[MH]																							0				0.49297	0.65
142338	142337	chr7	48412085	+	G	T	endometrium	ABCA13	MS	Q3708H	0.5416	0.8				1		0	In human, the ATP-binding cassette (ABC) family of transmembrane transporters has at least 48 genes and 7 gene subfamilies. This gene is a member of ABC gene subfamily A (ABCA). Genes within the ABCA family typically encode several thousand amino acids. Like other ABC transmembrane transporter proteins, this protein has 12 or more transmembrane alpha-helix domains that likely arrange to form a si…	2	http://www.ncbi.nlm.nih.gov/pubmed?term=ABCA13[TIAB]+AND+cancer[MH]													../MuPIT_Interactive?gm=chr7:48372488										0				0.19371	0.4
142866	142865	chr7	48528847	+	G	A	endometrium	ABCA13	SY	Q4399Q				COSM1090485	endometrium(1)	1		0	In human, the ATP-binding cassette (ABC) family of transmembrane transporters has at least 48 genes and 7 gene subfamilies. This gene is a member of ABC gene subfamily A (ABCA). Genes within the ABCA family typically encode several thousand amino acids. Like other ABC transmembrane transporter proteins, this protein has 12 or more transmembrane alpha-helix domains that likely arrange to form a si…	2	http://www.ncbi.nlm.nih.gov/pubmed?term=ABCA13[TIAB]+AND+cancer[MH]																							0
143273	143272	chr7	48684218	+	G	A	endometrium	ABCA13	SY	Q4983Q				COSM1090541	endometrium(1)	1		0	In human, the ATP-binding cassette (ABC) family of transmembrane transporters has at least 48 genes and 7 gene subfamilies. This gene is a member of ABC gene subfamily A (ABCA). Genes within the ABCA family typically encode several thousand amino acids. Like other ABC transmembrane transporter proteins, this protein has 12 or more transmembrane alpha-helix domains that likely arrange to form a si…	2	http://www.ncbi.nlm.nih.gov/pubmed?term=ABCA13[TIAB]+AND+cancer[MH]																							0
[truncated: 225,064+ more rows]
[truncated: 1 more columns]

## Sheet: Percent driver
	Total	Driver	Passenger		Percent Driver	Percent Passenger
KRAS	443	435	8	KRAS	98.1941	1.80587
TP53	379	354	25	TP53	93.4037	6.59631
[truncated: 64 more rows]

## Sheet: AHNAK2
Input line	ID	Chromosome	Position	Strand	Reference base(s)	Alternate base(s)	Sample ID	HUGO symbol	Sequence ontology	Protein sequence change	CHASM p-value	CHASM FDR	ClinVar	COSMIC ID	COSMIC variant count (tissue)	Number of samples with variant	dbSNP	ESP6500 AF (average)	GeneCards summary (from http://www.genecards.org)	PubMed article count	PubMed search term	gnomAD AF Total	gnomAD AF African	gnomAD AF American	gnomAD AF Ashkenazi Jewish	gnomAD AF East Asian	gnomAD AF Finnish	gnomAD AF Non-Finnish European	gnomAD AF Other	gnomAD AF South Asian	GWAS NHLBI Key (GRASP)	GWAS PMID (GRASP)	GWAS Phenotype (GRASP)	Protein 3D variant	In TCGA Mutation Cluster	ncRNA Class	ncRNA Name	Pseudogene	Pseudogene Transcript	Repeat Class	Repeat Family	Repeat Name	TARGET	1000 Genomes AF	UTR/Intron	UTR/Intron Gene	UTR/Intron All Transcript	VEST p-value	VEST FDR
[truncated: 127 more rows]
[truncated: 1 more columns]

[truncated: 66 more sheets: MUC4, PPP2R1A, DNAH10, DMD, CTCF, HYDIN, POLE, EYS, FAT3, FGFR2, DST, PTEN, RGPD3, CHD4, TENM1, ZFHX3, BCOR, LYST, MKI67, HUWE1 …]
