# Supplementary material for: Detection of driver mutations and genomic signatures in endometrial cancers using artificial intelligence algorithms
Source: PLoS One. 2024 Feb 26;19(2):e0299114. doi: 10.1371/journal.pone.0299114 (PMC10896512; doi:10.1371/journal.pone.0299114)
Supplement: S6 Table — (XLSX) [file pone.0299114.s011.xlsx]

## Sheet: Supplementary Table S6
Gene/Protein	Mutation	Reduces Polar Interactions?	Electrostatic surface potential calculated?	Predicted △△G (kcal/mol)
R183Q	PPP2R1A	No	Yes	-0.28
S252W	FGFR2	No	Yes	-12.66
C383R	FGFR2	No	No	0.93
C383Y	FGFR2	No	No	0.67
R130Q	PTEN	Yes	Yes	0.23
R130P	PTEN	Yes	Yes	-0.46
R130L	PTEN	Yes	Yes	0.66
R130G	PTEN	Yes	Yes	-2.21
C136R	PTEN	No	No	-3.93
C136F	PTEN	No	No	-0.16
R173L	PTEN	Yes	No	0.04
R173H	PTEN	Yes	No	0.65
R173C	PTEN	Yes	No	-0.27
R93W	PIK3CA	Yes	No	-0.54
E545A	PIK3CA	Yes	Yes	-0.49
E545G	PIK3CA	Yes	Yes	-0.69
Q546H	PIK3CA	No	No	0.06
Q546K	PIK3CA	No	No	0.51
Q546P	PIK3CA	No	No	-0.11
Y1021C	PIK3CA	No	No	0.14
Y1021H	PIK3CA	No	No	-1.66
H1047L	PIK3CA	No	No	-0.82
H1047Q	PIK3CA	No	Yes	-0.24
H1047Y	PIK3CA	No	No	-0.35
D32H	CTNNB1	No	Yes	-4.68
D32N	CTNNB1	No	No	4.38
D32Y	CTNNB1	No	No	-2.69
S33A	CTNNB1	No	No	-2.56
S33C	CTNNB1	No	No	0.26
S33F	CTNNB1	No	No	1.35
S33P	CTNNB1	No	No	-2.13
S33Y	CTNNB1	No	No	0.25
G34E	CTNNB1	No	Yes	-8.24
G34V	CTNNB1	No	No	1.4
S37A	CTNNB1	No	No	0.71
S37C	CTNNB1	No	No	7.02
S37F	CTNNB1	No	No	-2.69
S37P	CTNNB1	No	No	2.53
S37Y	CTNNB1	No	Yes	-4.51
S45A	CTNNB1	No	No	-0.03
S45C	CTNNB1	No	No	-0.09
S45F	CTNNB1	No	No	0.57
S45P	CTNNB1	No	No	1.38
S45Y	CTNNB1	No	No	-0.92
R248G	TP53	No	No	1.71
R248Q	TP53	No	No	2.3
R248W	TP53	No	No	4.65
R273C	TP53	Yes	Yes	17.86
R273H	TP53	Yes	Yes	3.2
R273L	TP53	Yes	Yes	5.41
